# Supplementary material for: RC3H1 post-transcriptionally regulates A20 mRNA and modulates the activity of the IKK/NF-κB pathway
Source: Nat Commun. 2015 Jul 14;6:7367. doi: 10.1038/ncomms8367 (PMC4510711; doi:10.1038/ncomms8367)
Supplement: Supplementary Dataset 1 — RC3H1 target transcripts identified by PAR-CLIP. Table shows weighted number of PAR-CLIP sequence clusters, nucleotide transition events (T to C), fraction of length covered by clusters (percent), and nt covered by PAR-CLIP clusters for each RC3H1 target transcript for the transcript region indicated. [file ncomms8367-s2.xls]

## Sheet: Sheet1
Supplementary Data 1: RC3H1 target transcripts identified by PAR-CLIP
		Weighted number of clusters							Nucleotide transition events (T to C )							fraction of length covered by clusters (percent)							nt covered by clusters
Gene		5'UTR	CDS	3'UTR	intron	exon	total		5'UTR	CDS	3'UTR	intron	exon	total		5'UTR	CDS	3'UTR	intron	exon	total		5'UTR	CDS	3'UTR	intron	exon	total
RC3H1		1	26	25	2	51	53		29	4248	1563	62	5811	5873		6.504	5.079	4.008	0.247	4.423	4.67		79	1116	1133	95	2249	2344
UHMK1		0	0.996	36.999	0.005	37.995	38		0	5.97	2096	0.03	2101.97	2102		0	2.621	9.774	0.001	9.214	9.215		0	33.83	1831	0.169	1864.83	1865
NR1D2		0.5	8.5	24	1	32	33		3.5	1011.5	2328	14	3308	3322		2.169	7.527	8.696	0.295	8.085	8.379		12	409	1239	64	1596	1660
NUFIP2		0	4	28	0	32	32		0	248	1157	0	1405	1405		0	3.122	3.901	0	3.768	3.768		0	161	1213	0	1374	1374
SLC38A1		0	4	27	0	31	31		0	626	2034	0	2660	2660		0	4.958	7.096	0	6.47	6.47		0	134	1265	0	1399	1399
PPP1R15B		0	10	22	0	31	31		0	580	2170	0	2687	2687		0	4.757	5.399	0	5	5		0	558	1124	0	1636	1636
LCOR		0	0	30.966	0.035	30.966	31.001		0	0	1882.6	1.398	1882.6	1884		0	0	8.077	0.002	7.297	7.299		0	0	1264.46	1.542	1264.46	1266
KLHL15		0	2	29	0	31	31		0	68	5959	0	6027	6027		0	2.229	5.624	0	5.106	5.106		0	67	2032	0	2099	2099
IGF2BP1		0	0	31	0	31	31		0	0	1940	0	1940	1940		0	0	7.184	0	6.543	6.543		0	0	1482	0	1482	1482
KIAA0232		2	22	6	0	29	29		120	1308	317	0	1634	1634		6.447	7.072	5.202	0	6.316	6.316		70	888	325	0	1239	1239
CBX5		0	0.999	27.999	0	29.001	29.001		0	6	882.999	0	888.999	888.999		0	4.068	6.753	0	6.59	6.59		0	27	1219	0	1246	1246
NUCKS1		0	0	28	0	28	28		0	0	12123	0	12123	12123		0	0	4.931	0	4.697	4.697		0	0	1612	0	1612	1612
ZNF711		1	9	16	1	26	27		9	238	1741	13	1988	2001		3.708	4.103	6.014	0.222	5.101	5.323		42	370	977	42	1389	1431
SPEN		0	12	4	10	16	26		0	312	456	2944	768	3712		0	2.536	4.872	0.829	2.944	3.773		0	528	291	624	819	1443
NUPL1		0	0	9	17	9	26		0	0	409	1070	409	1479		0	0	6.838	1.847	5.238	7.084		0	0	444	656	444	1100
FAM168B		0	0	26	0	26	26		0	0	1422	0	1422	1422		0	0	4.907	0	4.679	4.679		0	0	1331	0	1331	1331
ELK4		0	2	24	0	26	26		0	65	919	0	984	984		0	4.607	3.674	0	4.792	4.792		0	99	1012	0	1111	1111
SP1		0	3	23	0	25	25		0	32	1549	0	1558	1558		0	4.428	7.958	0	7.047	7.047		0	171	1537	0	1602	1602
MLEC		0	0	25	0	25	25		0	0	2372	0	2372	2372		0	0	4.58	0	4.336	4.336		0	0	1219	0	1219	1219
AFF4		0	2	23	0	25	25		0	92	1622	0	1714	1714		0	1.628	4.137	0	3.537	3.537		0	73	943	0	1016	1016
SLC38A2		0	5	20	0	24	24		0	407	12160	0	12393	12393		0	4.15	5.997	0	5.385	5.385		0	255	1838	0	1992	1992
ERC1		0	0	0.8	22	2	24		0	0	30	8489	75	8564		0	0	0.626	0.426	1.015	1.442		0	0	27.6	1512	69	1581
BCAT1		0	1	23	0	24	24		0	12	4234	0	4246	4246		0	4.984	8.87	0	8.269	8.269		0	55	966	0	1021	1021
TNPO1		0	0	22	1	22	23		0	0	1271	30	1271	1301		0	0	6.304	0.081	5.298	5.379		0	0	902	40	902	942
SOCS4		0	2	21	0	23	23		0	67	2084	0	2151	2151		0	4.224	6.64	0	6.093	6.093		0	88	921	0	1009	1009
SLC7A1		0	2	21	0	23	23		0	56	953	0	1009	1009		0	2.372	4.495	0	4.083	4.083		0	79	1092	0	1171	1171
MED13		0	8	14	1	22	23		0	925	1028	86	1953	2039		0	2.465	4.378	0.032	3.476	3.508		0	295	765	25	1060	1085
GRPEL2		1	3	20	0	23	23		9	129	1707	0	1836	1836		4.622	4.473	5.161	0	5.021	5.021		30	144	1148	0	1292	1292
RLIM		0	3	19	0	22	22		0	71	1623	0	1694	1694		0	4.122	5.366	0	5.117	5.117		0	119	918	0	1037	1037
FAM53C		0	0	22	0	22	22		0	0	1549	0	1549	1549		0	0	8.624	0	7.368	7.368		0	0	1045	0	1045	1045
YOD1		0	0	21	0	21	21		0	0	1176	0	1176	1176		0	0	4.109	0	3.85	3.85		0	0	841	0	841	841
TNRC6B		0	0	21.999	0	21.999	21.999		0	0	870	0	870	870		0	0	5.334	0	4.393	4.393		0	0	915.999	0	915.999	915.999
SRSF1		0	0	16.956	0.045	20.956	21.001		0	0	1856.7	7.97	1988.03	1996		0	0	6.426	0.177	8.126	8.303		0	0	770.1	2.234	931.767	934
SLC39A14		0	3.996	17.94	0.063	21.936	21.999		0	124.854	1539.87	5.279	1664.72	1670		0	7.256	10.44	0.007	10.559	10.566		0	149.854	925.914	3.233	1075.77	1079
NR2C2		0	0	21	0	21	21		0	0	781	0	781	781		0	0	3.849	0	3.47	3.47		0	0	840	0	840	840
DDX6		3	3	15	0	21	21		681	78	1899	0	2658	2658		5.124	2.966	4.337	0	4.197	4.197		147	99	834	0	1080	1080
ABL2		0	0	21	0	21	21		0	0	1131	0	1131	1131		0	0	9.191	0	7.233	7.233		0	0	871.997	0	871.997	871.997
SLC7A2		0	0	20.001	0	20.001	20.001		0	0	482.001	0	482.001	482.001		0	0	7.989	0	6.809	6.809		0	0	867.999	0	867.999	867.999
SLC25A36		1	2	17	0	20	20		31	207	1413	0	1651	1651		5.996	4.828	6.854	0	6.505	6.505		33	81	681	0	795	795
PRRC1		0	0	20	0	20	20		0	0	2710	0	2710	2710		0	0	4.684	0	4.147	4.147		0	0	784	0	784	784
MIER1		0	1	18.87	0.13	19.87	20		0	6	1708.78	8.22	1714.78	1723		0	2.317	19.63	0.015	15.337	15.35		0	25	982.355	5.645	1007.36	1013
HIPK2		0	0	20	0	20	20		0	0	1049	0	1049	1049		0	0	4.442	0	3.806	3.806		0	0	832	0	832	832
EIF5		0	4	17	0	20	20		0	229	2840	0	2914	2914		0	6.894	7.798	0	7.096	7.096		0	257	1106	0	1236	1236
TUG1		0	0	0	4	15	19		0	0	0	99	1303	1402		0	0	0	2.747	3.216	5.962		0	0	0	151	589	740
TMPO		0	2.961	15.902	0.138	18.863	19.001		0	29.608	2260.51	12.882	2290.12	2303		0	5.253	11.115	0.026	9.25	9.276		0	132.137	742.314	5.55	874.451	880.001
TMEM30A		0	0	19	0	19	19		0	0	1121	0	1121	1121		0	0	8.038	0	7.116	7.116		0	0	968	0	968	968
TM9SF3		0	2	17	0	19	19		0	112	1403	0	1515	1515		0	2.134	4.104	0	3.693	3.693		0	60	673	0	733	733
SERBP1		0	0	19	0	19	19		0	0	1942	0	1942	1942		0	0	8.616	0	7.652	7.652		0	0	745	0	745	745
RBM9		0	0	19.002	0	19.002	19.002		0	0	546	0	546	546		0	0	11.038	0	9.595	9.595		0	0	846	0	846	846
PURB		0	0	19	0	19	19		0	0	1157.5	0	1157.5	1157.5		0	0	3.294	0	3.151	3.151		0	0	715	0	715	715
MDM2		0	0	19	0	19	19		0	0	2458	0	2458	2458		0	0	4.093	0	3.72	3.72		0	0	897	0	897	897
MAP1B		0	1	18	0	19	19		0	1	647	0	648	648		0	0.36	4.393	0	3.073	3.073		0	21	867	0	888	888
DYRK2		0	3	17	0	19	19		0	69	914	0	960	960		0	4.785	6.43	0	5.631	5.631		0	144	655	0	735	735
CELF1		0	0	18.737	0.263	18.737	19		0	0	1832.53	33.465	1832.53	1866		0	0	9.658	0.053	7.883	7.936		0	0	795.347	10.652	795.347	805.999
CCDC117		0	0	19	0	19	19		0	0	1319	0	1319	1319		0	0	5.168	0	4.757	4.757		0	0	1038	0	1038	1038
ZC3H11A		0	1	2	15.069	3	18.069		0	59	238	972.941	297	1269.94		0	1.211	2.431	1.153	1.705	2.858		0	32	76	657.812	108	765.812
TMEM123		0	0	18	0	18	18		0	0	1901	0	1901	1901		0	0	5.01	0	4.53	4.53		0	0	794	0	794	794
SMG1		0	2	16	0	18	18		0	36	469	0	505	505		0	0.841	3.924	0	2.512	2.512		0	87	669	0	756	756
SKIL		0.996	0.999	15.999	0.005	17.995	18		17.91	72	1135	0.09	1224.91	1225		4.055	1.952	14.136	0.001	8.711	8.712		43.782	33.999	564	0.219	641.781	642
RYBP		0	0	18	0	18	18		0	0	1646	0	1646	1646		0	0	4.423	0	4.205	4.205		0	0	776	0	776	776
ROD1		0.332	2.991	15.948	0	18.936	18.936		10.299	95.682	1246.85	0	1342.52	1342.52		2.478	5.028	6.327	0	5.964	5.964		11.296	107.64	538.206	0	645.846	645.846
PHIP		0	0	15	3	15	18		0	0	1234	17	1234	1251		0	0	3.208	0.092	2.411	2.504		0	0	517	87	517	604
KRAS		0	0	18	0	18	18		0	0	1588	0	1588	1588		0	0	5.927	0	5.552	5.552		0	0	627	0	627	627
KIF5B		0	0	18	0	18	18		0	0	1679	0	1679	1679		0	0	4.959	0	3.799	3.799		0	0	761	0	761	761
HIPK1		0	0	18.999	0	18.999	18.999		0	0	831	0	831	831		0	0	8.745	0	6.865	6.865		0	0	855	0	855	855
EIF4EBP2		0	0	18	0	18	18		0	0	841	0	841	841		0	0	3.463	0	3.343	3.343		0	0	689	0	689	689
CCNT1		0	0	18.5	0	18.5	18.5		0	0	2681.5	0	2681.5	2681.5		0	0	10.708	0	5.436	5.436		0	0	1086.5	0	1086.5	1086.5
BACH1		0	2.656	14.926	1.079	16.921	18		0	23.224	997.014	47.03	1007.97	1055		0	3.632	7.096	0.13	6.356	6.487		0	111.532	709.452	41.822	791.18	833
ZYG11B		0	1	16	0	17	17		0	5	631	0	636	636		0	0.922	3.556	0	3.137	3.137		0	20	615	0	635	635
ZNF24		0	1	16	0	17	17		0	59	696	0	755	755		0	2.817	3.934	0	3.746	3.746		0	67	717	0	784	784
VMA21		0	1	16	0	17	17		0	43	1645	0	1688	1688		0	3.632	4.136	0	4.071	4.071		0	35	714	0	749	749
USP1		1.98	9	6.999	0.02	16.98	17		15.745	573	336	0.254	840.745	840.999		7.609	7.878	11.73	0.012	8.845	8.857		81.961	366	347.001	1.04	731.961	732.999
TFRC		0	0	17	0	17	17		0	0	1179	0	1179	1179		0	0	7.816	0	6.081	6.081		0	0	745	0	745	745
TAOK1		0	0.5	17	0	17	17		0	32	1544.5	0	1544.5	1544.5		0	0.551	3.227	0	2.838	2.838		0	14	743	0	743	743
SPIN1		0	2	15	0	17	17		0	30	1036	0	1066	1066		0	3.245	4.437	0	4.179	4.179		0	67	709	0	776	776
PPTC7		0	1	17	0	17	17		0	7	1295	0	1295	1295		0	2.937	5.029	0	4.524	4.524		0	61	825	0	825	825
PPP2R2A		0	3	14	0	17	17		0	63	1761	0	1824	1824		0	4.519	7.612	0	6.672	6.672		0	103	589	0	692	692
POGK		0	5	11	1	16	17		0	126	2930	18	3056	3074		0	3.615	4.636	0.414	4.18	4.594		0	206	454	37	660	697
LOC221710		0	0	17	0	17	17		0	0	1197	0	1197	1197		0	0	3.993	0	3.823	3.823		0	0	617	0	617	617
CPSF7		0	3.999	12.999	0	17.001	17.001		0	285.999	1304	0	1590	1590		0	6.528	10.479	0	9.127	9.127		0	153	635.001	0	788.001	788.001
CBL		0	1	16	0	17	17		0	2	484	0	486	486		0	1.021	2.959	0	2.655	2.655		0	28	567	0	595	595
C5orf41		0	0	17	0	17	17		0	0	2498	0	2498	2498		0	0	3.951	0	3.499	3.499		0	0	802	0	802	802
ACVR2B		0	0	17	0	17	17		0	0	1383	0	1383	1383		0	0	2.944	0	2.761	2.761		0	0	657	0	657	657
USP37		0	1	15	0	16	16		0	74	940	0	1014	1014		0	1.3	3.906	0	3.276	3.276		0	43	655	0	698	698
TMEM170B		0	0	16	0	16	16		0	0	1037	0	1037	1037		0	0	3.129	0	3.067	3.067		0	0	617	0	617	617
SYNCRIP		0	2.998	15	0	16.998	16.998		0	76	4309	0	4336	4336		0	7.778	9.808	0	9.503	9.503		0	151.998	912	0	973.998	973.998
SMAD4		0	1	15	0	16	16		0	135	813	0	948	948		0	1.718	3.248	0	2.965	2.965		0	38	559	0	597	597
SFRS12IP1		0	0	16	0	16	16		0	0	1374	0	1374	1374		0	0	3.612	0	3.487	3.487		0	0	700	0	700	700
SCML1		0	4	12	0	16	16		0	140	3337	0	3477	3477		0	9.822	14.544	0	12.564	12.564		0	138	729	0	867	867
PHLPP2		0	1	15	0	16	16		0	1	344	0	345	345		0	0.659	3.847	0	2.992	2.992		0	23	528	0	551	551
PCNX		0	7	8	1	15	16		0	245	500	5	745	750		0	2.362	2.934	0.017	2.598	2.615		0	291	362	23	653	676
PANK3		0	5	9	2	14	16		0	348	1516	37	1864	1901		0	4.337	4.404	0.508	4.242	4.75		0	214	393	87	607	694
JMY		0	1	15	0	16	16		0	2	839	0	841	841		0	0.882	3.538	0	2.964	2.964		0	25	596	0	621	621
IRF2BP2		0	2	14	0	16	16		0	326	2409	0	2735	2735		0	4.072	8.048	0	7.073	7.073		0	108	876	0	984	984
FNIP1		0	7	9	0	16	16		0	152	1122	0	1274	1274		0	4.483	5.482	0	4.937	4.937		0	258	338	0	596	596
EEF2		0	13	3	0	16	16		0	252	24	0	276	276		0	4.682	5.416	0	4.793	4.793		0	636	208	0	844	844
AMD1		3.5	6.48	6	1.02	14.98	16		101	1081.88	2005	46.119	3158.88	3205		8.97	7.991	5.32	0.7	6.637	7.336		163.5	262.569	223	96.931	592.069	689
ADIPOR2		0	1	14	1	15	16		0	14	808	4	822	826		0	2.683	4.688	0.04	4.239	4.278		0	63	646	26	709	735
UNC119B		0	1	14.5	0	15.5	15.5		0	44	608	0	652	652		0	2.191	4.855	0	4.492	4.492		0	27	1008	0	1035	1035
UBN2		0	0	15	0	15	15		0	0	1357	0	1357	1357		0	0	2.633	0	2.246	2.246		0	0	541	0	541	541
TROVE2		0	1.495	3.3	9.06	6.942	15.999		0	26.749	153.136	360.672	269.325	630		0	3.111	5.118	1.182	6.348	7.53		0	46.749	122.772	281.217	247.782	529.002
SMAD5		0	0	15.999	0	15.999	15.999		0	0	1138	0	1138	1138		0	0	7.173	0	6.19	6.19		0	0	669	0	669	669
RGMB		0	4	11	0	15	15		0	105	605	0	710	710		0	3.749	4.232	0	3.96	3.96		0	179	488	0	667	667
MPRIP		0	0	15	0	15	15		0	0	428	0	428	428		0	0	4.873	0	4.095	4.095		0	0	689	0	689	689
LUZP1		0	0	15	0	15	15		0	0	482	0	482	482		0	0	6.268	0	4.909	4.909		0	0	758	0	758	758
LRP6		0	0	15	0	15	15		0	0	851	0	851	851		0	0	3.672	0	2.795	2.795		0	0	599	0	599	599
KLHDC10		0	1	14	0	15	15		0	10	798	0	808	808		0	1.768	4.143	0	3.845	3.845		0	32	829	0	861	861
KATNAL1		0	0	15	0	15	15		0	0	911	0	911	911		0	0	5.434	0	4.863	4.863		0	0	659	0	659	659
H2AFV		0	0	10.992	5.007	10.992	15.999		0	0	428.296	137.703	428.296	565.999		0	0	11.962	1.101	10.104	11.205		0	0	528.72	200.282	528.72	729.002
GATAD2B		0	2	13	0	15	15		0	11	805	0	816	816		0	2.365	3.584	0	3.322	3.322		0	74	599	0	673	673
E2F7		0	1	14	0	15	15		0	20	1495	0	1515	1515		0	1.117	4.47	0	3.556	3.556		0	32	586	0	618	618
DUSP16		0	2	13	0	15	15		0	61	1026	0	1087	1087		0	1.907	4.409	0	3.729	3.729		0	55	719	0	774	774
CLIC4		0	0	15	0	15	15		0	0	1371	0	1371	1371		0	0	4.657	0	4.286	4.286		0	0	821	0	821	821
CEBPG		0	2	13	0	15	15		0	21	567	0	588	588		0	3.807	4.411	0	4.234	4.234		0	59	607	0	666	666
C16orf72		0	0	5	10	5	15		0	0	82	186	82	268		0	0	2.738	1.249	2.313	3.562		0	0	158	331	158	489
ADAR		0.4	8.6	7	0	15	15		1.2	508.8	199	0	686	686		1.209	7.605	9.41	0	7.74	7.74		11.2	304.8	369	0	636	636
ZNF740		0	0	14	0	14	14		0	0	353	0	353	353		0	0	4.495	0	4.138	4.138		0	0	707	0	707	707
WNK1		0	2	10	2	12	14		0	38	433	10	471	481		0	1.55	8.84	0.063	4.337	4.399		0	90	386	64	476	540
SLC16A1		0	2	11	1	13	14		0	40	1100	13	1140	1153		0	3.664	7.826	0.099	6.301	6.4		0	77	575	28	652	680
REST		0	0	14	0	14	14		0	0	920	0	920	920		0	0	6.306	0	4.663	4.663		0	0	583	0	583	583
RBPJ		0	0	14	0	14	14		0	0	972	0	972	972		0	0	17.716	0	10.922	10.922		0	0	534	0	534	534
PARD6B		0	0	14	0	14	14		0	0	1212	0	1212	1212		0	0	4.016	0	3.549	3.549		0	0	494	0	494	494
MCL1		0	0.996	13.334	0	14.328	14.328		0	1.99	1420	0	1421.99	1421.99		0	2.831	7.501	0	6.718	6.718		0	30.846	702.666	0	733.512	733.512
LOC144438		0	0	0	0	14.5	14.5		0	0	0	0	1719.5	1719.5		0	0	0	0	4.61	4.61		0	0	0	0	933.5	933.5
KLF6		0	0	10.5	0	14	14		0	0	1650.75	0	2201	2201		0	0	7.906	0	9.351	9.351		0	0	555	0	740	740
HNRNPA0		0	1	13	0	14	14		0	11	1018	0	1029	1029		0	2.891	5.095	0	4.507	4.507		0	59	586	0	645	645
FRS2		0	0	14	0	14	14		0	0	1819	0	1819	1819		0	0	5.288	0	4.462	4.462		0	0	507	0	507	507
FOXK1		0	0	14	0	14	14		0	0	289	0	289	289		0	0	2.74	0	2.474	2.474		0	0	510	0	510	510
EDEM1		0	1	13	0	14	14		0	6	268	0	274	274		0	1.597	3.605	0	3.169	3.169		0	40	452	0	492	492
DDX21		0	1	12	1	13	14		0	4	750	8	754	762		0	1.29	5.055	0.184	3.917	4.101		0	34	552	33	586	619
CDK6		0	0	14	0	14	14		0	0	352	0	352	352		0	0	4.034	0	3.752	3.752		0	0	623	0	623	623
CD164		0	1.396	13.961	0.042	14.957	14.999		0	38.392	1083.19	1.818	1087.18	1089		0	7.906	12.919	0.017	11.588	11.606		0	56.096	557.424	1.678	598.32	599.999
C1orf96		0	0	14	0	14	14		0	0	2588	0	2588	2588		0	0	4.024	0	3.767	3.767		0	0	646	0	646	646
BTBD3		0	1	13	0	14	14		0	5	2107	0	2112	2112		0	2.967	7.072	0	6.056	6.056		0	53	621	0	674	674
ASH1L		0	1	13	0	14	14		0	2	645	0	647	647		0	0.357	4.521	0	2.508	2.508		0	25	527	0	552	552
APPL1		0	3	11	0	14	14		0	128	410	0	538	538		0	2.656	3.758	0	3.417	3.417		0	113	474	0	587	587
AP1G1		0	1	13	0	14	14		0	12	863	0	875	875		0	1.544	5.822	0	4.712	4.712		0	35	529	0	564	564
ZNF460		0	3	10	0	13	13		0	78	1189	0	1267	1267		0	2.92	5.053	0	4.268	4.268		0	111	592	0	703	703
ZNF367		0	0	13	0	13	13		0	0	862	0	862	862		0	0	4.844	0	4.184	4.184		0	0	636	0	636	636
ZIC5		0	1	12	0	13	13		0	95	2064	0	2159	2159		0	1.354	4.809	0	3.957	3.957		0	31	637	0	668	668
WIPF2		0	1	12	0	13	13		0	4	931	0	935	935		0	2.137	4.1	0	3.744	3.744		0	45	640	0	685	685
WAC		0	1.831	6.666	0.005	12.996	13.001		0	51.274	250.666	0.119	458.88	458.999		0	2.894	5.246	0	6.883	6.883		0	64.886	362	0.229	651.772	652.001
VEZF1		0	0	13	0	13	13		0	0	1032	0	1032	1032		0	0	4.169	0	3.552	3.552		0	0	497	0	497	497
URB2		0	4	9	1	12	13		0	119	10241	1	10353	10354		0	2.029	5.433	0.108	3.261	3.369		0	141	381	22	482	504
UBE3C		0	6	7	0	13	13		0	148	305	0	453	453		0	3.255	4.736	0	3.845	3.845		0	278	415	0	693	693
TBL1XR1		0	0	13	0	13	13		0	0	482	0	482	482		0	0	3.343	0	2.931	2.931		0	0	434	0	434	434
SUZ12		0	1	12	0	13	13		0	19	1457	0	1476	1476		0	1.025	4.676	0	3.664	3.664		0	23	500	0	523	523
SETD2		0	13	0	0	13	13		0	513	0	0	513	513		0	2.868	0	0	2.755	2.755		0	485	0	0	485	485
SBNO1		0	3	10	0	13	13		0	181	314	0	495	495		0	2.157	4.358	0	3.704	3.704		0	93	480	0	573	573
SACS		0	8	5	0	13	13		0	144	225	0	369	369		0	1.593	3.82	0	1.953	1.953		0	277	172	0	449	449
PUM2		0	1	12	0	13	13		0	12	332	0	344	344		0	0.978	3.99	0	3.097	3.097		0	31	431	0	462	462
PMAIP1		0	0	12	1	12	13		0	0	13828	3	13828	13831		0	0	5.887	0.935	5.575	6.51		0	0	904	22	904	926
NAA50		0	0	13	0	13	13		0	0	549	0	549	549		0	0	3.313	0	3.125	3.125		0	0	474	0	474	474
MAML1		0	2	11	0	13	13		0	10	346	0	356	356		0	1.503	4.349	0	3.342	3.342		0	56	467	0	523	523
LIN28B		0	1	12	0	13	13		0	3	322	0	325	325		0	2.716	3.377	0	3.251	3.251		0	42	427	0	469	469
LARP4B		0	0	12	1	12	13		0	0	685	13	685	698		0	0	3.933	0.093	3.257	3.35		0	0	483	47	483	530
KCTD20		0	0	13	0	13	13		0	0	377	0	377	377		0	0	3.927	0	3.397	3.397		0	0	478	0	478	478
GOLT1B		0	0	13	0	13	13		0	0	1039	0	1039	1039		0	0	4.541	0	4.275	4.275		0	0	601	0	601	601
DCP1A		0	0	13	0	13	13		0	0	1131	0	1131	1131		0	0	4.119	0	3.622	3.622		0	0	680	0	680	680
C5orf30		0	1	13	0	13	13		0	48	406	0	406	406		0	2.693	4.902	0	4.417	4.417		0	34	613	0	613	613
AKAP11		0	0	13	0	13	13		0	0	1157	0	1157	1157		0	0	3.69	0	2.548	2.548		0	0	481	0	481	481
ADNP		0	7	6	0	13	13		0	269	350	0	619	619		0	4.592	7.798	0	5.61	5.61		0	259	295	0	554	554
ZNF451		0	0	3	9	3	12		0	0	291	495	291	786		0	0	4.228	0.496	2.248	2.745		0	0	122	282	122	404
ZNF295		0	3	9	0	12	12		0	266.001	213.999	0	480	480		0	3.805	5.532	0	4.801	4.801		0	126	315.999	0	441.999	441.999
ZBTB43		0	0	12	0	12	12		0	0	886	0	886	886		0	0	5.748	0	4.971	4.971		0	0	544	0	544	544
VPS26A		0	0	12	0	12	12		0	0	1401	0	1401	1401		0	0	8.627	0	7.341	7.341		0	0	617	0	617	617
USP22		0	0	12	0	12	12		0	0	183	0	183	183		0	0	3.798	0	3.249	3.249		0	0	444	0	444	444
UBE2W		0	0	12	0	12	12		0	0	662	0	662	662		0	0	6.166	0	5.814	5.814		0	0	523	0	523	523
TXNRD1		0	1	11	0	12	12		0	9	553	0	562	562		0	2.354	13.99	0	10.22	10.22		0	31	555	0	586	586
TMED5		0	0	8	0	12	12		0	0	710	0	1065	1065		0	0	4.233	0	5.704	5.704		0	0	334	0	501	501
SPTY2D1		0	0	12	0	12	12		0	0	290	0	290	290		0	0	4.212	0	3.534	3.534		0	0	607	0	607	607
SETD7		0	0	12	0	12	12		0	0	2188	0	2188	2188		0	0	3.408	0	3.123	3.123		0	0	541	0	541	541
RORA		0	0	12	0	12	12		0	0	377	0	377	377		0	0	4.368	0	3.867	3.867		0	0	415	0	415	415
PTPN11		0	0	11	1	11	12		0	0	325	6	325	331		0	0	3.471	0.047	2.93	2.977		0	0	416	28	416	444
PRKAB2		0	0	12	0	12	12		0	0	638	0	638	638		0	0	3.697	0	3.439	3.439		0	0	534	0	534	534
PPPDE1		0	0	11	1	11	12		0	0	482	45	482	527		0	0	4.087	0.107	3.774	3.881		0	0	519	40	519	559
PPP1CB		0	5	8	0	12	12		0	1067	465	0	1530	1530		0	7.246	4.93	0	5.231	5.231		0	223	329	0	501	501
PPM1A		0	0	11.902	0.098	11.902	12		0	0	912.725	8.274	912.725	920.999		0	0	6.016	0.012	5.105	5.118		0	0	437.392	3.608	437.392	441
PM20D2		0	0	12	0	12	12		0	0	675	0	675	675		0	0	4.169	0	3.691	3.691		0	0	561	0	561	561
PLAGL2		0	0	12	0	12	12		0	0	1602	0	1602	1602		0	0	4.128	0	3.645	3.645		0	0	651	0	651	651
PCGF5		0	0	12	0	12	12		0	0	1273	0	1273	1273		0	0	2.924	0	2.7	2.7		0	0	392	0	392	392
PAFAH1B2		0	0	12.621	0.378	12.621	12.999		0	0	654.369	19.632	654.369	674.001		0	0	3.816	0.061	3.521	3.582		0	0	437.864	13.137	437.864	451.001
MYLIP		0	3	8	1	11	12		0	38	522	36	560	596		0	3.03	4.779	0.363	4.089	4.452		0	96	396	46	492	538
MSL2		0	1	12	0	12	12		0	55	698	0	698	698		0	2.864	7.314	0	5.639	5.639		0	55	518	0	518	518
MIER3		0	0	12	0	12	12		0	0	2098	0	2098	2098		0	0	3.809	0	3.296	3.296		0	0	459	0	459	459
LOC647979		0	0	0	0	12	12		0	0	0	0	1244	1244		0	0	0	0	3.723	3.723		0	0	0	0	652	652
LIN7C		0	1	11	0	12	12		0	53	521	0	574	574		0	2.512	3.499	0	3.401	3.401		0	28	436	0	464	464
INO80D		0	0	12	0	12	12		0	0	314	0	314	314		0	0	2.367	0	2.047	2.047		0	0	443	0	443	443
HSPA13		0	1	11	0	12	12		0	7	699	0	706	706		0	1.935	4.066	0	3.571	3.571		0	40	394	0	434	434
GXYLT1		0	0	12	0	12	12		0	0	479	0	479	479		0	0	4.89	0	4.37	4.37		0	0	528	0	528	528
GOSR1		0	0	12.999	0	12.999	12.999		0	0	1461	0	1461	1461		0	0	6.603	0	6.064	6.064		0	0	479.001	0	479.001	479.001
FAM199X		0	1	11	0	12	12		0	2	530	0	532	532		0	1.87	3.033	0	2.847	2.847		0	31	440	0	471	471
FAM126B		0	0	12	0	12	12		0	0	3266	0	3266	3266		0	0	2.717	0	2.462	2.462		0	0	421	0	421	421
CRKL		0	2	10	0	12	12		0	11	156	0	167	167		0	3.097	3.608	0	3.392	3.392		0	69	437	0	506	506
CRK		0	2.5	9.5	0	12	12		0	13.5	447.5	0	461	461		0	4.554	8.099	0	7.121	7.121		0	59	440	0	499	499
BBX		0	0	12	0	12	12		0	0	934	0	934	934		0	0	5.034	0	4.047	4.047		0	0	543	0	543	543
ANGEL2		0	4	8	0	12	12		0	501	521	0	1022	1022		0	3.607	3.505	0	3.498	3.498		0	183	296	0	479	479
AEBP2		0	0	11.98	0.02	11.98	12		0	0	890.901	0.099	890.901	891		0	0	6.058	0.001	5.208	5.209		0	0	549.356	0.644	549.356	550
ZNF529		0	2.001	5.001	4	6.999	11.001		0	66.999	452.001	131	519	650		0	3.518	4.617	0.455	4.14	4.594		0	63	186	126	249	375
ZNF398		1	2	8	0	11	11		8.5	14.5	299	0	322	322		2.78	3.135	5.296	0	4.809	4.809		50	79	340	0	469	469
ZBTB34		0	1	11	0	11	11		0	24	609	0	609	609		0	1.948	3.179	0	2.827	2.827		0	43	400	0	400	400
YTHDF3		0	2	9	0	11	11		0	89	159	0	248	248		0	2.653	3.6	0	3.241	3.241		0	93	343	0	436	436
VGLL4		0.99	0	10	0.01	10.99	11		73.267	0	628	0.733	701.267	702		3.053	0	9.736	0	8.424	8.424		29.703	0	438	0.297	467.703	468
TNKS2		0	2	9	0	11	11		0	43	860	0	903	903		0	1.665	3.757	0	2.838	2.838		0	76	310	0	386	386
SSR1		0	0	11	0	11	11		0	0	1284	0	1284	1284		0	0	2.542	0	2.409	2.409		0	0	425	0	425	425
SOCS7		0	1	10	0	11	11		0	6	363	0	369	369		0	1.247	2.791	0	2.545	2.545		0	24	362	0	386	386
SNIP1		0	1	10	0	11	11		0	39	1084	0	1123	1123		0	1.914	5.397	0	4.488	4.488		0	33	497	0	530	530
SLC19A2		0	4	8	0	11	11		0	149	388	0	487	487		0	3.549	4.343	0	3.833	3.833		0	160	374	0	482	482
RPRD1B		0	0	11	0	11	11		0	0	593	0	593	593		0	0	4.096	0	3.505	3.505		0	0	401	0	401	401
RBM15		0	1.99	0.99	9.5	1.99	11.49		0	6.98	1.98	374	6.98	380.98		0	1.838	3.523	3.569	1.679	5.248		0	75.564	43.564	427	75.564	502.564
PSME3		0	1	10	0	11	11		0	108	399	0	507	507		0	3.145	7.016	0	6.201	6.201		0	31	453	0	484	484
PPP3R1		0	1	10	0	11	11		0	20	723	0	743	743		0	2.732	4.743	0	4.321	4.321		0	29	543	0	572	572
PIP5K1A		0	0	11	0	11	11		0	0	2140	0	2140	2140		0	0	13.252	0	9.292	9.292		0	0	596	0	596	596
OTUD3		0	0	11	0	11	11		0	0	337	0	337	337		0	0	3.631	0	3.334	3.334		0	0	592	0	592	592
NOLC1		0	2	10	0	11	11		0	12	1806	0	1811	1811		0	2.131	4.77	0	3.668	3.668		0	71	421	0	461	461
LIFR		0	0	11	0	11	11		0	0	489	0	489	489		0	0	3.832	0	2.979	2.979		0	0	368	0	368	368
LBR		0	3	7	1	10	11		0	148	1900	40	2048	2088		0	4.566	7.2	0.319	6.044	6.362		0	143	401	54	544	598
KPNA6		0	0	11	0	11	11		0	0	307	0	307	307		0	0	3.083	0	2.755	2.755		0	0	424	0	424	424
KLF3		0	0	11	0	11	11		0	0	482	0	482	482		0	0	3.482	0	3.12	3.12		0	0	432	0	432	432
ITCH		0	1	10	0	11	11		0	38	396	0	434	434		0	1.453	3.767	0	3.141	3.141		0	45	454	0	499	499
FAM169A		0	0	11	0	11	11		0	0	854	0	854	854		0	0	3.696	0	3.141	3.141		0	0	465	0	465	465
FAM122B		0	1	9.968	0.034	10.968	11.002		0	2	329.173	1.828	331.173	333.001		0	4.412	9.959	0.008	8.515	8.523		0	30	377.47	1.53	407.47	409
E2F2		0	0	11	0	11	11		0	0	142	0	142	142		0	0	3.799	0	3.261	3.261		0	0	446	0	446	446
DHX15		0	7	5	0	11	11		0	213	438	0	639	639		0	3.707	5.641	0	3.987	3.987		0	288	225	0	448	448
DEGS1		0	6	6	0	11	11		0	198	715	0	856	856		0	4.71	4.544	0	4.441	4.441		0	245	215	0	424	424
CNOT6		0	0	11	0	11	11		0	0	433	0	433	433		0	0	3.496	0	2.984	2.984		0	0	427	0	427	427
C10orf46		0	0	11	0	11	11		0	0	248	0	248	248		0	0	3.155	0	2.815	2.815		0	0	407	0	407	407
C10orf118		0	0	11	0	11	11		0	0	825	0	825	825		0	0	3.99	0	2.99	2.99		0	0	436	0	436	436
ANKRD40		0	0	11	0	11	11		0	0	723	0	723	723		0	0	4.203	0	3.67	3.67		0	0	489	0	489	489
ADO		0	0	11	0	11	11		0	0	972	0	972	972		0	0	4.348	0	3.864	3.864		0	0	505	0	505	505
ADNP2		0	4	7	0	11	11		0	147	419	0	566	566		0	2.543	4.422	0	3.303	3.303		0	164	314	0	478	478
ACBD3		0	1	10	0	11	11		0	20	808	0	828	828		0	1.939	4.746	0	4.023	4.023		0	45	499	0	544	544
ZRANB1		0	1	9	0	10	10		0	1	655	0	656	656		0	1.057	4.257	0	3.382	3.382		0	23	443	0	466	466
ZNF607		0	3	8	0	10	10		0	158	556	0	607	607		0	4.16	6.946	0	5.346	5.346		0	135	339	0	450	450
ZNF507		0	0	10	0	10	10		0	0	992	0	992	992		0	0	4.67	0	3.546	3.546		0	0	371	0	371	371
YWHAG		0	1	10	0	10	10		0	9	633	0	633	633		0	2.476	4.205	0	3.804	3.804		0	34	486	0	486	486
XIST		0	0	0	0	10	10		0	0	0	0	440	440		0	0	0	0	1.499	1.499		0	0	0	0	352	352
XBP1		0	2	8	0	10	10		0	14	790	0	804	804		0	3.265	10.693	0	8.788	8.788		0	97.5	626.5	0	724	724
VCPIP1		0	1	9	0	10	10		0	4	711	0	715	715		0	1.082	3.077	0	2.424	2.424		0	41	316	0	357	357
UBXN7		0	1	9	0	10	10		0	17	771	0	788	788		0	1.396	3.75	0	3.307	3.307		0	24	397	0	421	421
TRIM44		0	0	10	0	10	10		0	0	854	0	854	854		0	0	4.198	0	3.699	3.699		0	0	520	0	520	520
TMEM194A		0	3	7	0	10	10		0	50	291	0	341	341		0	5.265	3.654	0	4.081	4.081		0	127	216	0	343	343
SSH2		0	0	10	0	10	10		0	0	418	0	418	418		0	0	3.131	0	2.363	2.363		0	0	380	0	380	380
SRSF6		0	0	5	0	10	10		0	0	1170.5	0	2341	2341		0	0	3.245	0	5.426	5.426		0	0	215.5	0	431	431
SRPK1		0	1	3.5	1	9	10		0	38.5	215.5	7	508	515		0	1.76	2.976	0.05	4.99	5.04		0	47	156	29	406	435
SPTLC2		0	0	10	0	10	10		0	0	354	0	354	354		0	0	2.871	0	2.551	2.551		0	0	397	0	397	397
SMC1A		0	1	8	1	9	10		0	9	301	3	310	313		0	1.094	2.771	0.114	2.322	2.436		0	42	347	32	389	421
SLC35B4		0	0	10	0	10	10		0	0	236	0	236	236		0	0	2.964	0	2.698	2.698		0	0	374	0	374	374
SERINC1		0	2	8	0	10	10		0	39	211	0	250	250		0	2.547	4.307	0	3.734	3.734		0	66	319	0	385	385
SEL1L		0	1	9	0	10	10		0	31	443	0	474	474		0	1.201	3.308	0	2.805	2.805		0	31	363	0	394	394
RFX7		0	0	9	1	9	10		0	0	1062	26	1062	1088		0	0	4.035	0.045	2.811	2.856		0	0	433	46	433	479
RAB11FIP2		0	0	10	0	10	10		0	0	650	0	650	650		0	0	3.416	0	2.91	2.91		0	0	395	0	395	395
PURA		0	0	10	0	10	10		0	0	247	0	247	247		0	0	3.281	0	3.005	3.005		0	0	372	0	372	372
PPP1CC		0	3	8	0	10	10		0	110	227	0	311	311		0	3.455	4.383	0	3.809	3.809		0	97	252	0	327	327
ONECUT2		0	0	10	0	10	10		0	0	339	0	339	339		0	0	1.826	0	1.723	1.723		0	0	371	0	371	371
MSL1		0	0	9	1	9	10		0	0	859	15	859	874		0	0	4.395	0.365	3.776	4.141		0	0	485	30	485	515
MOBKL1A		0	0	10	0	10	10		0	0	356	0	356	356		0	0	2.717	0	2.561	2.561		0	0	341	0	341	341
MGEA5		0	0	10	0	10	10		0	0	2200	0	2200	2200		0	0	7.886	0	5.463	5.463		0	0	578	0	578	578
LEMD3		0	1	9	0	10	10		0	34	587	0	621	621		0	1.673	7.122	0	5.186	5.186		0	43	440	0	483	483
KLF12		0	0	10	0	10	10		0	0	176	0	176	176		0	0	2.227	0	2.07	2.07		0	0	349	0	349	349
HN1L		0	0	10	0	10	10		0	0	394	0	394	394		0	0	4.139	0	3.894	3.894		0	0	511	0	511	511
HMGXB4		0	0	5	0	10	10		0	0	235	0	470	470		0	0	3.033	0	4.463	4.463		0	0	155	0	310	310
GSK3B		0	0	10	0	10	10		0	0	184	0	184	184		0	0	4.586	0	3.74	3.74		0	0	377	0	377	377
FBXO28		0	0	10	0	10	10		0	0	780	0	780	780		0	0	5.545	0	5.115	5.115		0	0	523	0	523	523
ENTPD7		0	3	8	0	10	10		0	32	286	0	312	312		0	3.123	2.584	0	2.566	2.566		0	140	328	0	421	421
CGGBP1		0	0	10.666	0	10.666	10.666		0	0	1460	0	1460	1460		0	0	5.98	0	5.379	5.379		0	0	489.334	0	489.334	489.334
C9orf5		0	0	10	0	10	10		0	0	566	0	566	566		0	0	3.283	0	2.768	2.768		0	0	465	0	465	465
C6orf62		2	3	4	1	9	10		126	164	255	172	545	717		3.412	4.117	3.524	0.326	3.697	4.023		49	113	134	30	296	326
C10orf18		0	4	6	0	10	10		0	222	340	0	562	562		0	1.669	5.225	0	2.544	2.544		0	159	258	0	417	417
BTBD7		0	1	9	0	10	10		0	4	248	0	252	252		0	2.162	3.101	0	3.334	3.334		0	43	358	0	401	401
ARIH1		0	0	10	0	10	10		0	0	558	0	558	558		0	0	3.742	0	3.12	3.12		0	0	404	0	404	404
AKAP12		0	0	10	0	10	10		0	0	1343	0	1343	1343		0	0	6.226	0	3.708	3.708		0	0	436	0	436	436
AFF1		0	0	10	0	10	10		0	0	289	0	289	289		0	0	4.197	0	3.053	3.053		0	0	351	0	351	351
ZNF292		0	5	3	1	8	9		0	246	143	8	389	397		0	1.679	2.403	0.038	1.842	1.879		0	180	81	26	261	287
ZKSCAN1		0	0	9	0	9	9		0	0	781	0	781	781		0	0	3.624	0	3.068	3.068		0	0	406	0	406	406
ZFP36L2		0	0	9	0	9	9		0	0	870	0	870	870		0	0	4.491	0	3.603	3.603		0	0	412	0	412	412
USP53		0	0	9	0	9	9		0	0	587	0	587	587		0	0	3.898	0	2.553	2.553		0	0	321	0	321	321
USP31		0	2	7	0	9	9		0	32	190	0	222	222		0	1.379	2.158	0	1.91	1.91		0	65	230	0	295	295
UBE2K		0	0	9	0.999	9	9.999		0	0	390	11.001	390	401.001		0	0	5.232	0.063	4.736	4.799		0	0	306.999	35.001	306.999	342
TRUB1		0	0	9	0	9	9		0	0	903	0	903	903		0	0	3.987	0	3.462	3.462		0	0	342	0	342	342
TNFRSF10B		0	0	6	0	9	9		0	0	216.666	0	324.999	324.999		0	0	4.81	0	5.646	5.646		0	0	218	0	327	327
TMBIM6		0	1	8	0	9	9		0	30	281	0	311	311		0	2.795	6.692	0	5.825	5.825		0	26	374	0	400	400
TGFBR1		0	0	9	0	9	9		0	0	339	0	339	339		0	0	4.272	0	3.704	3.704		0	0	332	0	332	332
SUDS3		0	0	9	0	9	9		0	0	300	0	300	300		0	0	3.23	0	2.885	2.885		0	0	302	0	302	302
STRN		0	0	9	0	9	9		0	0	293	0	293	293		0	0	1.896	0	1.708	1.708		0	0	320	0	320	320
SPAG9		0	1	8	0	9	9		0	35	407	0	442	442		0	0.822	4.508	0	3.199	3.199		0	26	309	0	335	335
SON		0	4	2	3	6	9		0	98	175	387	273	660		0	2.554	3.394	1.208	3.007	4.215		0	202	103	157	305	462
SMNDC1		0	1	8	0	9	9		0	81	418	0	499	499		0	2.164	4.936	0	4.205	4.205		0	25	329	0	354	354
SHOC2		0	0	9	0	9	9		0	0	1009	0	1009	1009		0	0	4.355	0	3.339	3.339		0	0	360	0	360	360
SETD1B		0	1	8	0	9	9		0	4	461	0	465	465		0	0.57	3.885	0	2.434	2.434		0	28	333	0	361	361
SCAMP1		0	0	8	1	8	9		0	0	285	36	285	321		0	0	2.744	0.034	2.493	2.526		0	0	289	27	289	316
SAR1A		0	0	9	0	9	9		0	0	2142	0	2142	2142		0	0	7.084	0	6.33	6.33		0	0	484	0	484	484
RPRD2		0	2	7	0	9	9		0	23	342	0	365	365		0	1.474	3.336	0	2.525	2.525		0	78	294	0	372	372
RFC3		0	0.99	6.931	1.079	7.921	9		0	17.822	556.436	34.743	574.257	609		0	2.113	4.91	0.031	4.105	4.136		0	35.644	352.475	31.881	388.119	420
RBM12B		0	2	7	0	9	9		0	43	276	0	319	319		0	1.358	3.819	0	2.769	2.769		0	47	250	0	297	297
RBBP6		0	2.981	0	7.02	2.981	9.999		0	135.862	0	701.138	135.862	837		0	5.566	0	1.22	3.297	4.517		0	125.118	0	278.882	125.118	404
PAPD7		0.333	0.999	8.001	0	9	9		6.333	18.999	459.999	0	479.001	479.001		2.929	3.555	8.394	0	6.834	6.834		18	54	375.999	0	429.999	429.999
OGT		0	3	6	0	9	9		0	127	274	0	401	401		0	2.702	5.944	0	4.353	4.353		0	97	288	0	385	385
ODC1		0	6	3	0	9	9		0	201	299	0	500	500		0	4.335	5.677	0	4.475	4.475		0	266	172	0	438	438
NHLRC2		0	0	9	0	9	9		0	0	1114	0	1114	1114		0	0	3	0	2.419	2.419		0	0	278	0	278	278
NFIB		0	0	9.999	0	9.999	9.999		0	0	570	0	570	570		0	0	5.448	0	4.702	4.702		0	0	489	0	489	489
NFATC3		0	0.999	8.001	0	9	9		0	2.001	144	0	146.001	146.001		0	1.172	6.288	0	4.178	4.178		0	30	282	0	312	312
NAP1L1		0	0	7.99	1.01	7.99	9		0	0	149.713	3.287	149.713	153		0	0	5.104	0.164	4.169	4.334		0	0	311.644	41.356	311.644	353
MTX3		0	0	9	0	9	9		0	0	366	0	366	366		0	0	3.519	0	3.294	3.294		0	0	335	0	335	335
MTMR3		0	0.999	9	0	9.999	9.999		0	63	258	0	321	321		0	1.142	5.229	0	3.883	3.883		0	32.001	357	0	389.001	389.001
MPP5		0	0	9	0	9	9		0	0	634	0	634	634		0	0	3.709	0	2.899	2.899		0	0	346	0	346	346
MBTD1		0	1	8	0	9	9		0	10	235	0	245	245		0	1.616	3.528	0	2.98	2.98		0	39	332	0	371	371
MBNL1		0	0	9.002	0	9.002	9.002		0	0	838.999	0	838.999	838.999		0	0	9.971	0	7.214	7.214		0	0	402.997	0	402.997	402.997
2014-03-06		0	3	6	0	9	9		0	104	213	0	317	317		0	1.96	3.971	0	3.02	3.02		0	79	249	0	328	328
MAP3K2		0	0	9	0	9	9		0	0	294	0	294	294		0	0	2.489	0	2.257	2.257		0	0	411	0	411	411
LRRC58		0	0	9	0	9	9		0	0	671	0	671	671		0	0	3.014	0	2.799	2.799		0	0	458	0	458	458
LPGAT1		0	0	9	0	9	9		0	0	306	0	306	306		0	0	2.793	0	2.563	2.563		0	0	382	0	382	382
KBTBD6		0	2	8	0	9	9		0	42	662	0	691	691		0	2.418	3.32	0	2.8	2.8		0	88	262	0	312	312
IPMK		0	0	9	0	9	9		0	0	266	0	266	266		0	0	2.909	0	2.546	2.546		0	0	297	0	297	297
INSIG1		0	0.996	8.001	0.005	8.995	9		0	208.956	585	1.045	793.956	795.001		0	3.395	8.223	0.002	7.252	7.254		0	29.85	333	0.149	362.85	362.999
HECA		0	2	7	0	9	9		0	61	1177	0	1238	1238		0	2.929	3.277	0	3.112	3.112		0	108	322	0	430	430
GOLPH3		0	1	8	0	9	9		0	25	683	0	708	708		0	2.225	4.222	0	3.596	3.596		0	33	264	0	297	297
FZD5		0	0	9	0	9	9		0	0	236	0	236	236		0	0	3.178	0	2.676	2.676		0	0	354	0	354	354
FUT10		0	4	5	0	9	9		0	35	428	0	463	463		0	3.555	3.832	0	3.574	3.574		0	155	232	0	387	387
FOXC1		0	0	9	0	9	9		0	0	810	0	810	810		0	0	4.755	0	3.856	3.856		0	0	465	0	465	465
FAM104A		0	0	9	0	9	9		0	0	171	0	171	171		0	0	5.968	0	5.295	5.295		0	0	301	0	301	301
ETNK1		0	1	9	0	9	9		0	38	371	0	371	371		0	1.542	2.806	0	2.543	2.543		0	26	343	0	343	343
CTDSPL2		0	1	8	0	9	9		0	5	693	0	698	698		0	2.024	3.297	0	2.892	2.892		0	43	270	0	313	313
C5orf24		0	0	9	0	9	9		0	0	624	0	624	624		0	0	4.824	0	4.464	4.464		0	0	369	0	369	369
C4orf46		0	0	9	0	9	9		0	0	1292	0	1292	1292		0	0	3.773	0	3.53	3.53		0	0	372	0	372	372
C16orf52		0	0	8	1	8	9		0	0	421	7	421	428		0	0	3.257	0.08	3.048	3.128		0	0	323	41	323	364
B4GALT5		0	4	5	0	9	9		0	119	934	0	1053	1053		0	3.983	2.908	0	3.216	3.216		0	173	219	0	392	392
ATXN7L3B		0	0	9	0	9	9		0	0	356	0	356	356		0	0	3.646	0	3.396	3.396		0	0	351	0	351	351
ATXN1L		0	0	8.911	0.089	8.911	9		0	0	259.406	2.594	259.406	262		0	0	2.809	0.012	2.381	2.393		0	0	331.683	3.317	331.683	335
ASB7		1	0	8	0	9	9		6	0	1885	0	1891	1891		4.084	0	3.476	0	4.26	4.26		48	0	328	0	376	376
ASB1		0	1	8	0	9	9		0	4	205	0	209	209		0	2.222	2.705	0	2.628	2.628		0	37	317	0	354	354
ARHGAP5		0	3	6	0	9	9		0	247	278	0	525	525		0	2.344	3.536	0	2.956	2.956		0	113	230	0	343	343
ANKRD50		0.99	1	7	0.01	8.99	9		48.515	54	776	0.485	878.515	879		1.837	1.144	4.801	0.001	3.377	3.378		26.733	39	297	0.267	362.733	363
ZZZ3		0	2	5	1	7	8		0	144	84	36	228	264		0	2.021	4.204	0.056	2.907	2.963		0	83	198	45	281	326
ZFX		0	1.796	7.2	0.002	8.996	8.998		0	47.704	340.2	0.097	387.904	388.001		0	3.324	5.624	0	4.911	4.911		0	61.096	300.8	0.105	361.896	362.001
ZFP106		0	0	8	0	8	8		0	0	223	0	223	223		0	0	3.068	0	2.058	2.058		0	0	331	0	331	331
ZBTB10		0	2	6	0	8	8		0	53	269	0	322	322		0	2.497	4.744	0	3.667	3.667		0	71	238	0	309	309
YKT6		0	0	8	0	8	8		0	0	109	0	109	109		0	0	4.173	0	3.744	3.744		0	0	343	0	343	343
WWTR1		0	0	8.001	0	8.001	8.001		0	0	669.999	0	669.999	669.999		0	0	6.195	0	5.108	5.108		0	0	341.001	0	341.001	341.001
VTA1		0	2	6	0	8	8		0	34	783	0	817	817		0	2.578	3.711	0	3.461	3.461		0	46	279	0	325	325
UBTD2		0	1	7	0	8	8		0	83	718	0	801	801		0	2.609	3.876	0	3.598	3.598		0	36	299	0	335	335
TXLNA		0	1	8	0	8	8		0	14	233	0	233	233		0	1.56	3.509	0	2.943	2.943		0	32	321	0	321	321
TRIM4		0	3	5	0	8	8		0	44	180	0	224	224		0	4.329	5.652	0	4.981	4.981		0	102	214	0	316	316
TRIM23		0	3.98	4.902	0.098	7.902	8		0	36.98	307.843	6.156	343.843	349.999		0	5.822	3.458	0.018	5.542	5.56		0	152.158	208.824	4.176	318.824	323
TMEM181		0	0	8	0	8	8		0	0	947	0	947	947		0	0	3.262	0	2.733	2.733		0	0	305	0	305	305
TIAL1		0	0	8	0	8	8		0	0	504	0	504	504		0	0	6.128	0	4.721	4.721		0	0	324	0	324	324
SOX4		0	0	8	0	8	8		0	0	404	0	404	404		0	0	3.498	0	2.726	2.726		0	0	274	0	274	274
SLC7A6		0	0	8	0	8	8		0	0	159	0	159	159		0	0	4.128	0	3.414	3.414		0	0	286	0	286	286
SLC39A9		2	3	4	0	8	8		39	71	160	0	234	234		3.418	3.805	2.276	0	2.72	2.72		66	120	146	0	302	302
SCML2		0	0.5	6.441	0.059	7.941	8		0	30.5	501.01	4.99	564.01	569		0	0.946	4.082	0.004	4.166	4.17		0	19.5	309.04	2.96	361.04	364
SART3		0	1	7	0	8	8		0	5	319	0	324	324		0	1.144	4.54	0	3.025	3.025		0	35	277	0	312	312
RREB1		0	1	7	0	8	8		0	3	474	0	477	477		0	0.841	6.62	0	3.579	3.579		0	31	259	0	290	290
RNF169		0	0	8	0	8	8		0	0	982	0	982	982		0	0	2.926	0	2.534	2.534		0	0	375	0	375	375
RNF138		0	0	8.001	0	8.001	8.001		0	0	4776	0	4776	4776		0	0	7.074	0	5.991	5.991		0	0	294	0	294	294
RMND5A		0	0	8	0	8	8		0	0	222	0	222	222		0	0	3.161	0	2.797	2.797		0	0	368	0	368	368
RAP2A		0	0	8	0	8	8		0	0	893	0	893	893		0	0	3.079	0	2.824	2.824		0	0	265	0	265	265
PTPN14		0	0	8	0	8	8		0	0	112	0	112	112		0	0	1.916	0	1.538	1.538		0	0	256	0	256	256
PTP4A1		0	2	6	0	8	8		0	80	251	0	331	331		0	4.217	2.942	0	2.867	2.867		0	92	228	0	320	320
PLEKHB2		0	0	8	0	8	8		0	0	467	0	467	467		0	0	5.308	0	4.517	4.517		0	0	326	0	326	326
PHF17		0	0	7.99	0.01	7.99	8		0	0	264.941	0.059	264.941	265		0	0	5.097	0.001	3.787	3.788		0	0	395.614	0.386	395.614	396
PHC3		0	0	8	0	8	8		0	0	354	0	354	354		0	0	1.949	0	1.668	1.668		0	0	276	0	276	276
PELI2		0	0	8	0	8	8		0	0	217	0	217	217		0	0	3.041	0	2.648	2.648		0	0	300	0	300	300
PDS5A		0	3	5	0	8	8		0	196	114	0	310	310		0	2.414	3.023	0	3.05	3.05		0	74	187	0	261	261
NRF1		0	0	8	0	8	8		0	0	258	0	258	258		0	0	6.832	0	5.276	5.276		0	0	368	0	368	368
NRARP		0	0	8	0	8	8		0	0	1590	0	1590	1590		0	0	4.257	0	3.858	3.858		0	0	354	0	354	354
NKTR		0	0	7	1	7	8		0	0	200	94	200	294		0	0	3.388	0.116	2.198	2.313		0	0	262	34	262	296
NFYA		0	0	8.996	0	8.996	8.996		0	0	692.956	0	692.956	692.956		0	0	5.774	0	5.255	5.255		0	0	639.642	0	639.642	639.642
NFAT5		0	0	8	0	8	8		0	0	291	0	291	291		0	0	4.985	0	3.49	3.49		0	0	414	0	414	414
MTDH		0	0	8	0	8	8		0	0	184	0	184	184		0	0	2.521	0	2.156	2.156		0	0	265	0	265	265
MED13L		0	4	4	0	8	8		0	216	356	0	572	572		0	1.637	2.641	0	1.999	1.999		0	140	141	0	281	281
MED1		0	0	8	0	8	8		0	0	384	0	384	384		0	0	3.422	0	2.264	2.264		0	0	310	0	310	310
MECP2		0	1	8	0	8	8		0	2	181	0	181	181		0	3.856	7.947	0	4.387	4.387		0	83	420	0	420	420
MBNL2		1	0	7	0	8	8		209	0	247	0	456	456		3.246	0	4.865	0	3.966	3.966		34	0	240	0	274	274
MAP3K1		0	1	7	0	8	8		0	4	344	0	348	348		0	0.732	3.5	0	2.261	2.261		0	30	255	0	285	285
LUC7L2		0	0	5	3	5	8		0	0	145	152	145	297		0	0	4.423	0.333	3.255	3.588		0	0	228	158	228	386
LSM14A		0	1	6	1	7	8		0	9	335	283	344	627		0	2.928	5.5	0.072	4.616	4.689		0	49	247	27	296	323
KIAA1147		0	0	7	1	7	8		0	0	139	50	139	189		0	0	2.571	0.099	2.326	2.425		0	0	293	27	293	320
KCTD15		0	0	8.001	0	8.001	8.001		0	0	338.001	0	338.001	338.001		0	0	6.081	0	5.145	5.145		0	0	290.001	0	290.001	290.001
IRGQ		0	0	8	0	8	8		0	0	192	0	192	192		0	0	2.534	0	2.259	2.259		0	0	367	0	367	367
HNRNPAB		0	1	8	0	8	8		0	11	1448	0	1448	1448		0	2.658	9.588	0	6.525	6.525		0	28	300	0	300	300
HIATL1		0	3	5	0	8	8		0	20	537	0	557	557		0	3.063	3.593	0	3.241	3.241		0	112	167	0	279	279
H3F3B		0	0	8	0	8	8		0	0	1126	0	1126	1126		0	0	4.346	0	4.04	4.04		0	0	418	0	418	418
GLUL		0	0.999	6.999	0	8.001	8.001		0	11.001	1195	0	1206	1206		0	2.757	6.618	0	5.375	5.375		0	30	293.001	0	323.001	323.001
GJC1		0	1	7	0	8	8		0	56	222	0	278	278		0	2.456	3.996	0	3.72	3.72		0	32	370	0	402	402
G3BP1		0	1	7	0	8	8		0	45	694	0	739	739		0	2.642	7.262	0	5.552	5.552		0	42	288	0	330	330
FBXW11		0	0.999	6.999	0	8.001	8.001		0	33.999	357.999	0	392.001	392.001		0	2.175	7.257	0	5.664	5.664		0	30.999	336	0	366.999	366.999
FBXL3		0	2	6	0	8	8		0	74	1020	0	1094	1094		0	2.559	3.225	0	2.853	2.853		0	63	158	0	221	221
FAR1		0	0	7	1	7	8		0	0	544	80	544	624		0	0	3.092	0.07	2.608	2.678		0	0	269	29	269	298
FAF2		0	1	7	0	8	8		0	24	250	0	274	274		0	1.883	3.348	0	3.027	3.027		0	36	287	0	323	323
EXTL3		0	3	5	0	8	8		0	26	194	0	220	220		0	2.253	2.972	0	2.539	2.539		0	104	193	0	297	297
ENPP4		0	1	8	0	8	8		0	15	339	0	339	339		0	1.711	3.107	0	2.58	2.58		0	31	233	0	233	233
EIF4A2		0	4	3	1	7	8		0	222	45	106	267	373		0	4.087	3.746	1.149	3.953	5.102		0	196	78	54	274	328
EFNA5		0	0	8	0	8	8		0	0	193	0	193	193		0	0	2.938	0	2.69	2.69		0	0	291	0	291	291
DNAJC3		0	0	8	0	8	8		0	0	341	0	341	341		0	0	3.272	0	2.835	2.835		0	0	343	0	343	343
DNAJB1		0	2	6	0	8	8		0	85	323	0	408	408		0	3.467	4.542	0	4.112	4.112		0	103	261	0	364	364
DDX3X		0	3	5.001	0	8.001	8.001		0	174	207	0	381	381		0	4.002	5.349	0	4.325	4.325		0	90	186.999	0	276.999	276.999
DDX17		0	0	8	0	8	8		0	0	994	0	994	994		0	0	5.862	0	4.309	4.309		0	0	331	0	331	331
CPSF6		0	1	7	0	8	8		0	5	568	0	573	573		0	1.822	2.72	0	2.519	2.519		0	42	271	0	313	313
CMTM6		0	1	6	1	7	8		0	123	467	52	590	642		0	2.724	3.738	0.227	3.54	3.767		0	31	327	31	358	389
CMTM4		0	0	7.931	0.069	7.931	8		0	0	303.089	2.911	303.089	306		0	0	3.211	0.006	2.944	2.95		0	0	371.574	3.426	371.574	375
CEP97		0	3	5	0	8	8		0	48	174	0	222	222		0	2.231	3.561	0	2.917	2.917		0	96	193	0	289	289
CCDC47		0	0	8	0	8	8		0	0	219	0	219	219		0	0	4.531	0	3.531	3.531		0	0	361	0	361	361
CAMSAP1L1		0	0	8	0	8	8		0	0	753	0	753	753		0	0	3.82	0	2.516	2.516		0	0	347	0	347	347
C6orf120		0	0	8	0	8	8		0	0	867	0	867	867		0	0	3.548	0	3.239	3.239		0	0	350	0	350	350
C2orf69		0	1	7	0	8	8		0	21	1194	0	1215	1215		0	1.843	3.416	0	3	3		0	30	231	0	261	261
C20orf11		0	0	8	0	8	8		0	0	140	0	140	140		0	0	3.114	0	2.841	2.841		0	0	273	0	273	273
BTAF1		0	2	7	0	8	8		0	138	557	0	636	636		0	1.4	4.262	0	2.348	2.348		0	91	253	0	288	288
BICD2		0	0	7.99	0.01	7.99	8		0	0	269.99	0.01	269.99	270		0	0	5.488	0.002	3.96	3.962		0	0	325.455	0.545	325.455	326
BCL11A		0.999	0	6.863	0.138	7.862	8		6.999	0	525.49	10.51	532.49	543		9.369	0	3.31	0.008	3.949	3.958		53.001	0	286.275	5.726	339.275	344.999
BAT2L2		0	0	6	2	6	8		0	0	370	84	370	454		0	0	4.179	0.146	1.905	2.051		0	0	285	104	285	389
ATXN1		0	0	6	2	6	8		0	0	316	43	316	359		0	0	2.616	0.016	2.005	2.021		0	0	213	51	213	264
ARPP19		0	0	8	0	8	8		0	0	401	0	401	401		0	0	2.933	0	2.816	2.816		0	0	312	0	312	312
AGPAT5		0	0	8	0	8	8		0	0	459	0	459	459		0	0	3.181	0	2.81	2.81		0	0	332	0	332	332
AEN		0	0	8	0	8	8		0	0	418	0	418	418		0	0	4.455	0	3.843	3.843		0	0	416	0	416	416
ZNF543		0	0	7	0	7	7		0	0	455	0	455	455		0	0	4.444	0	3.256	3.256		0	0	314	0	314	314
ZNF281		0	2	5	0	7	7		0	76	338	0	414	414		0	1.692	4.541	0	2.869	2.869		0	60	162	0	222	222
ZNF264		0	2	5	0	7	7		0	51	231	0	282	282		0	1.91	1.754	0	1.745	1.745		0	52	234	0	286	286
ZNF236		0	1	6	0	7	7		0	4	181	0	185	185		0	0.674	3.587	0	2.215	2.215		0	33	263	0	296	296
ZFYVE20		0	0	7	0	7	7		0	0	336	0	336	336		0	0	2.896	0	2.195	2.195		0	0	239	0	239	239
YY1		0	3	5	0	7	7		0	126	8056	0	8144	8144		0	4.184	5.529	0	4.388	4.388		0	214	392	0	517	517
WDR26		0	1	6	0	7	7		0	2	228	0	230	230		0	1.236	3.626	0	3.048	3.048		0	21	236	0	257	257
WASL		0	0	7	0	7	7		0	0	992	0	992	992		0	0	3.725	0	3.022	3.022		0	0	315	0	315	315
WAPAL		0	3	4	0	7	7		0	93	351	0	444	444		0	1.882	2.805	0	2.232	2.232		0	96	137	0	233	233
VHL		0	0	7	0	7	7		0	0	770	0	770	770		0	0	4.71	0	4.268	4.268		0	0	305	0	305	305
VAPA		0	0	7	0	7	7		0	0	369	0	369	369		0	0	3.56	0	3.211	3.211		0	0	283	0	283	283
UNC5B		0	0	7	0	7	7		0	0	121	0	121	121		0	0	4.07	0	2.683	2.683		0	0	271	0	271	271
UHRF1BP1		0	1	6	0	7	7		0	4	211	0	215	215		0	1.013	2.431	0	1.915	1.915		0	44	223	0	267	267
UBA2		0	4	3	0	7	7		0	104	336	0	440	440		0	3.587	3.889	0	3.637	3.637		0	212	93	0	305	305
TXNIP		2	1	4	0	7	7		32	12	420	0	464	464		4.608	1.757	3.917	0	3.522	3.522		80	28	199	0	307	307
TRIM25		0	0	7	0	7	7		0	0	201	0	201	201		0	0	2.925	0	2.42	2.42		0	0	250	0	250	250
TOR1AIP1		0	0	7	0	7	7		0	0	255	0	255	255		0	0	4.297	0	3.323	3.323		0	0	343	0	343	343
TMTC3		0	3	4	0	7	7		0	111	186	0	297	297		0	2.529	2.121	0	2.26	2.26		0	131	142	0	273	273
TBX18		0	1	6	0	7	7		0	19	291	0	310	310		0	1.372	3.6	0	2.973	2.973		0	29	250	0	279	279
TBC1D12		0	0	7	0	7	7		0	0	267	0	267	267		0	0	3.271	0	2.553	2.553		0	0	280	0	280	280
TAF7		1	2	5	0	7	7		32	104	488	0	566	566		2.336	3.229	5.806	0	4.049	4.049		30	88	278	0	357	357
SYPL1		0	0	7	0	7	7		0	0	280	0	280	280		0	0	7.038	0	5.751	5.751		0	0	272	0	272	272
SSFA2		0	2.5	4	1	6	7		0	45.5	145	23	188	211		0	2.334	5.574	0.109	3.185	3.294		0	95	134	26	211	237
SPRED1		0	0	7	0	7	7		0	0	382	0	382	382		0	0	2.579	0	2.272	2.272		0	0	278	0	278	278
SMCHD1		0	2	6	0	7	7		0	23	224	0	231	231		0	1.25	3.641	0	2.194	2.194		0	83	283	0	310	310
SLC35E1		0	1	6	0	7	7		0	15	196	0	211	211		0	1.94	3.1	0	2.887	2.887		0	35	291	0	326	326
SIX4		0	0	7	0	7	7		0	0	308	0	308	308		0	0	2.889	0	2.308	2.308		0	0	248	0	248	248
SESN2		0	1	6	0	7	7		0	19	185	0	204	204		0	2.158	4.029	0	3.286	3.286		0	50	259	0	309	309
SEH1L		0	0	6.931	0.069	6.931	7		0	0	301.98	3.02	301.98	305		0	0	3.719	0.011	3.159	3.17		0	0	278.218	2.782	278.218	281
SCMH1		0	0	7	0	7	7		0	0	336	0	336	336		0	0	16.254	0	8.273	8.273		0	0	278.999	0	278.999	278.999
SAT1		0	2.5	1.5	0	7	7		0	52.5	1144.5	0	2385	2385		0	4.326	4.582	0	7.987	7.987		0	98.5	81.5	0	334	334
RNF11		0	0	7	0	7	7		0	0	217	0	217	217		0	0	3.806	0	3.318	3.318		0	0	276	0	276	276
RMI1		1	4	3	0	7	7		61	134	126	0	260	260		3.101	3.133	3.187	0	2.997	2.997		31	146	98	0	244	244
RBM12		0	0.492	7.862	0	7.862	7.862		0	17.2	3956.76	0	3956.76	3956.76		0	0.812	4.82	0	3.465	3.465		0	18.182	310.566	0	310.566	310.566
RAD1		0	0	3.5	0	7	7		0	0	238.5	0	477	477		0	0	1.967	0	3.37	3.37		0	0	102	0	204	204
RAB18		0	0	7	0	7	7		0	0	253	0	253	253		0	0	3.466	0	3.11	3.11		0	0	213	0	213	213
RAB11FIP1		0	0	7	0	7	7		0	0	611	0	611	611		0	0	4.448	0	3.289	3.289		0	0	290	0	290	290
PRDX3		0	3	3	1	6	7		0	165	88	9	253	262		0	5.633	5.834	0.472	5.67	6.142		0	90	102	34	192	226
POU2F1		0	0	7.5	0	7.5	7.5		0	0	353.5	0	353.5	353.5		0	0	1.884	0	1.693	1.693		0	0	310.5	0	310.5	310.5
POFUT1		0	0	7	0	7	7		0	0	135	0	135	135		0	0	3.124	0	2.791	2.791		0	0	309	0	309	309
PKN2		0	0	7	0	7	7		0	0	483	0	483	483		0	0	3.677	0	2.683	2.683		0	0	331	0	331	331
PHF20		0	0	7	0	7	7		0	0	307	0	307	307		0	0	3.215	0	2.279	2.279		0	0	227	0	227	227
PHACTR4		0	0	7	0	7	7		0	0	340	0	340	340		0	0	4.336	0	3.313	3.313		0	0	267	0	267	267
PAPD5		0	0	7	0	7	7		0	0	441	0	441	441		0	0	2.994	0	2.472	2.472		0	0	218	0	218	218
PAN3		0	0	7	0	7	7		0	0	334	0	334	334		0	0	3.414	0	2.543	2.543		0	0	272	0	272	272
OAZ1		1	3	4	0	7	7		6	89	78	0	149	149		5.375	4.312	5.363	0	4.527	4.527		32	130	153	0	253	253
NUP153		0	2	4	1	6	7		0	84	157	80	241	321		0	1.276	4.091	0.069	2.349	2.418		0	63	170	42	233	275
NUDT21		0	1	6	0	7	7		0	15	322	0	337	337		0	2.305	2.572	0	2.493	2.493		0	27	177	0	204	204
NUDT19		0	2	5	0	7	7		0	45	434	0	479	479		0	3.077	3.883	0	3.627	3.627		0	84	253	0	337	337
NSD1		0	0	7	0	7	7		0	0	218	0	218	218		0	0	3.694	0	1.973	1.973		0	0	247	0	247	247
NOTCH2		0	0	7	0	7	7		0	0	589	0	589	589		0	0	3.071	0	1.776	1.776		0	0	278	0	278	278
NMT1		0	0	7	0	7	7		0	0	104	0	104	104		0	0	3.43	0	2.955	2.955		0	0	330	0	330	330
NIPA1		0	0	7	0	7	7		0	0	505	0	505	505		0	0	3.37	0	3.072	3.072		0	0	246	0	246	246
NEK9		0	1	6	0	7	7		0	1	129	0	130	130		0	0.748	3.767	0	2.794	2.794		0	20	309	0	329	329
NEK7		0	0	7	0	7	7		0	0	335	0	335	335		0	0	3.59	0	3.128	3.128		0	0	320	0	320	320
NCKAP1		0	5	2	0	7	7		0	273	15	0	288	288		0	3.213	4.606	0	3.362	3.362		0	139	65	0	204	204
NAA30		0	1	6	0	7	7		0	13	227	0	240	240		0	2.279	3.064	0	2.859	2.859		0	42	238	0	280	280
MTPN		0	0	7	0	7	7		0	0	173	0	173	173		0	0	3.457	0	3.193	3.193		0	0	316.5	0	316.5	316.5
MIB1		0	0	7	0	7	7		0	0	203	0	203	203		0	0	2.292	0	1.861	1.861		0	0	245	0	245	245
MAPK1		0	0	7	0	7	7		0	0	338	0	338	338		0	0	3.014	0	2.699	2.699		0	0	325	0	325	325
LYST		0	3	2	2	5	7		0	81	27	98	108	206		0	0.948	2.247	0.04	1.21	1.25		0	106	71	54	177	231
LYSMD3		0	0	7	0	7	7		0	0	287	0	287	287		0	0	3.531	0	3.155	3.155		0	0	337	0	337	337
LPIN2		0	2	5	0	7	7		0	112	354	0	466	466		0	1.708	2.807	0	2.367	2.367		0	61	198	0	259	259
LPHN2		0	2	3	2	5	7		0	103	114	15	217	232		0	2.022	3.343	0.055	2.409	2.464		0	129	117	72	246	318
LMAN1		0	0	7	0	7	7		0	0	232	0	232	232		0	0	3.289	0	2.794	2.794		0	0	287	0	287	287
LEPROTL1		0	0	6.931	0.069	6.931	7		0	0	146.535	1.465	146.535	148		0	0	3.625	0.009	3.355	3.364		0	0	250.495	2.505	250.495	253
LASS6		0	0	7	0	7	7		0	0	188	0	188	188		0	0	2.683	0	2.41	2.41		0	0	270	0	270	270
LAMP2		0	0	6.882	0.118	6.882	7		0	0	320.725	6.274	320.725	326.999		0	0	4.269	0.019	3.477	3.496		0	0	277.902	5.098	277.902	283
KLHL28		0	0	7	0	7	7		0	0	408	0	408	408		0	0	2.589	0	2.202	2.202		0	0	236	0	236	236
KLF9		0	0	7	0	7	7		0	0	1276	0	1276	1276		0	0	3.504	0	2.871	2.871		0	0	329	0	329	329
KIAA0494		1	1	5	0	7	7		25	2	172	0	199	199		2.459	1.744	2.831	0	2.554	2.554		44	35	202	0	281	281
KCTD12		0	0	7	0	7	7		0	0	127	0	127	127		0	0	2.411	0	2.158	2.158		0	0	216	0	216	216
KCNG3		0	2	5	0	7	7		0	15	432	0	447	447		0	3.14	5.548	0	4.41	4.41		0	51	224	0	275	275
IMPAD1		0	0	7	0	7	7		0	0	412	0	412	412		0	0	2.616	0	2.369	2.369		0	0	301	0	301	301
HOMER1		0	0	7	0	7	7		0	0	601	0	601	601		0	0	3.941	0	2.996	2.996		0	0	294	0	294	294
HELZ		0	0	7	0	7	7		0	0	325	0	325	325		0	0	2.118	0	1.53	1.53		0	0	261	0	261	261
GTF3C4		0	1	7	0	7	7		0	26	508	0	508	508		0	2.042	4.697	0	3.061	3.061		0	77	284	0	284	284
GPR98		0	3.5	0	0	7	7		0	104.5	0	0	209	209		0	0.741	0	0	1.459	1.459		0	127	0	0	254	254
GPBP1L1		0	4	3	0	7	7		0	83	165	0	248	248		0	3.213	3.496	0	2.761	2.761		0	118	98	0	216	216
GLS		0	0	0	7	0	7		0	0	0	1670	0	1670		0	0	0	0.34	0	0.34		0	0	0	212	0	212
FZD6		0	3.996	0.999	2.006	4.995	7.001		0	65.981	36.999	9.02	102.98	112		0	4.787	2.796	0.272	3.896	4.168		0	127.87	36.999	59.13	164.871	223.999
FOXK2		0	0	7	0	7	7		0	0	318	0	318	318		0	0	3.266	0	2.607	2.607		0	0	268	0	268	268
FBXL20		0	0	7	0	7	7		0	0	202	0	202	202		0	0	2.824	0	2.548	2.548		0	0	293	0	293	293
FAM46A		0	0	7	0	7	7		0	0	132	0	132	132		0	0	3.029	0	2.599	2.599		0	0	284	0	284	284
FAM178A		0	0	7	0	7	7		0	0	308	0	308	308		0	0	3.13	0	2.148	2.148		0	0	250	0	250	250
ETF1		0	1	6	0	7	7		0	16	174	0	190	190		0	1.747	3.653	0	3.134	3.134		0	31	256	0	287	287
ERRFI1		0	2	5	0	7	7		0	114	127	0	241	241		0	2.523	3.983	0	3.346	3.346		0	66	221	0	287	287
ERLIN1		0	0	6	1	6	7		0	0	194	60	194	254		0	0	6.054	0.104	4.868	4.972		0	0	292	24	292	316
ELF1		1	0	5	1	6	7		10	0	394	31	404	435		5.321	0	5.33	0.08	3.732	3.813		31	0	161	34	192	226
EIF2S1		0	0	7	0	7	7		0	0	324	0	324	324		0	0	3.303	0	2.917	2.917		0	0	273	0	273	273
DSTYK		0	0	7	0	7	7		0	0	274	0	274	274		0	0	3.64	0	2.793	2.793		0	0	256	0	256	256
DSE		0	3	4	0	7	7		0	83	356	0	439	439		0	3.118	6.294	0	4.154	4.154		0	112	147	0	259	259
DMXL1		0	7	0	0	7	7		0	300	0	0	300	300		0	1.727	0	0	1.526	1.526		0	210	0	0	210	210
DLD		0	1	6	0	7	7		0	4	235	0	239	239		0	1.773	3.747	0	3.132	3.132		0	37	241	0	278	278
DIDO1		0	1	5.99	0.01	6.99	7		0	48	348.694	0.306	396.694	397		0	0.908	6.516	0	2.927	2.927		0	32	210.762	0.238	242.762	243
DDX20		0	3	4	0	7	7		0	27	78	0	105	105		0	2.476	4.404	0	3.022	3.022		0	113	137	0	250	250
CTNNB1		0	0	6.922	0.078	6.922	7		0	0	256.588	1.412	256.588	258		0	0	10.666	0.014	5.653	5.667		0	0	342.411	3.588	342.411	345.999
CPOX		0	0	7	0	7	7		0	0	387	0	387	387		0	0	4.4	0	3.349	3.349		0	0	249	0	249	249
CNOT6L		0	0	7	0	7	7		0	0	353	0	353	353		0	0	2.176	0	1.933	1.933		0	0	248	0	248	248
CKAP2		0	2	6	0	7	7		0	49	252	0	286	286		0	3.283	6.414	0	4.437	4.437		0	87	245	0	273	273
CEP350		0	2	6	0	7	7		0	335	235	0	520	520		0	0.657	2.887	0	1.57	1.57		0	54	238	0	265	265
CDK12		0	0	7	0	7	7		0	0	231	0	231	231		0	0	4.376	0	2.513	2.513		0	0	230	0	230	230
CCNG2		0	0	7	0	7	7		0	0	1294	0	1294	1294		0	0	3.028	0	2.68	2.68		0	0	296	0	296	296
CCNE2		0	2	5	0	7	7		0	49	583	0	632	632		0	2.998	4.092	0	3.633	3.633		0	85	226	0	311	311
CBLL1		0	0.5	3	0	7	7		0	2.5	166	0	337	337		0	1.035	2.363	0	3.798	3.798		0	15.5	102	0	235	235
CAND1		0	2	5	0	7	7		0	117	120	0	237	237		0	1.331	3.567	0	2.382	2.382		0	56	193	0	249	249
C7orf60		0	1	6	0	7	7		0	34	161	0	195	195		0	1.983	3.399	0	3.036	3.036		0	36	248	0	284	284
C6orf204		0	0	7	0	7	7		0	0	630	0	630	630		0	0	3.912	0	2.981	2.981		0	0	267	0	267	267
C17orf51		0	0	7	0	7	7		0	0	186	0	186	186		0	0	2.294	0	2.154	2.154		0	0	273	0	273	273
ATXN7L3		0	1	7	0	7	7		0	109	1465	0	1465	1465		0	2.495	5.424	0	4.518	4.518		0	29	273	0	273	273
ASF1B		0	0	7	0	7	7		0	0	378	0	378	378		0	0	4.972	0	4.145	4.145		0	0	289	0	289	289
ARL8B		0	0	7	0	7	7		0	0	496	0	496	496		0	0	4.014	0	3.607	3.607		0	0	334	0	334	334
ARL5B		0	0	7	0	7	7		0	0	515	0	515	515		0	0	3.282	0	2.963	2.963		0	0	244	0	244	244
ARID5B		0	0	6	1	6	7		0	0	233	4	233	237		0	0	2.604	0.03	1.81	1.839		0	0	199	39	199	238
ARID2		0	1	6	0	7	7		0	30	432	0	462	462		0	0.522	3.177	0	2.034	2.034		0	24	238	0	262	262
AMFR		0	1	6	0	7	7		0	14	212	0	226	226		0	2.287	4.062	0	3.241	3.241		0	75	229	0	304	304
ABCB10		0	1	6	0	7	7		0	7	296	0	303	303		0	1.178	3.866	0	2.878	2.878		0	28	217	0	245	245
ZNF828		0	0.999	5.001	0	6	6		0	84	243	0	327	327		0	1.443	8.697	0	4.802	4.802		0	29.001	203.001	0	231.999	231.999
ZNF805		0	1	5	0	6	6		0	6	281	0	287	287		0	1.897	2.556	0	2.393	2.393		0	31	229	0	260	260
ZNF770		0	1	5	0	6	6		0	24	229	0	253	253		0	1.525	3.057	0	2.529	2.529		0	39	221	0	260	260
ZNF652		0	0	6	0	6	6		0	0	257	0	257	257		0	0	2.188	0	1.875	1.875		0	0	209	0	209	209
ZNF644		0	1.961	5.001	0.04	6.961	6.999		0	97.059	1842	1.942	1939.06	1941		0	1.458	8.382	0.002	6.677	6.679		0	69.608	267	1.392	336.608	338
ZNF518B		0	1	5	0	6	6		0	48	164	0	212	212		0	0.972	2.583	0	1.914	1.914		0	31	161	0	192	192
ZNF148		0	1	5	0	6	6		0	9	241	0	250	250		0	1.063	2.078	0	1.818	1.818		0	26	215	0	241	241
ZNF146		3	3	0.999	0	6.999	6.999		129	21	33.999	0	183.999	183.999		5.379	7.917	2.436	0	5.361	5.361		108	138	33	0	279	279
ZBTB6		0	3	3	0	6	6		0	87	298	0	385	385		0	3.065	2.502	0	2.679	2.679		0	94	128	0	222	222
ZBTB11		0	2	4	0	6	6		0	37	303	0	340	340		0	1.67	3.598	0	2.608	2.608		0	69	192	0	261	261
ZBTB1		0	1	3.96	1.04	4.96	6		0	51	248.515	67.485	299.515	367		0	1.713	3.764	0.151	3	3.151		0	33	164.356	27.644	197.356	225
ZBED6		0	6.931	0	0	6.931	6.931		0	394.059	0	0	394.059	394.059		0	3.401	0	0	3.401	3.401		0	281.188	0	0	281.188	281.188
YIPF5		0	0	6	0	6	6		0	0	617	0	617	617		0	0	5.01	0	4.103	4.103		0	0	209	0	209	209
XPO1		0	1	5	0	6	6		0	8	159	0	167	167		0	1.062	4.508	0	2.516	2.516		0	35	193	0	228	228
WTAP		0	1	5	0	6	6		0	3	154	0	157	157		0	1.67	4.79	0	3.477	3.477		0	26	189	0	215	215
WSB1		0	1	5	0	6	6		0	5	583	0	588	588		0	3.452	6.45	0	5.129	5.129		0	47	209	0	256	256
WEE1		0	2	4	0	6	6		0	187	324	0	511	511		0	2.978	5.822	0	4.126	4.126		0	57	152	0	209	209
UCK2		0	0	6	0	6	6		0	0	129	0	129	129		0	0	2.759	0	2.446	2.446		0	0	219	0	219	219
TXLNG		0	0	6	0	6	6		0	0	99	0	99	99		0	0	4.882	0	3.934	3.934		0	0	244	0	244	244
TULP4		1	0	5	0	6	6		2	0	185	0	187	187		2.096	0	2.76	0	2	2		29	0	166	0	195	195
TOP2A		0	1	6	0	6	6		0	1	288	0	288	288		0	0.744	5.055	0	2.722	2.722		0	31	322	0	322	322
TOP1		0	0	6	0	6	6		0	0	618	0	618	618		0	0	4.161	0	2.674	2.674		0	0	201	0	201	201
TNRC6C		0	1	5	0	6	6		0	5	140	0	145	145		0	0.697	3.014	0	1.853	1.853		0	28	147	0	175	175
TNFRSF10D		0	0	6	0	6	6		0	0	399	0	399	399		0	0	3.859	0	3.281	3.281		0	0	308	0	308	308
TMED2		0	0	6	0	6	6		0	0	1271	0	1271	1271		0	0	4.696	0	4.133	4.133		0	0	352	0	352	352
TEAD1		0	0	6	0	6	6		0	0	244	0	244	244		0	0	2.002	0	1.765	1.765		0	0	226	0	226	226
TBC1D20		0	0	6	0	6	6		0	0	344	0	344	344		0	0	3.003	0	2.559	2.559		0	0	218	0	218	218
STAG2		0	2	4	0	6	6		0	142	1011	0	1153	1153		0	2.922	7.068	0	4.58	4.58		0	99	198	0	297	297
SPPL3		0	2	5	0	6	6		0	5	339	0	342	342		0	2.708	3.531	0	3.047	3.047		0	64	263	0	300	300
SMC4		0	2	4	0.02	6	6.02		0	24	226	0.196	250	250.196		0	1.614	5.98	0.002	3.251	3.253		0	58	159	0.45	217	217.45
SMAD3		0	0	6	0	6	6		0	0	420	0	420	420		0	0	5.156	0	4.409	4.409		0	0	269	0	269	269
SLC26A2		0	0	6	0	6	6		0	0	345	0	345	345		0	0	2.223	0	1.823	1.823		0	0	205	0	205	205
SLC25A3		0	6	0.999	0	6.999	6.999		0	183.999	42.999	0	227.001	227.001		0	10.337	6.324	0	9.017	9.017		0	323.001	47.001	0	369.999	369.999
SLC20A1		0	3	3	0	6	6		0	71	119	0	190	190		0	2.422	4.377	0	3.055	3.055		0	89	158	0	247	247
SH2B1		0	1.2	4.8	0	6	6		0	3.6	128.4	0	132	132		0	2.316	12.815	0	5.74	5.74		0	39.8	162.2	0	202	202
SGMS2		0	0.999	6	0	6.999	6.999		0	11.001	189	0	200.001	200.001		0	2.868	4.539	0	4.022	4.022		0	30.999	249.999	0	281.001	281.001
SF3B3		0	5	1	0	6	6		0	172	165	0	337	337		0	2.442	1.294	0	1.824	1.824		0	162	85	0	247	247
SERTAD4		0	0	6	0	6	6		0	0	460	0	460	460		0	0	4.881	0	3.555	3.555		0	0	216	0	216	216
SEMA4D		0	1	4.95	0.05	5.95	6		0	7	72.277	0.723	79.277	80		0	1.329	3.694	0.002	2.745	2.748		0	28	175.248	1.752	203.248	205
SEC62		0	0	5	1	5	6		0	0	293	39	293	332		0	0	2.352	0.158	2.115	2.273		0	0	218	29	218	247
SC5DL		0	0	6	0	6	6		0	0	519	0	519	519		0	0	3.552	0	3.216	3.216		0	0	286	0	286	286
SALL1		0	0	6	0	6	6		0	0	762	0	762	762		0	0	7.08	0	3.469	3.469		0	0	242	0	242	242
S100PBP		0	0	6	0	6	6		0	0	278	0	278	278		0	0	3.008	0	2.499	2.499		0	0	200	0	200	200
RRP15		0	0	6	0	6	6		0	0	253	0	253	253		0	0	1.893	0	1.768	1.768		0	0	187	0	187	187
RNF41		0	0	6.6	0	6.6	6.6		0	0	204.6	0	204.6	204.6		0	0	5.235	0	4.385	4.385		0	0	278.4	0	278.4	278.4
RNF2		0	0	6	0	6	6		0	0	495	0	495	495		0	0	3.478	0	2.924	2.924		0	0	234	0	234	234
RNF168		0	0	6	0	6	6		0	0	598	0	598	598		0	0	2.992	0	2.307	2.307		0	0	211	0	211	211
RIF1		0	3	3	0	6	6		0	30	187	0	217	217		0	1.847	5.496	0	2.896	2.896		0	111	145	0	256	256
RICTOR		0	0	6	0	6	6		0	0	774	0	774	774		0	0	2.511	0	1.66	1.66		0	0	206	0	206	206
RHOA		0	0	6	0	6	6		0	0	834	0	834	834		0	0	4.835	0	4.022	4.022		0	0	293	0	293	293
RER1		0	1	6	0	6	6		0	10	485	0	485	485		0	2.641	3.492	0	3.116	3.116		0	31	238	0	238	238
RBM26		0	1	6	0	6	6		0	39	769	0	769	769		0	1.854	5.186	0	2.896	2.896		0	77	233	0	233	233
RALGPS2		0	0	6	0	6	6		0	0	159	0	159	159		0	0	2.831	0	2.3	2.3		0	0	229	0	229	229
RAB10		0	0	6	0	6	6		0	0	169	0	169	169		0	0	3.333	0	2.773	2.773		0	0	221	0	221	221
QSER1		0	0	6	0	6	6		0	0	237	0	237	237		0	0	2.655	0	1.664	1.664		0	0	201	0	201	201
PWWP2A		0	1	3.98	1.02	4.98	6		0	17	172.663	137.337	189.663	327		0	2.511	5.367	0.124	3.985	4.109		0	54	166.95	27.05	220.95	248
PTPN1		0	0	2	4	2	6		0	0	15	106	15	121		0	0	2.64	0.338	1.961	2.299		0	0	96	187	96	283
PTGFRN		0	0	6	0	6	6		0	0	183	0	183	183		0	0	2.873	0	2.161	2.161		0	0	214	0	214	214
PRNP		0	0	6	0	6	6		0	0	417	0	417	417		0	0	11.255	0	8.456	8.456		0	0	302	0	302	302
PRKAR1A		0	0	6	0	6	6		0	0	290.001	0	290.001	290.001		0	0	6.663	0	5.214	5.214		0	0	255	0	255	255
PPP6C		0	0	6	0	6	6		0	0	585	0	585	585		0	0	5.238	0	4.325	4.325		0	0	219	0	219	219
POLQ		0	5	1	0	6	6		0	63	6	0	69	69		0	2.098	2.64	0	2.147	2.147		0	255	46	0	301	301
PJA2		0	1	5	0	6	6		0	4	293	0	297	297		0	1.502	3.184	0	2.582	2.582		0	39	204	0	243	243
PI4K2A		0	1	5	0	6	6		0	20	130	0	150	150		0	1.376	3.359	0	2.906	2.906		0	23	249	0	272	272
PHF16		0	1	5	0	6	6		0	2	447	0	449	449		0	1.678	4.506	0	3.266	3.266		0	39	163	0	202	202
PANK1		0	0	5.001	0.999	5.001	6		0	0	615	69.999	615	684.999		0	0	3.546	0.086	2.95	3.036		0	0	186.999	35.001	186.999	222
OSGIN2		0.5	2.5	3	0	6	6		4	35	173	0	212	212		2.695	3.939	3.322	0	3.643	3.643		19	94	101	0	214	214
NRIP1		0	0	6	0	6	6		0	0	547	0	547	547		0	0	2.888	0	1.982	1.982		0	0	223	0	223	223
NHSL1		0	0	5	1	5	6		0	0	201	99	201	300		0	0	4.978	0.056	2.4	2.456		0	0	188	37	188	225
MYST3		0	0	6	0	6	6		0	0	932.001	0	932.001	932.001		0	0	6.033	0	2.769	2.769		0	0	248.001	0	248.001	248.001
MTF2		0	0	6	0	6	6		0	0	121	0	121	121		0	0	7.588	0	5.057	5.057		0	0	224	0	224	224
MST4		0	0	6.999	0	6.999	6.999		0	0	186	0	186	186		0	0	7.35	0	5.515	5.515		0	0	239.001	0	239.001	239.001
MPZL1		0	0	6	0	6	6		0	0	267	0	267	267		0	0	4.959	0	4.441	4.441		0	0	258.999	0	258.999	258.999
MOAP1		0	1	6	0	6	6		0	38	184	0	184	184		0	2.108	4.304	0	3.12	3.12		0	35	186	0	186	186
MMD		0	0	6	0	6	6		0	0	180	0	180	180		0	0	3.67	0	3.073	3.073		0	0	202	0	202	202
MKLN1		0	2	4	0	6	6		0	813	353	0	1166	1166		0	3.524	2.268	0	2.541	2.541		0	104	213	0	317	317
MINPP1		0	0.666	5.334	0	6	6		0	8.666	207.334	0	216	216		0	2.283	9.119	0	6.38	6.38		0	26.666	233.333	0	260.001	260.001
MGAT1		0	2	4	0	6	6		0	26	486	0	512	512		0	4.615	11.535	0	7.64	7.64		0	60	216	0	276	276
MGA		0	1	5	0	6	6		0	179	73	0	252	252		0	0.69	4.44	0	2.052	2.052		0	48	195	0	243	243
MFAP3		0	0	6.666	0	6.666	6.666		0	0	331.334	0	331.334	331.334		0	0	5.27	0	4.673	4.673		0	0	390	0	390	390
MAK16		0	0	6	0	6	6		0	0	202	0	202	202		0	0	3.185	0	2.799	2.799		0	0	213	0	213	213
LRRC8B		0	0	6	0	6	6		0	0	634	0	634	634		0	0	3.456	0	2.568	2.568		0	0	223	0	223	223
LMBR1		0	1	5	0	6	6		0	10	385	0	395	395		0	1.502	3.076	0	2.682	2.682		0	27	238	0	265	265
KPNA4		0	0	6	0	6	6		0	0	2438	0	2438	2438		0	0	2.18	0	1.924	1.924		0	0	251	0	251	251
KLHDC5		0	0	6	0	6	6		0	0	364	0	364	364		0	0	2.571	0	2.24	2.24		0	0	241	0	241	241
KIF3B		0	2	4	0	6	6		0	7	183	0	190	190		0	1.994	2.169	0	2.072	2.072		0	67	129	0	196	196
JUN		1	0	5	0	6	6		51	0	133	0	184	184		1.842	0	4.116	0	3.023	3.023		27	0	210	0	237	237
IRS2		0	0	6	0	6	6		0	0	290	0	290	290		0	0	3.471	0	2.188	2.188		0	0	249	0	249	249
ILF3		0	0	6.979	0.02	6.979	6.999		0	0	267.237	0.762	267.237	267.999		0	0	10.734	0.002	6.312	6.314		0	0	413.424	0.576	413.424	414
IFFO2		0	0	6	0	6	6		0	0	111	0	111	111		0	0	2.869	0	2.492	2.492		0	0	270	0	270	270
IBTK		0	6	0	0	6	6		0	124	0	0	124	124		0	2.492	0	0	2.089	2.089		0	188	0	0	188	188
HSPA9		0	1	5	0	6	6		0	6	236	0	242	242		0	1.304	4.028	0	2.787	2.787		0	30	177	0	207	207
HSPA14		0	1	0	5	1	6		0	10	0	347	10	357		0	1.597	0	0.844	1.441	2.286		0	31	0	252	31	283
HS2ST1		0	1	5	0	6	6		0	51	275	0	326	326		0	1.995	2.249	0	2.143	2.143		0	32	199	0	231	231
HIAT1		0	3	3	0	6	6		0	43	89	0	132	132		0	2.961	3.52	0	3.235	3.235		0	100	122	0	222	222
HERPUD1		0	3	3.999	0	6.999	6.999		0	66	339	0	405	405		0	7.112	12.591	0	9.003	9.003		0	144	308.001	0	452.001	452.001
GNA13		0	0	6	0	6	6		0	0	181	0	181	181		0	0	2.329	0	2.06	2.06		0	0	200	0	200	200
GMFB		0	0	6	0	6	6		0	0	297	0	297	297		0	0	2.939	0	2.769	2.769		0	0	240	0	240	240
GLO1		0	1	6	0	6	6		0	6	198	0	198	198		0	2.717	4.535	0	3.987	3.987		0	31	304	0	304	304
GIGYF2		0	2	3	1	5	6		0	108	217	13	325	338		0	1.792	3.604	0.028	2.682	2.711		0	57	129	32	186	218
GGA3		0	0.2	4.394	0.01	5.992	6.002		0	6.2	109.554	0.127	147.872	147.999		0	0.407	7.748	0.003	6.257	6.26		0	5.8	206.736	0.551	279.448	279.999
GFPT1		0	0	6	0	6	6		0	0	275	0	275	275		0	0	2.063	0	1.749	1.749		0	0	204	0	204	204
GFM1		0	1	5	0	6	6		0	4	618	0	622	622		0	1.603	4.399	0	3.126	3.126		0	46	222	0	268	268
G3BP2		0	0.999	6	0	6	6		0	35.001	423	0	423	423		0	3.595	6.192	0	4.688	4.688		0	54.999	254.001	0	254.001	254.001
FNDC3A		0	0	5	1	5	6		0	0	147	5	147	152		0	0	4.34	0.018	2.491	2.509		0	0	167	28	167	195
FIGNL1		0	5	2	0	6	6		0	142	15	0	151	151		0	4.614	4.006	0	3.813	3.813		0	160	68	0	194	194
FGF2		0	0	6	0	6	6		0	0	436	0	436	436		0	0	2.391	0	2.22	2.22		0	0	248	0	248	248
FBXO21		0	0	6	0	6	6		0	0	417	0	417	417		0	0	5.056	0	3.699	3.699		0	0	220	0	220	220
FAM8A1		0	2	4	0	6	6		0	100	441	0	541	541		0	2.729	2.627	0	2.623	2.623		0	70	175	0	245	245
FAM160B1		0	0	5.941	0.059	5.941	6		0	0	254.455	2.545	254.455	257		0	0	3.167	0.005	2.423	2.428		0	0	253.465	2.535	253.465	256
EFNB2		0	0	6	0	6	6		0	0	345	0	345	345		0	0	3.151	0	2.797	2.797		0	0	261	0	261	261
EAF1		0	0	6	0	6	6		0	0	66	0	66	66		0	0	3.119	0	2.792	2.792		0	0	266	0	266	266
E2F3		0	0.5	5.5	0	6	6		0	4.5	281	0	285.5	285.5		0	1.124	3.044	0	2.604	2.604		0	16.5	238	0	254.5	254.5
E2F1		0	1	5	0	6	6		0	2	421	0	423	423		0	1.902	3.933	0	3.158	3.158		0	36	178	0	214	214
DUSP3		0	0	6	0	6	6		0	0	170	0	170	170		0	0	3.322	0	3.107	3.107		0	0	314	0	314	314
DR1		0	1	5	0	6	6		0	15	230	0	245	245		0	2.511	3.126	0	2.697	2.697		0	25	151	0	176	176
DNAJC5		0	0	6	0	6	6		0	0	130	0	130	130		0	0	2.584	0	2.382	2.382		0	0	223	0	223	223
DCAF7		0	0	6	0	6	6		0	0	201	0	201	201		0	0	2.597	0	2.339	2.339		0	0	258	0	258	258
DCAF12		0	3	3	0	6	6		0	14	100	0	114	114		0	3.336	2.888	0	2.965	2.965		0	124	126	0	250	250
DAG1		0	1.001	5.005	0	6.006	6.006		0	3.003	41.002	0	44.005	44.005		0	1.599	8.801	0	4.921	4.921		0	31.005	188.006	0	218.998	218.998
CTCF		0	0	6	0	6	6		0	0	533	0	533	533		0	0	6.724	0	4.382	4.382		0	0	244	0	244	244
CSNK2A2		0	0	1	5	1	6		0	0	6	126	6	132		0	0	2.814	0.561	1.426	1.987		0	0	28	182	28	210
CLTC		0	3	3	0	6	6		0	197	201	0	398	398		0	1.438	2.088	0	1.669	1.669		0	86	101	0	187	187
CKAP2L		0	0	6	0	6	6		0	0	1920	0	1920	1920		0	0	4.767	0	3.115	3.115		0	0	251	0	251	251
CDKN1B		0	0	6	0	6	6		0	0	687	0	687	687		0	0	4.259	0	3.473	3.473		0	0	244	0	244	244
CDK17		0	0	6	0	6	6		0	0	1649	0	1649	1649		0	0	5.693	0	4.077	4.077		0	0	276	0	276	276
CDCA5		0	1	5	0	6	6		0	24	780	0	804	804		0	2.307	3.808	0	3.393	3.393		0	30	215	0	245	245
CDC7		0	0.999	3.999	0.999	5.001	6		0	3	264	6.999	267	273.999		0	3.444	6.321	0.163	4.764	4.928		0	63	132	24.999	195	219.999
CDC42BPA		2	4	0	0	6	6		167	264	0	0	431	431		4.974	2.608	0	0	2.184	2.184		87	148	0	0	235	235
CCND2		1	0	5	0	6	6		2	0	98	0	100	100		3.145	0	2.406	0	2.291	2.291		24	0	230	0	254	254
CCNB1		0	3	3	1	5	6		0	268	160	9	315	324		0	3.239	4.154	0.825	3.22	4.045		0	110	103	70	174	244
CBX6		0	0	6	0	6	6		0	0	78	0	78	78		0	0	4.049	0	3.373	3.373		0	0	306	0	306	306
CANX		0	1	5	0	6	6		0	8	262	0	270	270		0	1.72	3.726	0	3.07	3.07		0	29	158	0	187	187
CANT1		0	2.001	5.001	0	6	6		0	9	99.999	0	108	108		0	4.407	6.636	0	5.191	5.191		0	63.999	200.001	0	240	240
CAB39		0	0	6	0	6	6		0	0	327	0	327	327		0	0	7.017	0	5.446	5.446		0	0	288.999	0	288.999	288.999
C6orf167		0	4	2	0	6	6		0	259	13	0	272	272		0	1.981	1.41	0	1.661	1.661		0	110	77	0	187	187
C5orf15		0	1	5	0	6	6		0	47	66	0	113	113		0	2.089	3.904	0	3.381	3.381		0	26	189	0	215	215
C1orf144		0	0	6	0	6	6		0	0	80	0	80	80		0	0	4.686	0	4.271	4.271		0	0	245	0	245	245
C1GALT1		0	1	5	0	6	6		0	34	260	0	294	294		0	1.974	2.329	0	2.229	2.229		0	32	197	0	229	229
BUB3		0	0	5.941	0.059	5.941	6		0	0	352.475	3.525	352.475	356		0	0	4.113	0.037	3.33	3.367		0	0	250.495	2.505	250.495	253
BRWD1		0	1	4.95	0.05	5.95	6		0	5	188.119	1.881	193.119	195		0	0.463	1.299	0.002	1.145	1.147		0	24	157.426	1.574	181.426	183
BMPR2		2	1	3	0	6	6		131	27	148	0	306	306		2.716	1.27	1.291	0	1.501	1.501		64	44	113	0	221	221
BCOR		0	0	6	0	6	6		0	0	4145	0	4145	4145		0	0	15.248	0	5.88	5.88		0	0	451	0	451	451
BAHD1		0	0	6	0	6	6		0	0	342	0	342	342		0	0	3.348	0	2.402	2.402		0	0	194	0	194	194
ATP11B		0	2	4	0	6	6		0	25	145	0	170	170		0	1.288	2.504	0	1.982	1.982		0	51	165	0	216	216
ATL2		0	0.666	0.666	3.999	2.001	6		0	1.334	12.666	65.001	21	86.001		0	1.087	1.942	0.261	2.301	2.563		0	16	25.334	147.999	62.001	210
ATF7		0	0	6	0	6	6		0	0	96	0	96	96		0	0	4.05	0	3.385	3.385		0	0	236.001	0	236.001	236.001
ARFIP1		0	0.999	6	0	6.999	6.999		0	3.999	200.001	0	204	204		0	2.438	7.431	0	5.85	5.85		0	24	231.999	0	255.999	255.999
APPBP2		0	1	5	0	6	6		0	163	459	0	622	622		0	1.808	2.512	0	2.291	2.291		0	44	208	0	252	252
ANKFY1		0	0	6	0	6	6		0	0	126	0	126	126		0	0	2.555	0	1.888	1.888		0	0	215	0	215	215
AMOTL1		0	0	6	0	6	6		0	0	181	0	181	181		0	0	2.32	0	1.866	1.866		0	0	238	0	238	238
ZSCAN12		0	0	0	3	2	5		0	0	0	20	29	49		0	0	0	0.733	1.279	2.013		0	0	0	110	62	172
ZNF800		0	0	4	1	4	5		0	0	316	2	316	318		0	0	3.627	0.227	2.343	2.57		0	0	172	31	172	203
ZNF678		0	0	2.5	0	5	5		0	0	238.5	0	477	477		0	0	1.698	0	2.907	2.907		0	0	149	0	298	298
ZNF536		0	0	0	5	0	5		0	0	0	113	0	113		0	0	0	0.113	0	0.113		0	0	0	147	0	147
ZNF37A		0	2.001	3	0	5.001	5.001		0	14.001	219.999	0	234	234		0	4.233	2.244	0	2.72	2.72		0	84	92.001	0	176.001	176.001
ZNF121		0	5	0	0	5	5		0	188	0	0	188	188		0	3.96	0	0	3.444	3.444		0	171	0	0	171	171
ZMYM1		0	4	0	1	4	5		0	69	0	33	69	102		0	2.609	0	0.12	2.377	2.497		0	175	0	28	175	203
ZMAT3		0	0	5	0	5	5		0	0	224	0	224	224		0	0	2.128	0	1.911	1.911		0	0	170	0	170	170
ZFAND5		0	0	5.001	0	5.001	5.001		0	0	1172	0	1172	1172		0	0	3.747	0	3.168	3.168		0	0	186.999	0	186.999	186.999
ZDBF2		0	1	4	0	5	5		0	49	128	0	177	177		0	0.58	2.718	0	1.537	1.537		0	35	158	0	193	193
ZC3H12C		0	0	5	0	5	5		0	0	323	0	323	323		0	0	2.273	0	1.871	1.871		0	0	234	0	234	234
YME1L1		0	0	3	2	3	5		0	0	137	257	137	394		0	0	4.152	0.285	2.331	2.616		0	0	98	83	98	181
WDR82		0	1	4	0	5	5		0	103	149	0	252	252		0	2.203	2.467	0	2.331	2.331		0	34	139	0	173	173
WDFY1		0	0	5	0	5	5		0	0	1457	0	1457	1457		0	0	2.958	0	2.557	2.557		0	0	225	0	225	225
USP46		0	0	5	0	5	5		0	0	365	0	365	365		0	0	2.562	0	2.266	2.266		0	0	191	0	191	191
UBN1		0	1	4	0	5	5		0	11	53	0	64	64		0	1.024	4.19	0	2.534	2.534		0	29	146	0	175	175
UBE2G1		0	0	5	0	5	5		0	0	207	0	207	207		0	0	2.621	0	2.347	2.347		0	0	172	0	172	172
TXNDC5		0	0	5.334	0	5.334	5.334		0	0	203.334	0	203.334	203.334		0	0	5.782	0	4.517	4.517		0	0	243.334	0	243.334	243.334
TRIM33		0	0	5	0	5	5		0	0	220	0	220	220		0	0	2.57	0	1.762	1.762		0	0	140	0	140	140
TRIM32		0	1	4	0	5	5		0	3	100	0	103	103		0	2.496	5.77	0	4.32	4.32		0	54	204	0	258	258
TOMM20		0	0	5	0	5	5		0	0	181	0	181	181		0	0	2.79	0	2.525	2.525		0	0	161	0	161	161
TMX1		0	0	5	0	5	5		0	0	688	0	688	688		0	0	3.186	0	2.846	2.846		0	0	254	0	254	254
TMOD3		0	1	5	0	5	5		0	7	165	0	165	165		0	2.167	2.871	0	2.459	2.459		0	37	210	0	210	210
TMEM97		0	0	5	0	5	5		0	0	211	0	211	211		0	0	3.518	0	3.122	3.122		0	0	198	0	198	198
TMEM33		0	0	5	0	5	5		0	0	187	0	187	187		0	0	1.873	0	1.714	1.714		0	0	176	0	176	176
TMEM165		0	1	4	0	5	5		0	4	303	0	307	307		0	1.913	4.306	0	3.216	3.216		0	27	136	0	163	163
THUMPD1		0	0	5	0	5	5		0	0	344	0	344	344		0	0	2.763	0	2.382	2.382		0	0	186	0	186	186
THRAP3		0	0	5	0	5	5		0	0	144	0	144	144		0	0	3.608	0	2.132	2.132		0	0	150	0	150	150
TES		0	2	4	0	5	5		0	45	103	0	128	128		0	3.907	5.912	0	4.48	4.48		0	72	176	0	201	201
TCEB3		0	2	3	0	5	5		0	35	60	0	95	95		0	1.645	2.245	0	1.968	1.968		0	51	93	0	144	144
SYDE2		0	0	0	5	0	5		0	0	0	70	0	70		0	0	0	0.557	0	0.557		0	0	0	182	0	182
SUV420H1		0	1	4	0	5	5		0	4	249	0	253	253		0	1.826	2.995	0	2.583	2.583		0	30	115	0	145	145
STX3		0	1	4	0	5	5		0	13	79	0	92	92		0	2.738	2.093	0	2.063	2.063		0	27	107	0	134	134
STK4		0	0	5	0	5	5		0	0	842	0	842	842		0	0	2.443	0	2.121	2.121		0	0	212	0	212	212
STK35		0	0	5	0	5	5		0	0	76	0	76	76		0	0	2.558	0	2.222	2.222		0	0	235	0	235	235
STK24		0	1	4	0	5	5		0	73	33	0	106	106		0	2.197	3.782	0	3.25	3.25		0	30	161	0	191	191
STARD7		0	0	5	0	5	5		0	0	116	0	116	116		0	0	3.176	0	2.443	2.443		0	0	150	0	150	150
SRSF2IP		0	0	2	3	2	5		0	0	311	325	311	636		0	0	1.546	0.182	0.797	0.979		0	0	56	86	56	142
SRCAP		0	4	0	1	4	5		0	97	0	5	97	102		0	1.6	0	0.127	1.526	1.653		0	197	0	28	197	225
SPOPL		0	1	4	0	5	5		0	8	121	0	129	129		0	2.292	2.086	0	2.055	2.055		0	46	135	0	181	181
SP4		0	0	5	0	5	5		0	0	343	0	343	343		0	0	2.669	0	2.006	2.006		0	0	175	0	175	175
SP3		0	0	5.001	0	5.001	5.001		0	0	231	0	231	231		0	0	4.395	0	2.964	2.964		0	0	183.999	0	183.999	183.999
SMEK1		0	1	4	0	5	5		0	14	119	0	133	133		0	1.201	3.634	0	2.375	2.375		0	32	131	0	163	163
SLC5A3		0	0	5.941	0	5.941	5.941		0	0	162.376	0	162.376	162.376		0	0	1.756	0	1.501	1.501		0	0	211.881	0	211.881	211.881
SLC30A6		0	0	4	1	4	5		0	0	19	98	19	117		0	0	4.104	0.08	3.16	3.24		0	0	141	30	141	171
SLC30A5		0	4.5	0.5	0	5	5		0	103.5	8.5	0	112	112		0	3.088	2.466	0	4.127	4.127		0	172.5	31.5	0	204	204
SLC25A25		0	0	5	0	5	5		0	0	104	0	104	104		0	0	7.156	0	4.901	4.901		0	0	177	0	177	177
SLC23A2		0	0	5	0	5	5		0	0	153	0	153	153		0	0	3.024	0	2.314	2.314		0	0	171	0	171	171
SIKE1		0	1	4	0	5	5		0	1	140	0	141	141		0	3.152	2.526	0	2.58	2.58		0	25	134	0	159	159
SGMS1		0	1	3	1	4	5		0	95	178	37	273	310		0	2.104	3.1	0.017	2.388	2.405		0	41	118	37	159	196
SGK196		0	3	2	0	5	5		0	37	101	0	138	138		0	3.938	4.441	0	3.832	3.832		0	151	63	0	214	214
SFPQ		0	0	5	0	5	5		0	0	391	0	391	391		0	0	4.397	0	2.721	2.721		0	0	172	0	172	172
SETX		0	2	3	0	5	5		0	73	137	0	210	210		0	1.015	2.013	0	1.331	1.331		0	82	85	0	167	167
SERTAD2		0	0	5	0	5	5		0	0	89	0	89	89		0	0	2.095	0	1.824	1.824		0	0	141	0	141	141
SENP2		0	0	5	0	5	5		0	0	191	0	191	191		0	0	3.933	0	2.723	2.723		0	0	179	0	179	179
SCD		0	0	5	0	5	5		0	0	168	0	168	168		0	0	2.657	0	2.259	2.259		0	0	207	0	207	207
SARS		0	1	0	0.04	4.96	5		0	4	0	0.95	99.05	100		0	1.352	0	0.01	3.726	3.736		0	24	0	1.564	180.436	182
RPRD1A		0	0	5	0	5	5		0	0	219	0	219	219		0	0	2.811	0	2.507	2.507		0	0	200	0	200	200
RPL22L1		0	2	1	2	3	5		0	71	64	124	135	259		0	4.083	1.448	1.648	2.414	4.062		0	59	26	73	85	158
RPL15		0	1	4	0	5	5		0	11	374	0	385	385		0	2.631	3.525	0	3.276	3.276		0	32	141	0	173	173
RP2		0	0	5	0	5	5		0	0	342	0	342	342		0	0	2.956	0	2.477	2.477		0	0	175	0	175	175
RNF139		0	1	4	0	5	5		0	35	916	0	951	951		0	1.538	3.892	0	2.637	2.637		0	38	135	0	173	173
RLF		0	4	1	0	5	5		0	428	80	0	508	508		0	2.135	2.871	0	2.201	2.201		0	195	30	0	225	225
RIT1		0	0	5	0	5	5		0	0	836	0	836	836		0	0	3.434	0	3.068	3.068		0	0	253	0	253	253
RHOU		0	0	5.5	0	5.5	5.5		0	0	845.5	0	845.5	845.5		0	0	3.471	0	2.956	2.956		0	0	295.5	0	295.5	295.5
RFWD3		0	0	5	0	5	5		0	0	123	0	123	123		0	0	2.768	0	1.988	1.988		0	0	147	0	147	147
RBM33		0	0	5	0	5	5		0	0	151	0	151	151		0	0	2.147	0	1.651	1.651		0	0	221	0	221	221
RBBP8		0	2.995	2.001	0.005	4.995	5		0	234.029	156	0.97	390.029	390.999		0	2.858	9.529	0	3.748	3.748		0	75.881	59.001	0.119	134.88	134.999
RBBP5		0	0.999	3.999	0	5.001	5.001		0	3	167.001	0	170.001	170.001		0	2.403	5.091	0	4.148	4.148		0	32.001	177.999	0	210	210
RABGGTB		0	3	1	1	4	5		0	65	135	52	200	252		0	3.801	3.548	0.758	3.666	4.423		0	129	46	51	175	226
RABEP1		0	0	5	0	5	5		0	0	67	0	67	67		0	0	4.222	0	2.764	2.764		0	0	172	0	172	172
RAB21		0	0	5	0	5	5		0	0	698	0	698	698		0	0	3.874	0	3.297	3.297		0	0	232	0	232	232
RAB14		0	0	5	0	5	5		0	0	234	0	234	234		0	0	2.965	0	2.606	2.606		0	0	222	0	222	222
PTPLAD1		0	0	5	0	5	5		0	0	55	0	55	55		0	0	3.387	0	2.771	2.771		0	0	187	0	187	187
PSAT1		0	0	5	0	5	5		0	0	236	0	236	236		0	0	6.206	0	4.41	4.41		0	0	153	0	153	153
PPM1E		0	0	5	0	5	5		0	0	121	0	121	121		0	0	2.392	0	1.884	1.884		0	0	176	0	176	176
POU3F2		0	0	5	0	5	5		0	0	544	0	544	544		0	0	3.139	0	2.571	2.571		0	0	202	0	202	202
POLD3		0	0	5	0	5	5		0	0	509	0	509	509		0	0	3.175	0	2.479	2.479		0	0	157	0	157	157
PIP4K2B		0	0	5	0	5	5		0	0	50	0	50	50		0	0	2.504	0	2.091	2.091		0	0	187	0	187	187
PIGW		0	4	1	0	5	5		0	71	283	0	354	354		0	3.239	3.219	0	3.202	3.202		0	128	57	0	185	185
PDIA6		0	0	5	0	5	5		0	0	256	0	256	256		0	0	4.567	0	3.242	3.242		0	0	197	0	197	197
PDCD10		0	0.999	3.999	0	5.001	5.001		0	287.001	353.001	0	639.999	639.999		0	4.41	11.889	0	8.017	8.017		0	33.999	176.001	0	210	210
PCDH19		0	0	5.001	0	5.001	5.001		0	0	105.999	0	105.999	105.999		0	0	3.567	0	2.072	2.072		0	0	177.999	0	177.999	177.999
PBRM1		0	0.999	3.999	0	5.001	5.001		0	3	62.001	0	65.001	65.001		0	0.592	5.214	0	2.855	2.855		0	21	189.999	0	210.999	210.999
PBK		0	1	4	0	5	5		0	42	224	0	266	266		0	1.797	4.331	0	3.226	3.226		0	24	131	0	155	155
PAXIP1		0	2	3	0	5	5		0	9	187	0	196	196		0	1.915	4.422	0	2.568	2.568		0	89	94	0	183	183
PARM1		0	0	5	0	5	5		0	0	260	0	260	260		0	0	2.512	0	2.202	2.202		0	0	182	0	182	182
OSBP		0	0	5	0	5	5		0	0	1019	0	1019	1019		0	0	3.465	0	2.408	2.408		0	0	219	0	219	219
NUP50		0	0	5	0	5	5		0	0	469	0	469	469		0	0	3.996	0	3.128	3.128		0	0	201	0	201	201
NT5DC3		0	0	5	0	5	5		0	0	154	0	154	154		0	0	2.268	0	1.972	1.972		0	0	211	0	211	211
NCOA3		0	0	5	0	5	5		0	0	753	0	753	753		0	0	4.772	0	2.555	2.555		0	0	178	0	178	178
NAPB		0	0	5	0	5	5		0	0	164	0	164	164		0	0	2.825	0	2.458	2.458		0	0	174	0	174	174
MYBL1		0	0	5	0	5	5		0	0	44	0	44	44		0	0	3.772	0	2.445	2.445		0	0	136	0	136	136
MTA2		0	2	4	0	5	5		0	248	36	0	270	270		0	2.374	4.427	0	2.702	2.702		0	84	138	0	169	169
MGAT5		0	0	5	0	5	5		0	0	214	0	214	214		0	0	8.215	0	2.855	2.855		0	0	151	0	151	151
MFAP1		0	1	5	0	5	5		0	6	124	0	124	124		0	2.952	5.741	0	3.93	3.93		0	89	294	0	294	294
MDM4		0	0	2.75	0	5.5	5.5		0	0	242.5	0	485	485		0	0	1.1	0	1.943	1.943		0	0	96.5	0	193	193
2014-03-05		0	1	4	0	5	5		0	4	47	0	51	51		0	2.964	2.781	0	2.717	2.717		0	57	162	0	219	219
MAPK1IP1L		0	0	5	0	5	5		0	0	370	0	370	370		0	0	2.63	0	2.451	2.451		0	0	289	0	289	289
LRRC59		0	0	5	0	5	5		0	0	89	0	89	89		0	0	3.521	0	2.87	2.87		0	0	184	0	184	184
LPP		0	0	5.001	0	5.001	5.001		0	0	273.999	0	273.999	273.999		0	0	1.278	0	1.163	1.163		0	0	167.001	0	167.001	167.001
LARP4		0	0	5	0	5	5		0	0	102	0	102	102		0	0	4.07	0	2.9	2.9		0	0	157	0	157	157
LAMC1		0	0	5	0	5	5		0	0	59	0	59	59		0	0	2.806	0	1.646	1.646		0	0	168	0	168	168
KRR1		0	1	5	0	5	5		0	70	988	0	988	988		0	2.422	3.524	0	2.962	2.962		0	50	228	0	228	228
KPNB1		0	4	1	0	5	5		0	116	33	0	149	149		0	2.768	2.056	0	2.477	2.477		0	153	39	0	192	192
KPNA5		0	0	0	5	0	5		0	0	0	261	0	261		0	0	0	0.441	0	0.441		0	0	0	209	0	209
KLHL11		0	4	2	0	5	5		0	61	47	0	101	101		0	3.284	5.328	0	3.374	3.374		0	186	76	0	218	218
KLF10		0	0	5	0	5	5		0	0	720	0	720	720		0	0	7.238	0	5.147	5.147		0	0	306	0	306	306
KIF3A		0	0	5	0	5	5		0	0	121	0	121	121		0	0	2.471	0	1.967	1.967		0	0	182	0	182	182
KIAA1430		0	0	5	0	5	5		0	0	116	0	116	116		0	0	3.032	0	2.488	2.488		0	0	225	0	225	225
KDM5A		0	1	4	0	5	5		0	55	122	0	177	177		0	0.597	2.193	0	1.595	1.595		0	26	193	0	219	219
KCTD6		0	2	3	0	5	5		0	19	92	0	111	111		0	5.734	6.518	0	5.759	5.759		0	90	125	0	215	215
KBTBD2		0	1	4	0	5	5		0	2	75	0	77	77		0	1.223	3.889	0	2.601	2.601		0	25	163	0	188	188
IVNS1ABP		0	0	3	2	3	5		0	0	273	105	273	378		0	0	3.03	0.448	1.93	2.378		0	0	118	61	118	179
ITPRIPL2		0	0	2.5	0	5	5		0	0	200.5	0	401	401		0	0	1.08	0	1.75	1.75		0	0	62	0	124	124
IPO7		0	0	5	0	5	5		0	0	344	0	344	344		0	0	2.682	0	1.835	1.835		0	0	159	0	159	159
IP6K1		0	0.666	5.334	0	5.334	5.334		0	10.666	137.334	0	137.334	137.334		0	3.156	5.158	0	4.195	4.195		0	41.334	281.334	0	281.334	281.334
ID4		0	0	5	0	5	5		0	0	178	0	178	178		0	0	3.922	0	3.322	3.322		0	0	211	0	211	211
ICMT		0	1	4	0	5	5		0	6	43	0	49	49		0	2.645	2.391	0	2.422	2.422		0	45	165	0	210	210
HSPH1		0	0	5	0	5	5		0	0	617	0	617	617		0	0	4.975	0	2.755	2.755		0	0	211	0	211	211
HSPA8		1	4	0	0	5	5		22	139	0	0	161	161		9.19	5.524	0	0	5.712	5.712		63	196	0	0	259	259
HP1BP3		0	0	5	0	5	5		0	0	107	0	107	107		0	0	3.383	0	2.609	2.609		0	0	200	0	200	200
HNRNPU		0	3	3	0	5	5		0	56	166	0	220	220		0	3.503	2.118	0	2.383	2.383		0	116	90	0	175	175
HNRNPA2B1		0	1	3	1	4	5		0	139	157	50	296	346		0	2.94	5.69	1.2	4.957	6.157		0	37	300	74	337	411
HDGF		0	0	5.001	0	5.001	5.001		0	0	108	0	108	108		0	0	7.194	0	5.48	5.48		0	0	171.999	0	171.999	171.999
GSPT1		0	0	5.001	0	5.001	5.001		0	0	300	0	300	300		0	0	4.017	0	3.141	3.141		0	0	228.999	0	228.999	228.999
GRLF1		0	4	1	0	5	5		0	219	78	0	297	297		0	2.302	0.882	0	1.769	1.769		0	177	37	0	214	214
GRB2		0	1	4	0	5	5		0	77	99	0	176	176		0	5.003	4.762	0	4.541	4.541		0	55	193	0	248	248
GPR63		0	1	4	0	5	5		0	4	115	0	119	119		0	2.1	7.572	0	4.268	4.268		0	27	118	0	145	145
GPR180		0	0	5	0	5	5		0	0	413	0	413	413		0	0	1.984	0	1.803	1.803		0	0	221	0	221	221
GNAI3		0	1	4	0	5	5		0	33	192	0	225	225		0	1.966	2.286	0	2.179	2.179		0	31	136	0	167	167
GLI3		0	1	4	0	5	5		0	10	343	0	353	353		0	0.63	2.549	0	1.728	1.728		0	26	164	0	190	190
GLCE		0	0	5	0	5	5		0	0	154	0	154	154		0	0	2.942	0	2.3	2.3		0	0	198	0	198	198
GATA6		0	0	5	0	5	5		0	0	123	0	123	123		0	0	3.797	0	2.66	2.66		0	0	186	0	186	186
GAS1		0	0	5	0	5	5		0	0	677	0	677	677		0	0	4.781	0	3.801	3.801		0	0	366	0	366	366
GAPVD1		0	0	5	0	5	5		0	0	102	0	102	102		0	0	3.316	0	1.981	1.981		0	0	203	0	203	203
GANAB		0	0	5	0	5	5		0	0	90	0	90	90		0	0	7	0	3.713	3.713		0	0	204	0	204	204
FZD7		0	0	5	0	5	5		0	0	2312	0	2312	2312		0	0	3.947	0	3.127	3.127		0	0	298	0	298	298
FTSJD1		0	0	5	0	5	5		0	0	407	0	407	407		0	0	6.064	0	3.439	3.439		0	0	188	0	188	188
FRAT2		0	0	5	0	5	5		0	0	159	0	159	159		0	0	4.106	0	3.474	3.474		0	0	223	0	223	223
FOXJ3		0	0.25	4.75	0	5	5		0	2.75	477.25	0	480	480		0	0.761	3.332	0	2.755	2.755		0	13	287.75	0	300.75	300.75
FGFR1OP2		0	0	5	0	5	5		0	0	1012	0	1012	1012		0	0	5.472	0	4.434	4.434		0	0	217	0	217	217
FBXO45		0	0	5	0	5	5		0	0	231	0	231	231		0	0	2.72	0	2.491	2.491		0	0	265	0	265	265
FAT1		0	3	2	0	5	5		0	32	73	0	105	105		0	0.745	3.072	0	1.026	1.026		0	93	60	0	153	153
FAM76B		0	1	5	0	5	5		0	325	529	0	529	529		0	1.978	2.941	0	2.44	2.44		0	30	175	0	175	175
ESYT2		0	0	5	0	5	5		0	0	545	0	545	545		0	0	2.647	0	1.94	1.94		0	0	169	0	169	169
ERI2		0	0.99	3.96	0.05	4.95	5		0	37.624	109.901	1.475	147.525	149		0	1.337	3.743	0.012	2.765	2.777		0	31.683	171.287	2.03	202.97	205
EPC1		0	3	2	0	5	5		0	179	118	0	297	297		0	2.406	6.4	0	3.09	3.09		0	108	111	0	219	219
EMP2		0	0	5	0	5	5		0	0	71	0	71	71		0	0	2.383	0	2.216	2.216		0	0	189	0	189	189
EDEM3		0	0	5	0	5	5		0	0	158	0	158	158		0	0	2.666	0	1.956	1.956		0	0	191	0	191	191
DUSP1		0	1	4	0	5	5		0	30	311	0	341	341		0	1.821	4.663	0	3.389	3.389		0	28	164	0	192	192
DSCR3		0	1	4	0	5	5		0	21	55	0	76	76		0	2.046	2.997	0	2.681	2.681		0	28	148	0	176	176
DKC1		0	0	5	0	5	5		0	0	228	0	228	228		0	0	7.602	0	4.725	4.725		0	0	213	0	213	213
DIAPH1		0	0	5	0	5	5		0	0	145	0	145	145		0	0	4.964	0	2.59	2.59		0	0	168	0	168	168
DHX33		0	0	5	0	5	5		0	0	128.5	0	128.5	128.5		0	0	2.886	0	2.247	2.247		0	0	210.5	0	210.5	210.5
DCTN4		0	0	5.001	0	5.001	5.001		0	0	297	0	297	297		0	0	5.313	0	3.911	3.911		0	0	174	0	174	174
CSTF1		0	0	5.001	0	5.001	5.001		0	0	1964	0	1964	1964		0	0	8.574	0	4.993	4.993		0	0	150	0	150	150
CREB1		0	0	5	0	5	5		0	0	120	0	120	120		0	0	2.54	0	2.314	2.314		0	0	240	0	240	240
CPSF2		0	3	2	0	5	5		0	102	252	0	354	354		0	2.451	2.183	0	2.258	2.258		0	105	87	0	192	192
CLDN12		0	0	5.001	0	5.001	5.001		0	0	150.999	0	150.999	150.999		0	0	5.211	0	4.191	4.191		0	0	177.999	0	177.999	177.999
CELF2		0	1	4	0	5	5		0	11	57	0	68	68		0	2.135	2.787	0	2.611	2.611		0	27	163	0	190	190
CDV3		0	0	4.99	0.01	4.99	5		0	0	151.422	0.577	151.422	151.999		0	0	5.32	0.005	4.469	4.474		0	0	211.558	0.443	211.558	212.001
CDK1		0	2.99	2	0.01	4.99	5		0	389.683	84	1.317	473.683	475		0	6.589	4.36	0.008	5.517	5.525		0	162.188	62	0.812	224.188	225
CD46		0	0	5	0	5	5		0	0	179	0	179	179		0	0	9.532	0	6.612	6.612		0	0	202	0	202	202
CCT6A		1	4	1	0	5	5		34	135	19	0	154	154		6.398	4.91	2.88	0	4.165	4.165		27	137	31	0	168	168
CCNC		0	0	4	1	4	5		0	0	30	42	30	72		0	0	5.332	0.134	3.89	4.023		0	0	125	23	125	148
CAMTA1		0	0	5	0.25	5	5.25		0	0	126	10.75	126	136.75		0	0	2.645	0.001	1.586	1.587		0	0	169	7.5	169	176.5
CAMKK2		0	0	5	0	5	5		0	0	248	0	248	248		0	0	5.428	0	3.563	3.563		0	0	172	0	172	172
CALR		0	0	5	0	5	5		0	0	511	0	511	511		0	0	4.842	0	3.228	3.228		0	0	160	0	160	160
CADM1		0	0	5	0	5	5		0	0	99	0	99	99		0	0	4.208	0	3.359	3.359		0	0	188	0	188	188
CACHD1		0	0	5	0	5	5		0	0	430	0	430	430		0	0	3.504	0	1.978	1.978		0	0	155	0	155	155
C7orf42		0	0	5	0	5	5		0	0	98	0	98	98		0	0	2.869	0	2.461	2.461		0	0	191	0	191	191
C22orf30		0	3	2	0	5	5		0	10	291	0	301	301		0	1.163	1.762	0	1.413	1.413		0	80	100	0	180	180
C1orf109		0	0	5	0	5	5		0	0	101	0	101	101		0	0	3.934	0	3.382	3.382		0	0	222	0	222	222
C1orf107		0	1	4	0	5	5		0	53	87	0	140	140		0	1.241	1.834	0	1.685	1.685		0	31	157	0	188	188
C12orf73		0	0	5	0	5	5		0	0	167	0	167	167		0	0	3.95	0	3.618	3.618		0	0	191	0	191	191
C11orf57		0	0.999	5.001	0	5.001	5.001		0	170.001	333.999	0	333.999	333.999		0	3.431	6.255	0	4.748	4.748		0	32.001	212.001	0	212.001	212.001
BRWD3		0	0	5	0	5	5		0	0	78	0	78	78		0	0	1.73	0	1.195	1.195		0	0	165	0	165	165
BRD3		0	0	5	0	5	5		0	0	577	0	577	577		0	0	2.922	0	2.267	2.267		0	0	215	0	215	215
BIRC5		0	0.996	3.999	0.005	4.995	5		0	11.94	48.999	0.06	60.939	60.999		0	4.437	5.705	0.003	5.492	5.495		0	33.83	168	0.169	201.83	201.999
BEND4		0	0	5	0	5	5		0	0	113	0	113	113		0	0	2.252	0	1.863	1.863		0	0	160	0	160	160
BCLAF1		0	0.999	3.999	0	5.001	5.001		0	33.999	360	0	393.999	393.999		0	1.061	3.594	0	2.735	2.735		0	21	165	0	186	186
BAZ2A		0	1	5	0	5	5		0	8	75	0	75	75		0	1.252	3.16	0	1.882	1.882		0	79	240	0	240	240
BAT2L1		0	0	5	0	5	5		0	0	125	0	125	125		0	0	2.304	0	1.343	1.343		0	0	170	0	170	170
AZIN1		0	0	5	0	5	5		0	0	276	0	276	276		0	0	4.832	0	3.438	3.438		0	0	196	0	196	196
ATXN7		0	0	5.001	0	5.001	5.001		0	0	159	0	159	159		0	0	4.257	0	2.942	2.942		0	0	198.999	0	198.999	198.999
ATP5G3		0	0	5.001	0	5.001	5.001		0	0	476.001	0	476.001	476.001		0	0	5.654	0	4.917	4.917		0	0	182.001	0	182.001	182.001
ARRDC4		0	1	4	0	5	5		0	30	164	0	194	194		0	1.979	2.543	0	2.338	2.338		0	37	128	0	165	165
ARMC1		0	0	5	0	5	5		0	0	134	0	134	134		0	0	3.864	0	3.269	3.269		0	0	263	0	263	263
ARHGAP19		0	0	5.97	0	5.97	5.97		0	0	282.09	0	282.09	282.09		0	0	2.748	0	2.356	2.356		0	0	225.871	0	225.871	225.871
ARHGAP12		0	0	5	0	5	5		0	0	165	0	165	165		0	0	3.595	0	2.207	2.207		0	0	151	0	151	151
AHR		0	1	4	0	5	5		0	1	507	0	508	508		0	1.695	2.737	0	2.237	2.237		0	57	175	0	232	232
AGFG1		0	0	5	0	5	5		0	0	427	0	427	427		0	0	3.912	0	3.243	3.243		0	0	261	0	261	261
AGAP1		0	2	3	0	5	5		0	48	109	0	157	157		0	2.913	5.754	0	3.938	3.938		0	87	172	0	259	259
ADD3		0	0	5.001	0	5.001	5.001		0	0	237.999	0	237.999	237.999		0	0	6.141	0	3.808	3.808		0	0	183	0	183	183
ADAMTS1		0	0	5	0	5	5		0	0	175	0	175	175		0	0	3.914	0	2.296	2.296		0	0	182	0	182	182
ACSL4		0	0	5	0	5	5		0	0	346	0	346	346		0	0	4.626	0	3.233	3.233		0	0	214	0	214	214
ABHD13		0	0	5	0	5	5		0	0	114	0	114	114		0	0	2.344	0	2.033	2.033		0	0	164	0	164	164
AAGAB		0	0	5	0	5	5		0	0	170	0	170	170		0	0	3.835	0	3.227	3.227		0	0	238	0	238	238
ZSCAN29		0	1	3	0	4	4		0	147	84	0	231	231		0	1.243	2.625	0	2.104	2.104		0	35	150	0	185	185
ZNF780A		0	0	4.992	0.007	4.992	4.999		0	0	209.579	0.422	209.579	210.001		0	0	6.288	0.002	4.088	4.09		0	0	173.729	0.272	173.729	174.001
ZNF776		0	0	4	0	4	4		0	0	67	0	67	67		0	0	2.255	0	1.797	1.797		0	0	131	0	131	131
ZNF714		0	0	4	0	4	4		0	0	241	0	241	241		0	0	1.549	0	1.31	1.31		0	0	130	0	130	130
ZNF639		0	3	1	0	4	4		0	67	8	0	75	75		0	3.071	1.989	0	2.505	2.505		0	108	33	0	141	141
ZNF629		0	1	3	0	4	4		0	8	32	0	40	40		0	1.318	2.458	0	2.02	2.02		0	39	147	0	186	186
ZNF483		0	0	0.99	3.01	0.99	4		0	0	9.901	44.099	9.901	54		0	0	2.048	0.318	1.045	1.364		0	0	39.604	86.396	39.604	126
ZNF449		0	0	4	0	4	4		0	0	86	0	86	86		0	0	2.923	0	2.261	2.261		0	0	154	0	154	154
ZNF3		0	0	3.96	0.04	3.96	4		0	0	108.911	1.089	108.911	110		0	0	4.119	0.017	2.965	2.982		0	0	192.079	1.921	192.079	194
ZNF227		0	1	3	0	4	4		0	10	70	0	80	80		0	1.681	4.999	0	2.85	2.85		0	53	136	0	189	189
ZNF217		1	1	2	0	4	4		44	10	45	0	99	99		3.868	1.183	1.941	0	1.801	1.801		37	40	63	0	140	140
ZMYM2		0	0	4	0	4	4		0	0	236	0	236	236		0	0	2.548	0	1.587	1.587		0	0	129	0	129	129
ZFR		0	1	3	0	4	4		0	6	94	0	100	100		0	0.972	3.352	0	2.142	2.142		0	31	130	0	161	161
ZBTB44		0	0	4	0	4	4		0	0	125	0	125	125		0	0	1.461	0	1.277	1.277		0	0	133	0	133	133
ZBTB41		0	0	4	0	4	4		0	0	173	0	173	173		0	0	1.872	0	1.476	1.476		0	0	151	0	151	151
XRN2		0	1	3	0	4	4		0	9	59	0	68	68		0	1.515	4.355	0	2.408	2.408		0	53	95	0	148	148
XRCC5		0	4	0	0	4	4		0	116	0	0	116	116		0	2.69	0	0	2.169	2.169		0	120	0	0	120	120
WDR36		0	1	3	0	4	4		0	33	86	0	119	119		0	0.986	1.922	0	1.564	1.564		0	28	101	0	129	129
USP42		0	0	4	0	4	4		0	0	1272	0	1272	1272		0	0	3.704	0	1.791	1.791		0	0	126	0	126	126
USP12		0	2	2	0	4	4		0	75	120	0	195	195		0	2.695	1.511	0	1.865	1.865		0	61	58	0	119	119
UNG		0	0	4	0	4	4		0	0	546	0	546	546		0	0	6.748	0	4.956	4.956		0	0	192	0	192	192
UBL3		0	0	4	0	4	4		0	0	308	0	308	308		0	0	2.801	0	2.296	2.296		0	0	170	0	170	170
TRIM59		0	2	2	0	4	4		0	157	57	0	214	214		0	2.402	2.289	0	2.268	2.268		0	52	96	0	148	148
TRAF4		0	1	3	0	4	4		0	31	67	0	98	98		0	2.556	3.379	0	2.974	2.974		0	69	130	0	199	199
TMEM64		0	0	4	0	4	4		0	0	125	0	125	125		0	0	3.022	0	2.567	2.567		0	0	136	0	136	136
TMEM168		0	1	3	0	4	4		0	55	162	0	217	217		0	1.82	3.005	0	2.307	2.307		0	53	103	0	156	156
TIMM8A		0	0	4	0	4	4		0	0	626	0	626	626		0	0	4.496	0	3.767	3.767		0	0	182	0	182	182
TIA1		0	0	4	0	4	4		0	0	412	0	412	412		0	0	3.284	0	2.642	2.642		0	0	139	0	139	139
TFDP1		0	0	2	0	4	4		0	0	167	0	334	334		0	0	2.955	0	4.156	4.156		0	0	81.5	0	163	163
TET2		0	0	4	0	4	4		0	0	152	0	152	152		0	0	2.538	0	1.387	1.387		0	0	158	0	158	158
TBCEL		0	0	4	0	4	4		0	0	151	0	151	151		0	0	4.084	0	3.175	3.175		0	0	159	0	159	159
TBC1D4		0	0	4	0	4	4		0	0	83	0	83	83		0	0	2.673	0	1.481	1.481		0	0	114	0	114	114
TAB3		0	0	4	0	4	4		0	0	88	0	88	88		0	0	2.221	0	1.656	1.656		0	0	146	0	146	146
SWAP70		0	2	1	1	3	4		0	131	15	13	146	159		0	1.984	1.073	0.052	1.461	1.513		0	52	33	31	85	116
SUV39H2		0	0	3.335	0	4.002	4.002		0	0	143.335	0	172.002	172.002		0	0	7.215	0	6.284	6.284		0	0	154.165	0	184.998	184.998
SUB1		0	0	4	0	4	4		0	0	119	0	119	119		0	0	2.408	0	2.226	2.226		0	0	129	0	129	129
STMN1		0	0	3.987	0.013	3.987	4		0	0	701.661	2.339	701.661	704		0	0	9.291	0.005	7.231	7.236		0	0	204.318	0.681	204.318	204.999
STK17B		0	0	4	0	4	4		0	0	141	0	141	141		0	0	2.184	0	1.84	1.84		0	0	137	0	137	137
SPRED2		0	1	3	0	4	4		0	31	71	0	102	102		0	4.346	3.874	0	3.846	3.846		0	88	150	0	238	238
SPCS3		0	0	4	0	4	4		0	0	485	0	485	485		0	0	2.471	0	2.285	2.285		0	0	178	0	178	178
SOCS6		0	0	4	0	4	4		0	0	109	0	109	109		0	0	2.394	0	1.947	1.947		0	0	167	0	167	167
SNX13		0	0	4	0	4	4		0	0	389	0	389	389		0	0	2.523	0	1.786	1.786		0	0	156	0	156	156
SNX11		0	0	4	0	4	4		0	0	149	0	149	149		0	0	6.25	0	4.671	4.671		0	0	191	0	191	191
SNTB2		0	0	4	0	4	4		0	0	73	0	73	73		0	0	1.322	0	1.169	1.169		0	0	122	0	122	122
SNRK		0	0	4	0	4	4		0	0	179	0	179	179		0	0	4.134	0	2.747	2.747		0	0	165	0	165	165
SNHG1		0	0	0	0	4	4		0	0	0	0	217	217		0	0	0	0	3.529	3.529		0	0	0	0	118	118
SNAPIN		0	1	4	0	4	4		0	31	69	0	69	69		0	3.742	4.979	0	4.106	4.106		0	51	168	0	168	168
SMCR7L		0	1	3	0	4	4		0	10	21	0	31	31		0	2.221	2.124	0	2.05	2.05		0	51	128	0	179	179
SMAP1		0	0	4	0	4	4		0	0	188	0	188	188		0	0	4.23	0	2.868	2.868		0	0	112	0	112	112
SLFN5		0	3	1	0	4	4		0	105	34	0	139	139		0	2.568	1.633	0	2.226	2.226		0	132	39	0	171	171
SLC7A11		0	0	4	0	4	4		0	0	211	0	211	211		0	0	1.637	0	1.444	1.444		0	0	166	0	166	166
SLC35F5		0	1	2	1	3	4		0	33	17	34	50	84		0	1.745	2.813	0.078	2.044	2.122		0	37	52	22	89	111
SLC25A44		0	0	4	0	4	4		0	0	1232	0	1232	1232		0	0	2.851	0	2.335	2.335		0	0	147	0	147	147
SLC25A24		0	0	4	0	4	4		0	0	292	0	292	292		0	0	5.3	0	3.881	3.881		0	0	193	0	193	193
SLAIN2		0	0	4	0	4	4		0	0	53	0	53	53		0	0	1.985	0	1.599	1.599		0	0	122	0	122	122
SKA2		0	0	4	0.02	4	4.02		0	0	432	0.314	432	432.314		0	0	4.509	0.002	3.996	3.998		0	0	178	0.51	178	178.51
SH3BGRL2		0	0	4	0	4	4		0	0	100	0	100	100		0	0	2.082	0	1.957	1.957		0	0	134	0	134	134
SH2B3		0	0	4	0	4	4		0	0	65	0	65	65		0	0	2.366	0	1.829	1.829		0	0	138	0	138	138
SFXN1		0	0	4	0	4	4		0	0	333	0	333	333		0	0	3.222	0	2.643	2.643		0	0	157	0	157	157
SFRS12		0	0	4	0	4	4		0	0	185	0	185	185		0	0	5.366	0	3.747	3.747		0	0	219	0	219	219
SF3A1		0	0	4	0	4	4		0	0	100	0	100	100		0	0	4.862	0	3.427	3.427		0	0	229	0	229	229
SET		0	0	4	0	4	4		0	0	809	0	809	809		0	0	5.506	0	4.308	4.308		0	0	199	0	199	199
SERP1		0	0	4	0	4	4		0	0	123	0	123	123		0	0	3.01	0	2.697	2.697		0	0	174	0	174	174
SEC24C		0	1	3	0	4	4		0	18	396	0	414	414		0	1.024	5.926	0	3.115	3.115		0	28	147	0	175	175
SDC4		0	0	4	0	4	4		0	0	110	0	110	110		0	0	2.737	0	2.402	2.402		0	0	112	0	112	112
SCRN1		0	1	3	0	4	4		0	8	26	0	34	34		0	2.943	3.26	0	3.11	3.11		0	32	117	0	149	149
SCD5		0	0	4	0	4	4		0	0	41	0	41	41		0	0	3.094	0	2.419	2.419		0	0	135	0	135	135
SAE1		0	0.995	1.75	0.01	3.99	4		0	17.876	17.75	0.248	55.752	56		0	2.727	3.306	0	4.563	4.564		0	33.827	48.75	0.346	121.654	122
RSBN1		0	0	4	0	4	4		0	0	284	0	284	284		0	0	2.301	0	1.796	1.796		0	0	163	0	163	163
RRN3		0	0	4	0	4	4		0	0	69	0	69	69		0	0	3.075	0	2.143	2.143		0	0	128	0	128	128
RRM2		0	2	2	0	4	4		0	59	94	0	153	153		0	3.159	4.576	0	4.075	4.075		0	50	158	0	208	208
RNF219		0	0	4	0	4	4		0	0	95	0	95	95		0	0	3.714	0	2.444	2.444		0	0	157	0	157	157
RNF187		0	0	4	0	4	4		0	0	715	0	715	715		0	0	3.387	0	2.992	2.992		0	0	218	0	218	218
RIOK2		0	1	3	0	4	4		0	18	827	0	845	845		0	2.751	2.351	0	3.029	3.029		0	49	90	0	139	139
RCN2		0	2	2	0	4	4		0	54	62	0	116	116		0	3.559	2.84	0	3.095	3.095		0	103	64	0	167	167
RC3H2		0	3	1	0	4	4		0	90	34	0	124	124		0	2.977	3.934	0	3.057	3.057		0	125	25	0	150	150
RBM27		0	1	3	0	4	4		0	83	32	0	115	115		0	1.133	2.025	0	1.623	1.623		0	38	98	0	136	136
RBM16		0	2	2	0	4	4		0	85	211	0	296	296		0	1.392	3.874	0	2.02	2.02		0	62	91	0	153	153
RANBP9		0	1	3	0	4	4		0	2	279	0	281	281		0	1.003	4.344	0	2.822	2.822		0	22	167	0	189	189
RAD21		0	0	4	0	4	4		0	0	142	0	142	142		0	0	3.038	0	2.005	2.005		0	0	113	0	113	113
RAB12		0	0	4	0	4	4		0	0	142	0	142	142		0	0	3.624	0	2.794	2.794		0	0	127	0	127	127
RAB11A		0	0	4.5	0	4.5	4.5		0	0	181.5	0	181.5	181.5		0	0	2.386	0	2.189	2.189		0	0	175.5	0	175.5	175.5
PYCR2		1	1	2	1	3	4		11	11	8	1	19	20		4.93	2.529	3.249	0.861	2.724	3.585		46	46	49	22	95	117
PUM1		0	2	2	0	4	4		0	11	60	0	71	71		0	2.209	4.832	0	3.299	3.299		0	82	148	0	230	230
PSMF1		0	0	4	0	4	4		0	0	128	0	128	128		0	0	4.716	0	4.015	4.015		0	0	223	0	223	223
PRPS2		0	0	4	0	4	4		0	0	34	0	34	34		0	0	4.958	0	3.682	3.682		0	0	131	0	131	131
PRPF40A		0	0	4	0	4	4		0	0	108	0	108	108		0	0	1.966	0	1.496	1.496		0	0	137	0	137	137
PRPF39		0	1	3	0	4	4		0	66	136	0	202	202		0	1.346	4.237	0	2.671	2.671		0	31	123	0	154	154
PRMT6		0	1	3	0	4	4		0	88	16	0	104	104		0	2.126	3.077	0	2.702	2.702		0	38	108	0	146	146
PRDM2		0	0	3.96	0.04	3.96	4		0	0	64.356	0.644	64.356	65		0	0	5.014	0.002	2.102	2.104		0	0	145.544	1.456	145.544	147
PPP2R5C		0	0	4	0	4	4		0	0	83	0	83	83		0	0	6.312	0	4.607	4.607		0	0	216	0	216	216
PPIL1		0	0	4	0	4	4		0	0	162	0	162	162		0	0	4.3	0	3.535	3.535		0	0	184	0	184	184
POLR2C		0	0	4	0	4	4		0	0	159	0	159	159		0	0	4.287	0	3.342	3.342		0	0	165	0	165	165
POLR2B		0	2	1	1	3	4		0	60	76	24	136	160		0	1.794	4.135	0.098	2.043	2.141		0	87	30	34	117	151
POLK		0	0	4	0	4	4		0	0	110	0	110	110		0	0	3.122	0	2.029	2.029		0	0	139	0	139	139
POGZ		0	2.4	2.4	0	4.8	4.8		0	72	49.8	0	121.8	121.8		0	2.094	3.243	0	2.455	2.455		0	76.2	69.6	0	145.8	145.8
PLCXD2		0	0	0	4	0	4		0	0	0	125	0	125		0	0	0	0.142	0	0.142		0	0	0	171	0	171
PIM3		0	2	2	0	4	4		0	21	78	0	99	99		0	3.076	3.175	0	2.86	2.86		0	73	76	0	149	149
PIGA		0	0	2	0	4	4		0	0	147	0	294	294		0	0	2.736	0	4.087	4.087		0	0	65	0	130	130
PHLPP1		0	0	4	0	4	4		0	0	389	0	389	389		0	0	3.987	0	1.734	1.734		0	0	149	0	149	149
PHC2		0	0	4	0	4	4		0	0	90	0	90	90		0	0	5.882	0	3.734	3.734		0	0	166	0	166	166
PGRMC2		0	0	4	0	4	4		0	0	142	0	142	142		0	0	2.696	0	2.003	2.003		0	0	114	0	114	114
PFN2		0	0.99	3.98	0.02	3.98	4		0	17.822	112.733	0.267	112.733	113		0	3.434	5.252	0.027	4.527	4.554		0	41.584	165.198	0.802	165.198	166
PDE10A		0	0	4	0	4	4		0	0	55	0	55	55		0	0	1.94	0	1.473	1.473		0	0	110	0	110	110
PDCL		0	0	4	0	4	4		0	0	148	0	148	148		0	0	3.343	0	2.786	2.786		0	0	182	0	182	182
PCDH7		1	0	1	2	2	4		8	0	9	52	17	69		2.6	0	1.206	0.03	1.086	1.118		23	0	41	89	64	153
PAWR		0	0	4	0	4	4		0	0	212	0	212	212		0	0	4.685	0	3.193	3.193		0	0	159	0	159	159
PAFAH1B1		1	0	3	0	4	4		4	0	167	0	171	171		2.608	0	2.033	0	1.855	1.855		29	0	118	0	147	147
PABPC4L		0	0	4	0	4	4		0	0	283	0	283	283		0	0	2.354	0	1.99	1.99		0	0	147	0	147	147
OTUD7B		0	0	4	0	4	4		0	0	94	0	94	94		0	0	2.828	0	2.122	2.122		0	0	215	0	215	215
OTUD4		0	0	4	0	4	4		0	0	210	0	210	210		0	0	2.024	0	1.401	1.401		0	0	116	0	116	116
ORMDL1		0	0	4	0	4	4		0	0	305	0	305	305		0	0	5.34	0	4.517	4.517		0	0	161	0	161	161
NUBP2		0	1	3	0	4	4		0	1	27	0	28	28		0	2.618	4.468	0	3.503	3.503		0	42	101	0	143	143
NSL1		0	1	3	0	4	4		0	3	141	0	144	144		0	2.64	1.224	0	1.321	1.321		0	22	131	0	153	153
NRAS		0	0	4	0	4	4		0	0	306	0	306	306		0	0	2.696	0	2.451	2.451		0	0	199	0	199	199
NR2F2		0	0	3	1	3	4		0	0	47	16	47	63		0	0	3.556	0.785	2.552	3.338		0	0	90	26	90	116
NPAT		0	0	4	0	4	4		0	0	226	0	226	226		0	0	3.343	0	1.762	1.762		0	0	142	0	142	142
NIPBL		0	2	0.99	1.01	2.99	4		0	653	52.475	43.525	705.475	749		0	1.175	1.466	0.028	1.277	1.304		0	83	31.683	34.317	114.683	149
NIPA2		0	3	1.998	0	4.998	4.998		0	135	43.002	0	178.002	178.002		0	9.874	5.148	0	6.504	6.504		0	136.002	75	0	211.002	211.002
NIN		0	0	4	0	4	4		0	0	172	0	172	172		0	0	2.667	0	1.548	1.548		0	0	198	0	198	198
NFIA		0	1	3	0	4	4		0	17	83	0	100	100		0	2.875	1.771	0	1.912	1.912		0	40	107	0	147	147
NFE2L1		0	3	1	0	4	4		0	30	56	0	86	86		0	2.455	1.794	0	2.035	2.035		0	104	47	0	151	151
NEDD1		0	0	4	0	4	4		0	0	433	0	433	433		0	0	6.568	0	3.753	3.753		0	0	139	0	139	139
NDUFAF4		0	0	4	0	4	4		0	0	298	0	298	298		0	0	3.004	0	2.638	2.638		0	0	126	0	126	126
NAPG		0	0	4	0	4	4		0	0	710	0	710	710		0	0	2.807	0	2.355	2.355		0	0	153	0	153	153
NANP		0	0	4	0	4	4		0	0	97	0	97	97		0	0	2.507	0	2.228	2.228		0	0	140	0	140	140
N4BP1		0	1	2	1	3	4		0	77	479	3	556	559		0	1.055	1.783	0.057	1.508	1.565		0	29	102	26	131	157
MZT1		0	0	4	0	4	4		0	0	486	0	486	486		0	0	2.829	0	2.578	2.578		0	0	120	0	120	120
MYSM1		0	1	3	0	4	4		0	23	233	0	256	256		0	0.883	1.592	0	1.398	1.398		0	21	106	0	127	127
MXI1		0.98	0.98	3	0.02	3.98	4		4.902	4.902	120.999	0.098	125.901	125.999		4.533	2.944	4.488	0.002	4.345	4.347		46.078	46.078	129.999	0.922	176.078	177
MTF1		0	0	4	0	4	4		0	0	23	0	23	23		0	0	1.599	0	1.273	1.273		0	0	113	0	113	113
MSH6		0	3	0	1	3	4		0	260	0	7	260	267		0	1.806	0	0.293	1.747	2.04		0	102	0	44	102	146
MRPS23		0	0	4	0	4	4		0	0	99	0	99	99		0	0	4.044	0	3.309	3.309		0	0	133	0	133	133
MMGT1		0	0	4	0	4	4		0	0	365	0	365	365		0	0	2.952	0	2.69	2.69		0	0	199	0	199	199
MMADHC		1	1	2	0	4	4		14	19	98	0	131	131		3.96	2.569	4.28	0	3.396	3.396		30	44	63	0	137	137
MLL5		0	3	0	1	3	4		0	181	0	60	181	241		0	1.9	0	0.036	1.641	1.676		0	104	0	23	104	127
MID1		0	0	4	0	4	4		0	0	263	0	263	263		0	0	4.37	0	3.081	3.081		0	0	169	0	169	169
MFHAS1		0	0	4	0	4	4		0	0	574	0	574	574		0	0	3.777	0	2.236	2.236		0	0	195	0	195	195
MEX3C		0	0	3	1	3	4		0	0	189	9	189	198		0	0	2.748	0.192	1.802	1.993		0	0	103	27	103	130
MED9		0	0	4	0	4	4		0	0	96	0	96	96		0	0	3.586	0	3.255	3.255		0	0	190	0	190	190
MBIP		0	1	3	0	4	4		0	63	617	0	680	680		0	2.751	7.696	0	5.302	5.302		0	33	141	0	174	174
MBD2		0	0	4	0	4	4		0	0	155	0	155	155		0	0	2.003	0	1.659	1.659		0	0	112	0	112	112
MAZ		0	0	4	0	4	4		0	0	107	0	107	107		0	0	6.988	0	4.642	4.642		0	0	213	0	213	213
MAT2A		0	0	4	0	4	4		0	0	192	0	192	192		0	0	3.503	0	2.629	2.629		0	0	156	0	156	156
MAPRE1		0	0	4	0	4	4		0	0	161	0	161	161		0	0	3.372	0	2.804	2.804		0	0	157	0	157	157
MAN1A2		0	0	4	0	4	4		0	0	133	0	133	133		0	0	2.53	0	1.779	1.779		0	0	131	0	131	131
MAN1A1		0	0	4	0	4	4		0	0	272	0	272	272		0	0	3.059	0	2.02	2.02		0	0	126	0	126	126
MALAT1		0	0	0	0	4	4		0	0	0	0	77	77		0	0	0	0	1.277	1.277		0	0	0	0	124	124
LYRM7		0	0	4	0	4	4		0	0	66	0	66	66		0	0	1.852	0	1.785	1.785		0	0	152	0	152	152
LRP12		0	0	4	0	4	4		0	0	277	0	277	277		0	0	5.314	0	3.029	3.029		0	0	153	0	153	153
LNX2		1	1	3	0	4	4		7	16	58	0	65	65		3.763	1.452	2.119	0	1.806	1.806		39	36	81	0	120	120
LHFPL2		0	0	4	0	4	4		0	0	64	0	64	64		0	0	2.327	0	1.976	1.976		0	0	148	0	148	148
LARP1		0	1	3	0	4	4		0	11	36	0	47	47		0	1.324	2.008	0	1.725	1.725		0	46	106	0	152	152
KLHL9		1	1	2	0	4	4		16	13	144	0	173	173		2.759	1.683	2.255	0	2.13	2.13		33	41	75	0	149	149
KLHL21		0	0	4	0	4	4		0	0	93	0	93	93		0	0	2.966	0	2.325	2.325		0	0	180	0	180	180
KIAA1826		0	0	4	0	4	4		0	0	119	0	119	119		0	0	3.616	0	2.46	2.46		0	0	184	0	184	184
KIAA1715		0	0	4	0	4	4		0	0	147	0	147	147		0	0	1.987	0	1.679	1.679		0	0	127	0	127	127
KDM5B		0	2	2	0	4	4		0	68	26	0	94	94		0	1.388	2.167	0	1.617	1.617		0	75	57	0	132	132
KAL1		0	0	4	0	4	4		0	0	172	0	172	172		0	0	2.28	0	1.815	1.815		0	0	159	0	159	159
IREB2		0	0	4	0	4	4		0	0	382	0	382	382		0	0	2.326	0	1.627	1.627		0	0	133	0	133	133
IQGAP1		0	0	4	0	4	4		0	0	239	0	239	239		0	0	3.117	0	1.711	1.711		0	0	164	0	164	164
ING1		0.5	1.75	2	0	4	4		2.75	9.25	52	0	63	63		2.351	5.711	5.604	0	5.116	5.116		16.25	57.5	75	0	140	140
ILF2		0	0	4	0	4	4		0	0	97	0	97	97		0	0	5.545	0	3.481	3.481		0	0	164	0	164	164
IER5		0	0	4	0	4	4		0	0	176	0	176	176		0	0	5.033	0	3.805	3.805		0	0	304	0	304	304
HSPA4		0	0	4	0	4	4		0	0	320	0	320	320		0	0	5.043	0	2.699	2.699		0	0	186	0	186	186
HSP90AA1		0	1	4	0	4	4		0	24	378	0	378	378		0	1.3	6.17	0	3.19	3.19		0	27	146	0	146	146
HNRNPH1		0	1	3	0	4	4		0	7	621	0	628	628		0	1.814	3.899	0	2.879	2.879		0	34	109	0	143	143
HNRNPF		0	1.998	3	0	4.998	4.998		0	43.998	130.002	0	174	174		0	9.24	10.998	0	9.134	9.134		0	142.998	157.002	0	300	300
HIST1H4C		0	4	1	0	4	4		0	312	66	0	312	312		0	6.027	6.289	0	5.712	5.712		0	201	61	0	201	201
HELLS		0	2	2	0	4	4		0	48	92	0	140	140		0	1.653	4.149	0	2.412	2.412		0	54	80	0	134	134
HCG11		0	0	0	0	4	4		0	0	0	0	123	123		0	0	0	0	1.926	1.926		0	0	0	0	159	159
GTPBP4		0	1	3	0	4	4		0	27	84	0	111	111		0	1.393	4.153	0	2.547	2.547		0	31	91	0	122	122
GPBP1		0.666	0	3.75	0	4.416	4.416		3.334	0	69.75	0	73.084	73.084		2.207	0	5.127	0	3.549	3.549		26	0	131.25	0	157.25	157.25
GOPC		0	0	4	0	4	4		0	0	691	0	691	691		0	0	3.512	0	2.687	2.687		0	0	142	0	142	142
GOLPH3L		0	0	4	0	4	4		0	0	188	0	188	188		0	0	3.749	0	3.206	3.206		0	0	261	0	261	261
GOLGB1		0	0	4	0	4	4		0	0	103	0	103	103		0	0	3.957	0	1.413	1.413		0	0	186	0	186	186
GNB4		0	0	4	0	4	4		0	0	301	0	301	301		0	0	2.084	0	1.841	1.841		0	0	166	0	166	166
GMNN		0	1	4	0	4	4		0	12	229	0	229	229		0	3.774	6.63	0	4.414	4.414		0	80	247	0	247	247
GCC1		0	0	4	0	4	4		0	0	318	0	318	318		0	0	3.563	0	2.211	2.211		0	0	150	0	150	150
GALNT1		0	0	4	0	4	4		0	0	265	0	265	265		0	0	3.207	0	2.44	2.44		0	0	170	0	170	170
FRMD6		0	0	4	0	4	4		0	0	38	0	38	38		0	0	3.864	0	2.691	2.691		0	0	152	0	152	152
FOXN3		0	0	4	0	4	4		0	0	86	0	86	86		0	0	1.822	0	1.528	1.528		0	0	110	0	110	110
FOXN2		0	0	4	0	4	4		0	0	299	0	299	299		0	0	2.321	0	1.933	1.933		0	0	154	0	154	154
FOXJ2		0	0	4	0	4	4		0	0	306	0	306	306		0	0	2.552	0	1.753	1.753		0	0	130	0	130	130
FLVCR1		0	0	4	0	4	4		0	0	189	0	189	189		0	0	2.3	0	1.885	1.885		0	0	160	0	160	160
FEM1C		0	2	2	0	4	4		0	67	27	0	94	94		0	2.365	1.796	0	1.914	1.914		0	77	84	0	161	161
FEM1B		0	4	0	0	4	4		0	100	0	0	100	100		0	3.608	0	0	3.208	3.208		0	211	0	0	211	211
FBXO11		0	0	4	0	4	4		0	0	294	0	294	294		0	0	5.926	0	3.23	3.23		0	0	163	0	163	163
FAM89A		0	1	3	0	4	4		0	5	73	0	78	78		0	3.003	4.021	0	3.679	3.679		0	39	138	0	177	177
FAM55C		0	2	1	1	3	4		0	79	15	35	94	129		0	2.862	0.656	0.071	1.186	1.257		0	57	32	20	89	109
FAM105B		0	0	4	0	4	4		0	0	157	0	157	157		0	0	1.782	0	1.615	1.615		0	0	163	0	163	163
F11R		0	0	4	0	4	4		0	0	82	0	82	82		0	0	2.097	0	1.801	1.801		0	0	120	0	120	120
EXTL2		0	0	4	0	4	4		0	0	130	0	130	130		0	0	4.65	0	3.336	3.336		0	0	125	0	125	125
ERO1LB		0	0	4	0	4	4		0	0	28	0	28	28		0	0	2.19	0	1.763	1.763		0	0	121	0	121	121
ERI1		0	0	4	0	4	4		0	0	162	0	162	162		0	0	2.597	0	2.207	2.207		0	0	167	0	167	167
ENSA		0	0	3.909	0.091	3.909	4		0	0	151.278	3.723	151.278	155.001		0	0	10.996	0.118	8.072	8.19		0	0	140.095	3.906	140.095	144.001
ELAVL1		0	0	4	0	4	4		0	0	105	0	105	105		0	0	1.826	0	1.615	1.615		0	0	125	0	125	125
EIF3A		0	2	2	0	4	4		0	89	159	0	248	248		0	1.346	2.95	0	1.802	1.802		0	64	68	0	132	132
EIF1		0	1	3	0	4	4		0	5	37	0	42	42		0	3.327	3.595	0	3.35	3.35		0	31	91	0	122	122
DPY19L3		0	1	3	0	4	4		0	18	81	0	99	99		0	1.322	2.906	0	2.357	2.357		0	25	127	0	152	152
DPP8		0	2.99	1	0.01	3.99	4		0	41.94	5	0.06	46.94	47		0	3.339	2.756	0	3.036	3.037		0	82.732	30	0.268	112.732	113
DNAJC21		0	0	3	1	3	4		0	0	71	56	71	127		0	0	1.948	0.181	1.475	1.656		0	0	82	30	82	112
DNAJB6		0	0	2	2	2	4		0	0	28	13	28	41		0	0	2.583	0.09	1.889	1.979		0	0	67	50	67	117
DNAJB4		0	2	2	0	4	4		0	146	90	0	236	236		0	3.229	3.105	0	3.073	3.073		0	85	81	0	166	166
DIS3		0	2	2	0	4	4		0	63	99	0	162	162		0	2.009	1.708	0	1.762	1.762		0	57	71	0	128	128
DIP2B		0	2	1	1	3	4		0	37	6	1	43	44		0	1.154	0.995	0.012	1.071	1.083		0	58	38	19	96	115
DHX9		0	1.5	0.5	0	4	4		0	26.5	3	0	59	59		0	1.407	1.969	0	2.883	2.883		0	63	16	0	158	158
DHX40		0	0	4	0	4	4		0	0	789	0	789	789		0	0	5.688	0	3.223	3.223		0	0	146	0	146	146
DHX37		0	0	4	0	4	4		0	0	91	0	91	91		0	0	4.238	0	2.276	2.276		0	0	175	0	175	175
DCUN1D5		0	1	3	0	4	4		0	3	96	0	99	99		0	2.377	0.964	0	1.075	1.075		0	30	111	0	141	141
DCP2		0	0	4	0	4	4		0	0	130	0	130	130		0	0	1.342	0	1.208	1.208		0	0	133.667	0	133.667	133.667
DCLRE1A		2	2	0	0	4	4		10	51	0	0	61	61		3.143	1.766	0	0	2.101	2.101		72	75	0	0	147	147
CYR61		0	0	4	0	4	4		0	0	123	0	123	123		0	0	4.08	0	2.889	2.889		0	0	147	0	147	147
CUL4A		0	0	4	0	4	4		0	0	45	0	45	45		0	0	4.648	0	2.754	2.754		0	0	120	0	120	120
CTDSP2		0	0	4	0	4	4		0	0	66	0	66	66		0	0	2.376	0	2.024	2.024		0	0	154	0	154	154
CSNK1G1		0	0	4	0	4	4		0	0	141	0	141	141		0	0	1.656	0	1.428	1.428		0	0	138	0	138	138
CREBZF		0	0	3.547	0.128	4.871	4.999		0	0	112.99	4.414	123.586	128		0	0	1.892	0.49	2.715	3.205		0	0	169.46	6.236	223.764	230
CREBL2		0	0	4	0	4	4		0	0	196	0	196	196		0	0	2.55	0	2.33	2.33		0	0	151	0	151	151
CREB5		0	0	3	1	3	4		0	0	150	20	150	170		0	0	1.864	0.007	1.555	1.562		0	0	101	25	101	126
CPEB4		0	0	4	0	4	4		0	0	369	0	369	369		0	0	2.007	0	1.39	1.39		0	0	126	0	126	126
CPEB2		0	0	4.002	0	4.002	4.002		0	0	97.998	0	97.998	97.998		0	0	4.212	0	2.582	2.582		0	0	142.002	0	142.002	142.002
COX15		0	1	2.97	0.03	3.97	4		0	11	72.277	0.723	83.277	84		0	2.117	1.687	0.011	1.779	1.79		0	26	129.703	1.297	155.703	157
COPS2		0	0	4	0	4	4		0	0	78	0	78	78		0	0	3.476	0	2.672	2.672		0	0	125	0	125	125
COMMD2		0	0	4	0	4	4		0	0	102	0	102	102		0	0	2.604	0	2.373	2.373		0	0	155	0	155	155
CNOT7		0	1	1.99	1.01	2.99	4		0	5	39.614	6.386	44.614	51		0	4.06	3.98	0.352	3.699	4.051		0	49	68.604	41.396	117.604	159
CNIH		0	0	4	0	4	4		0	0	493	0	493	493		0	0	4.992	0	4.334	4.334		0	0	273	0	273	273
CNBP		0	1.002	3	0	4.002	4.002		0	10.998	253.998	0	265.002	265.002		0	7.43	6.948	0	6.732	6.732		0	43.002	195	0	238.002	238.002
CMPK1		0	1	4	0	4	4		0	43	312	0	312	312		0	4.027	4.912	0	4.203	4.203		0	37	188	0	188	188
CLMN		0	0	3	1	3	4		0	0	85	15	85	100		0	0	0.929	0.04	0.75	0.79		0	0	87	35	87	122
CIC		0	0	4	0	4	4		0	0	128	0	128	128		0	0	4.694	0	1.91	1.91		0	0	151	0	151	151
CHIC1		0	1	3	0	4	4		0	49	194	0	243	243		0	2.32	1.624	0	1.691	1.691		0	27	127	0	154	154
CHEK1		0	0.999	2.986	0.015	3.985	4		0	30	1077.61	5.388	1107.61	1113		0	2.172	8.546	0.002	4.9	4.903		0	27.999	156.218	0.781	184.219	185
CHD4		0	2	2	0	4	4		0	8	78	0	86	86		0	1.418	4.221	0	2.033	2.033		0	96	105	0	201	201
CEPT1		0	2	2	0	4	4		0	178	85	0	263	263		0	3.562	4.278	0	3.676	3.676		0	61	54	0	115	115
CENPQ		0	0	4	0	4	4		0	0	202	0	202	202		0	0	4.054	0	3.091	3.091		0	0	130	0	130	130
CEBPA		0	0	4	0	4	4		0	0	117	0	117	117		0	0	3.368	0	2.598	2.598		0	0	131	0	131	131
CDKN2B		0	0	4	0	4	4		0	0	95	0	95	95		0	0	3.84	0	3.44	3.44		0	0	180	0	180	180
CDK9		0	0	4	0	4	4		0	0	38	0	38	38		0	0	3.551	0	2.664	2.664		0	0	132	0	132	132
CDC73		0	0	4	0	4	4		0	0	49	0	49	49		0	0	2.043	0	1.658	1.658		0	0	128	0	128	128
CDC5L		0	0	4	0	4	4		0	0	174	0	174	174		0	0	5.918	0	2.926	2.926		0	0	198	0	198	198
CDC42SE2		0	0	4	0	4	4		0	0	92	0	92	92		0	0	3.592	0	3.103	3.103		0	0	138	0	138	138
CDC42SE1		0	0	4	0	4	4		0	0	85	0	85	85		0	0	3.756	0	3.206	3.206		0	0	127	0	127	127
CDC23		0	1	3	0	4	4		0	51	120	0	171	171		0	1.477	3.14	0	2.409	2.409		0	32	104	0	136	136
CCT5		0	0	4	0	4	4		0	0	94	0	94	94		0	0	3.144	0	2.233	2.233		0	0	126	0	126	126
CCNT2		0	0	4.666	0	4.666	4.666		0	0	118.666	0	118.666	118.666		0	0	3.13	0	2.469	2.469		0	0	186	0	186	186
CCNG1		0	2	2	0	4	4		0	194	112	0	306	306		0	4.828	3.754	0	4.057	4.057		0	77	72	0	149	149
CCNA2		0	0	4	0	4	4		0	0	56	0	56	56		0	0	3.678	0	2.594	2.594		0	0	141	0	141	141
CCDC93		0	0	4	0	4	4		0	0	105	0	105	105		0	0	2.312	0	1.92	1.92		0	0	193	0	193	193
CASP7		0	1	3	0	4	4		0	2	688	0	690	690		0	2.769	6.625	0	4.982	4.982		0	22	120	0	142	142
CALU		0	0.33	3.666	0.003	3.996	4		0	0.66	118.334	0.007	118.994	119		0	1.006	2.902	0	2.604	2.604		0	9.571	147.666	0.096	157.237	157.333
CACNB4		0	0	4	0	4	4		0	0	205	0	205	205		0	0	2.792	0	2.33	2.33		0	0	158	0	158	158
C6orf106		0	0	4	0	4	4		0	0	129	0	129	129		0	0	3.3	0	2.781	2.781		0	0	140	0	140	140
C5orf53		4	0	0	0	4	4		128	0	0	0	128	128		2.658	0	0	0	2.511	2.511		135	0	0	0	135	135
C5orf51		0	1	3	0	4	4		0	41	168	0	209	209		0	2.433	1.965	0	2.056	2.056		0	39	126	0	165	165
C4orf32		0	0	4	0	4	4		0	0	321	0	321	321		0	0	2.722	0	2.433	2.433		0	0	120	0	120	120
C18orf25		0	0	2	2	2	4		0	0	19	19	19	38		0	0	1.482	0.12	1.138	1.258		0	0	52	74	52	126
C15orf17		0	1	3	0	4	4		0	3	49	0	52	52		0	3.174	2.677	0	2.667	2.667		0	48	142	0	190	190
C12orf66		0	2	2	0	4	4		0	39	48	0	87	87		0	2.474	2.803	0	2.612	2.612		0	61	72	0	133	133
C12orf49		0	0	4	0	4	4		0	0	260	0	260	260		0	0	3.032	0	2.638	2.638		0	0	145	0	145	145
C12orf23		0	0	4	0	4	4		0	0	552	0	552	552		0	0	3.085	0	2.781	2.781		0	0	198	0	198	198
BTF3L4		0	0	4.666	0	4.666	4.666		0	0	218	0	218	218		0	0	3.48	0	3.18	3.18		0	0	185.334	0	185.334	185.334
BRD1		0	1	3	0	4	4		0	3	16	0	19	19		0	0.759	3.41	0	1.787	1.787		0	22	91	0	113	113
BMI1		0	0.5	4	0	4.5	4.5		0	10	294	0	304	304		0	1.578	3.487	0	2.878	2.878		0	19.5	198.5	0	218	218
BIRC6		0	4	0	0	4	4		0	221	0	0	221	221		0	0.981	0	0	0.929	0.929		0	142	0	0	142	142
BFAR		0	2	2	0	4	4		0	89	37	0	126	126		0	2.361	2.506	0	2.324	2.324		0	56	66	0	122	122
B3GALTL		0	0	4	0	4	4		0	0	79	0	79	79		0	0	2.99	0	2.405	2.405		0	0	181	0	181	181
ATP6V1A		0	0	4	0	4	4		0	0	54	0	54	54		0	0	2.8	0	2.143	2.143		0	0	157	0	157	157
ASXL1		0	2	2	0	4	4		0	42	62	0	104	104		0	1.2	2.777	0	1.807	1.807		0	60	116	0	176	176
ASPH		0	0	3.99	0.012	3.99	4.002		0	0	93.73	0.268	93.73	93.998		0	0	5.327	0	4.027	4.027		0	0	124.642	0.356	124.642	124.998
ARNTL2		0	0	4	0	4	4		0	0	118	0	118	118		0	0	12.563	0	2.861	2.861		0	0	121	0	121	121
ARL1		0	1	3	0	4	4		0	14	150	0	164	164		0	3.289	2.723	0	2.784	2.784		0	48	141	0	189	189
ARID4B		0	0	4	0	4	4		0	0	318.666	0	318.666	318.666		0	0	4.648	0	2.141	2.141		0	0	130.666	0	130.666	130.666
ARHGEF7		0	0	4	0	4	4		0	0	43	0	43	43		0	0	3.84	0	2.596	2.596		0	0	146	0	146	146
ARFGEF2		0	0	4	0	4	4		0	0	119	0	119	119		0	0	2.889	0	1.802	1.802		0	0	224	0	224	224
ARF1		0	0	4	0	4	4		0	0	33	0	33	33		0	0	8.264	0	6.239	6.239		0	0	153	0	153	153
ARCN1		0	0	4	0	4	4		0	0	157	0	157	157		0	0	4.178	0	3.117	3.117		0	0	151	0	151	151
AP3M2		0	0	4	0	4	4		0	0	127	0	127	127		0	0	4.142	0	3.039	3.039		0	0	136	0	136	136
AP2B1		0	0	4	0	4	4		0	0	83	0	83	83		0	0	4.252	0	2.75	2.75		0	0	183	0	183	183
ANKRD13C		0	0	4	0	4	4		0	0	187	0	187	187		0	0	2.99	0	2.473	2.473		0	0	258	0	258	258
AKAP10		0	1	3	0	4	4		0	58	98	0	156	156		0	1.49	3.729	0	2.475	2.475		0	36	97	0	133	133
ADIPOR1		0	2	3	0	4	4		0	15	31	0	36	36		0	4.252	6.078	0	4.396	4.396		0	76	107	0	153	153
ADAT2		0	0	4	0	4	4		0	0	44	0	44	44		0	0	2.169	0	2.053	2.053		0	0	197	0	197	197
ACVR2A		0	0	4	0	4	4		0	0	316	0	316	316		0	0	2.238	0	1.814	1.814		0	0	132	0	132	132
ABL1		0	0	4	0	4	4		0	0	199	0	199	199		0	0	4.98	0	2.795	2.795		0	0	184	0	184	184
ABHD10		0	1	3	0	4	4		0	47	82	0	129	129		0	2.387	3.054	0	2.81	2.81		0	39	120	0	159	159
ZXDC		0	0	2.97	0.03	2.97	3		0	0	15.842	0.158	15.842	16		0	0	0.95	0.004	0.824	0.828		0	0	97.03	0.97	97.03	98
ZXDA		0	0	3	0	3	3		0	0	84	0	84	84		0	0	2.292	0	1.556	1.556		0	0	101	0	101	101
ZRANB2		0	0	3	0	3	3		0	0	100	0	100	100		0	0	4.151	0	3.071	3.071		0	0	118	0	118	118
ZNF664		1.99	0.498	0.995	0	3.483	3.483		33.333	8.458	76.617	0	118.408	118.408		3.188	1.87	1.156	0	2.046	2.046		83.582	20.896	30.846	0	135.323	135.323
ZNF641		0	0	3	0	3	3		0	0	27.999	0	27.999	27.999		0	0	3.528	0	2.661	2.661		0	0	111.999	0	111.999	111.999
ZNF609		0	0	3	0	3	3		0	0	269	0	269	269		0	0	1.632	0	1.048	1.048		0	0	92	0	92	92
ZNF585B		0	0	3	0	3	3		0	0	28	0	28	28		0	0	2.377	0	1.792	1.792		0	0	153	0	153	153
ZNF577		0	0	0	3.001	0	3.001		0	0	0	24	0	24		0	0	0	0.588	0	0.588		0	0	0	85	0	85
ZNF566		0	0	3	0	3	3		0	0	101	0	101	101		0	0	3.744	0	2.969	2.969		0	0	141	0	141	141
ZNF557		0	0.999	2.001	0	3	3		0	30.999	132	0	162.999	162.999		0	2.359	1.464	0	1.577	1.577		0	27.999	51	0	78.999	78.999
ZNF516		0	0	3	0	3	3		0	0	64	0	64	64		0	0	1.669	0	1.149	1.149		0	0	105	0	105	105
ZNF484		0	1	2	0	3	3		0	11	32	0	43	43		0	1.09	8.904	0	2.724	2.724		0	23	66	0	89	89
ZNF426		0	3	0	0	3	3		0	104	0	0	104	104		0	3.118	0	0	2.712	2.712		0	128	0	0	128	128
ZNF254		0	0	3	0	3	3		0	0	126	0	126	126		0	0	3.145	0	2.229	2.229		0	0	147	0	147	147
ZNF248		0	0	3	0	3	3		0	0	168	0	168	168		0	0	2.469	0	1.79	1.79		0	0	120	0	120	120
ZNF230		0	0	3	0	3	3		0	0	23	0	23	23		0	0	2.567	0	1.974	1.974		0	0	121	0	121	121
ZNF192		0	0	3	0	3	3		0	0	66	0	66	66		0	0	1.854	0	1.421	1.421		0	0	90	0	90	90
ZNF175		0	0	3	0	3	3		0	0	240	0	240	240		0	0	3.966	0	2.564	2.564		0	0	186	0	186	186
ZNF107		0	0	3	0	3	3		0	0	133	0	133	133		0	0	4.356	0	2.706	2.706		0	0	167	0	167	167
ZNF100		0	0	3	0	3	3		0	0	101	0	101	101		0	0	2.127	0	1.58	1.58		0	0	89	0	89	89
ZFP91		0	0	3.483	0	3.483	3.483		0	0	235.821	0	235.821	235.821		0	0	2.091	0	1.673	1.673		0	0	125.373	0	125.373	125.373
ZFP82		0	3	1	0	3	3		0	695	41	0	695	695		0	3.044	2.194	0	2.442	2.442		0	116	28	0	116	116
ZFP30		0	1	2	0	3	3		0	34	38	0	72	72		0	1.578	1.734	0	1.551	1.551		0	31	58	0	89	89
ZDHHC7		0	0	3	0	3	3		0	0	1067	0	1067	1067		0	0	4.87	0	3.68	3.68		0	0	166	0	166	166
ZDHHC5		3	0	0	0	3	3		55	0	0	0	55	55		2.971	0	0	0	1.529	1.529		86	0	0	0	86	86
ZDHHC2		0	0	3	0	3	3		0	0	385	0	385	385		0	0	2.246	0	1.741	1.741		0	0	94	0	94	94
ZCCHC10		0	0	3	0	3	3		0	0	294	0	294	294		0	0	2.859	0	2.514	2.514		0	0	100	0	100	100
ZC3HAV1		0	1	1	1	2	3		0	4	93	24	97	121		0	1.181	0.712	0.104	1.075	1.179		0	24	26	38	50	88
ZBTB7A		0	1	2	0	3	3		0	29	18	0	47	47		0	1.609	1.834	0	1.711	1.711		0	36	65	0	101	101
ZBED4		0	0	3	0	3	3		0	0	120	0	120	120		0	0	2.24	0	1.361	1.361		0	0	108	0	108	108
YWHAB		0	0	3	0	3	3		0	0	81	0	81	81		0	0	4.234	0	3.421	3.421		0	0	139	0	139	139
YTHDF2		0.333	3	0.999	0	3.999	3.999		13.333	78	48.999	0	126.999	126.999		2.447	4.6	3.888	0	4.027	4.027		13.667	96	36	0	132	132
YTHDF1		0	0	3	0	3	3		0	0	133	0	133	133		0	0	3.141	0	2.026	2.026		0	0	100	0	100	100
YRDC		0	0	3	0	3	3		0	0	95	0	95	95		0	0	3.582	0	2.782	2.782		0	0	108	0	108	108
YIPF6		0	0	3.5	0	3.5	3.5		0	0	61.5	0	61.5	61.5		0	0	1.897	0	1.719	1.719		0	0	144	0	144	144
XPO5		0	1	2	0	3	3		0	1	242	0	243	243		0	1.166	2.403	0	1.618	1.618		0	45	66	0	111	111
XPO4		0	1	2	0	3	3		0	94	38	0	132	132		0	1.109	1.191	0	1.16	1.16		0	40	82	0	122	122
WDR76		0	0	3	0	3	3		0	0	97	0	97	97		0	0	3.524	0	2.302	2.302		0	0	97	0	97	97
VIM		0	1	1	1	2	3		0	8	138	23	146	169		0	1.513	4.483	0.474	2.445	2.919		0	26	69	28	95	123
VANGL1		0	0	3.999	0	3.999	3.999		0	0	48.999	0	48.999	48.999		0	0	2.493	0	2.075	2.075		0	0	159.999	0	159.999	159.999
USP38		0	3	0	0	3	3		0	59	0	0	59	59		0	1.918	0	0	1.419	1.419		0	87	0	0	87	87
USP34		0	1	1	1	2	3		0	9	2	22	11	33		0	0.369	2.962	0.013	0.734	0.747		0	31	44	25	75	100
UBTF		0	0.75	2.25	0	3	3		0	87	23.25	0	110.25	110.25		0	1.61	2.967	0	2.235	2.235		0	30	65.25	0	95.25	95.25
UBR7		0	1	3	0	3.5	3.5		0	19.5	107	0	117.5	117.5		0	2.176	2.909	0	2.396	2.396		0	45	142	0	157.5	157.5
UBR5		0	3	0	0	3	3		0	75	0	0	75	75		0	1.139	0	0	0.947	0.947		0	101	0	0	101	101
UBP1		0	0	3.999	0	3.999	3.999		0	0	116.001	0	116.001	116.001		0	0	5.823	0	3.83	3.83		0	0	170.001	0	170.001	170.001
UBL4A		0	0	3	0	3	3		0	0	23	0	23	23		0	0	2.583	0	2.306	2.306		0	0	91	0	91	91
UBFD1		0	0	3	0	3	3		0	0	47	0	47	47		0	0	1.61	0	1.368	1.368		0	0	78	0	78	78
UBE2Q2		0	0	3	0	3	3		0	0	298	0	298	298		0	0	4.676	0	3.284	3.284		0	0	129	0	129	129
UBE2Q1		0	0	3	0	3	3		0	0	45	0	45	45		0	0	2.53	0	1.911	1.911		0	0	89	0	89	89
UBE2L3		0	0	1.333	0	3.999	3.999		0	0	40	0	120	120		0	0	1.751	0	4.644	4.644		0	0	56	0	168	168
UBAP1		0	1.631	0.835	0.002	2.998	3		0	52.973	10.835	0.116	78.885	79.001		0	4.874	2.945	0	4.806	4.807		0	77.8	25	0.126	125.875	126.001
TWSG1		0	0	3	0	3	3		0	0	40	0	40	40		0	0	2.099	0	1.819	1.819		0	0	95	0	95	95
TUBGCP3		0	1	2	0	3	3		0	35	107	0	142	142		0	1.407	3.096	0	2.021	2.021		0	45	74	0	119	119
TUBA1B		1	1	2	0	3	3		28	59	105	0	133	133		4.316	1.748	5.409	0	2.918	2.918		42	32	73	0	115	115
TTPAL		0	0	3	0	3	3		0	0	67	0	67	67		0	0	1.938	0	1.667	1.667		0	0	97	0	97	97
TTL		0	0	3	0	3	3		0	0	107	0	107	107		0	0	2.121	0	1.807	1.807		0	0	129	0	129	129
TTBK2		0	1	2	0	3	3		0	23	41	0	64	64		0	0.762	2.89	0	1.64	1.64		0	26	93	0	119	119
TSTD2		0	1	2	0	3	3		0	33	43	0	76	76		0	1.42	1.927	0	1.632	1.632		0	26	67	0	93	93
TSGA14		0	0	3	0	3	3		0	0	95	0	95	95		0	0	2.413	0	1.961	1.961		0	0	102	0	102	102
TRIP12		0	2	1	0	3	3		0	716	5	0	721	721		0	1.073	3.456	0	1.354	1.354		0	66	34	0	100	100
TRIM65		0	0	3	0	3	3		0	0	144	0	144	144		0	0	2.637	0	1.921	1.921		0	0	95	0	95	95
TRIB1		0	0	3	0	3	3		0	0	274	0	274	274		0	0	3.071	0	2.303	2.303		0	0	143	0	143	143
TRAK2		0	0	3	0	3	3		0	0	10	0	10	10		0	0	1.944	0	1.296	1.296		0	0	95	0	95	95
TRA2B		0.5	0.5	2.5	0	3.5	3.5		9	4	75	0	88	88		2.64	1.448	1.967	0	1.934	1.934		14.5	15	91.5	0	121	121
TPX2		0	1	2	0	3	3		0	1	92	0	93	93		0	1.251	3.645	0	2.04	2.04		0	31	83	0	114	114
TP53RK		0	1	2	0	3	3		0	69	105	0	174	174		0	3.014	2.005	0	2.243	2.243		0	54	72	0	126	126
TOR1AIP2		0	0	3	0	3	3		0	0	342.5	0	342.5	342.5		0	0	1.627	0	1.385	1.385		0	0	127.5	0	127.5	127.5
TOMM70A		0	0	2	1	2	3		0	0	183	4	183	187		0	0	2.098	0.127	1.369	1.496		0	0	69	31	69	100
TMTC1		0	0	3	0	3	3		0	0	73	0	73	73		0	0	1.662	0	1.237	1.237		0	0	94	0	94	94
TMEM49		0	0	3	0	3	3		0	0	178	0	178	178		0	0	4.037	0	2.543	2.543		0	0	105	0	105	105
TMEM48		0	0.666	2	0	3.999	3.999		0	28.666	29.334	0	87	87		0	1.665	2.808	0	3.4	3.4		0	30.666	82.666	0	170.001	170.001
TMEM41B		0	0	2.48	0.02	2.98	3		0	0	28.752	0.248	32.752	33		0	0	2.376	0.003	3.369	3.372		0	0	94.837	0.663	123.337	124
TMEM188		0	0	3	0	3	3		0	0	138	0	138	138		0	0	2.809	0	2.504	2.504		0	0	98	0	98	98
TMED7		0	0	3.922	0	3.922	3.922		0	0	537.255	0	537.255	537.255		0	0	2.568	0	2.215	2.215		0	0	148.039	0	148.039	148.039
TM2D3		0	1	2	0	3	3		0	5	14	0	19	19		0	3.88	6.226	0	5.173	5.173		0	40	97	0	137	137
TIPRL		0	0	3	0	3	3		0	0	117	0	117	117		0	0	2.756	0	2.3	2.3		0	0	119	0	119	119
TIPARP		0	0	3	0	3	3		0	0	183.999	0	183.999	183.999		0	0	4.806	0	2.654	2.654		0	0	99.999	0	99.999	99.999
TIAM1		0	1	1	1	2	3		0	8	103	5	111	116		0	0.607	1.833	0.016	1.03	1.046		0	25	50	49	75	124
THRB		0	0	3	0	3	3		0	0	87	0	87	87		0	0	2.436	0	1.98	1.98		0	0	129.999	0	129.999	129.999
TFDP2		0	1.002	3	0	3	3		0	48	64.002	0	64.002	64.002		0	2.975	2.142	0	1.851	1.851		0	28.002	136.002	0	136.002	136.002
TFAM		0	1	3	0	3	3		0	71	304	0	304	304		0	4.242	4.721	0	3.901	3.901		0	133	270	0	270	270
TDP2		0	0	3	0	3	3		0	0	1354	0	1354	1354		0	0	3.407	0	2.336	2.336		0	0	78	0	78	78
TBC1D9		0	0	3	0	3	3		0	0	229	0	229	229		0	0	3.51	0	1.879	1.879		0	0	147	0	147	147
TBC1D15		0	0.75	1.5	0	3	3		0	6	19.5	0	34	34		0	1.574	2.118	0	2.562	2.562		0	27	69	0	128	128
TATDN2		0	0	3	0	3	3		0	0	41	0	41	41		0	0	2.608	0	1.641	1.641		0	0	104	0	104	104
TARS		0	1	2	0	3	3		0	75	29	0	104	104		0	1.279	4.143	0	2.115	2.115		0	31	64	0	95	95
TAF5L		0	0	3	0	3	3		0	0	56	0	56	56		0	0	3.281	0	2.106	2.106		0	0	103	0	103	103
TAB2		0	0	3	0	3	3		0	0	123	0	123	123		0	0	3.024	0	2.025	2.025		0	0	135	0	135	135
SUPT5H		0	2	1	0	3	3		0	39	12	0	51	51		0	2.95	7.808	0	3.38	3.38		0	87	31	0	118	118
SUPT16H		0	2	1	0	3	3		0	20	49	0	69	69		0	1.459	1.905	0	1.525	1.525		0	55	33	0	88	88
STRN3		0	0	3	0	3	3		0	0	67	0	67	67		0	0	4.884	0	2.915	2.915		0	0	143	0	143	143
STRAP		0	2	1	0	3	3		0	70	83	0	153	153		0	3.07	2.725	0	2.714	2.714		0	78	28	0	106	106
SS18L1		0	0	3	0	3	3		0	0	121	0	121	121		0	0	2.053	0	1.716	1.716		0	0	104	0	104	104
SS18		0	0	3	0	3	3		0	0	76	0	76	76		0	0	3.302	0	2.437	2.437		0	0	90	0	90	90
SRSF5		0	0	3	0	3	3		0	0	187	0	187	187		0	0	7.426	0	4.74	4.74		0	0	132	0	132	132
SRSF3		0	0	3	0	3	3		0	0	500.5	0	500.5	500.5		0	0	2.388	0	2.117	2.117		0	0	105	0	105	105
SRRD		0	2	1	0	3	3		0	46	60	0	106	106		0	2.802	4.096	0	3.176	3.176		0	61	43	0	104	104
SRPK2		0	0	3	0	3	3		0	0	125	0	125	125		0	0	4.996	0	3.018	3.018		0	0	136	0	136	136
SRF		0	0	3	0	3	3		0	0	30	0	30	30		0	0	2.597	0	1.891	1.891		0	0	117	0	117	117
SPTLC1		0	0	3	0	3	3		0	0	162	0	162	162		0	0	3.174	0	2.267	2.267		0	0	106	0	106	106
SPRY4		0	0	3	0	3	3		0	0	11	0	11	11		0	0	1.83	0	1.488	1.488		0	0	67	0	67	67
SPRY2		0	0	3	0	3	3		0	0	81	0	81	81		0	0	3.901	0	2.624	2.624		0	0	109	0	109	109
SPIN4		0	1	2	0	3	3		0	37	193	0	230	230		0	2.32	2.355	0	2.193	2.193		0	30	117	0	147	147
SPG20		0	2	1	0	3	3		0	163	7	0	170	170		0	3.7	1.104	0	2.264	2.264		0	72	23	0	95	95
SP2		0	0	3	0	3	3		0	0	33	0	33	33		0	0	3.455	0	2.211	2.211		0	0	113	0	113	113
SOD2		0	0	0	3	0	3		0	0	0	36	0	36		0	0	0	0.932	0	0.932		0	0	0	101	0	101
SNRPD1		0	0	3	0	3	3		0	0	34	0	34	34		0	0	3.158	0	2.7	2.7		0	0	88	0	88	88
SNRPB		0	1	1.99	0.01	2.99	3		0	8	279.891	1.109	287.891	289		0	3.525	9.992	0.008	6.048	6.056		0	34	126.525	0.475	160.525	161
SMC2		0	0	3.999	0	3.999	3.999		0	0	332.001	0	332.001	332.001		0	0	5.817	0	2.987	2.987		0	0	179.001	0	179.001	179.001
SMARCA5		0	0	3	0	3	3		0	0	239	0	239	239		0	0	1.782	0	1.217	1.217		0	0	105	0	105	105
SLTM		0	0	2	1	2	3		0	0	82	7	82	89		0	0	3.988	0.078	1.517	1.596		0	0	57	28	57	85
SLK		0	0	3	0	3	3		0	0	891	0	891	891		0	0	3.202	0	1.899	1.899		0	0	153	0	153	153
SLC6A15		0	0	1	2.001	1	3.001		0	0	40	63.999	40	103.999		0	0	1.53	0.237	0.817	1.054		0	0	30	66	30	96
SLC39A10		0	0	3	0	3	3		0	0	68	0	68	68		0	0	3.354	0	2.133	2.133		0	0	117	0	117	117
SLC37A3		0	1.98	1	0.02	2.98	3		0	106.931	42	1.069	148.931	150		0	2.647	2.059	0.002	2.58	2.581		0	78.218	33	0.782	111.218	112
SLC36A1		0	0	3	0	3	3		0	0	61	0	61	61		0	0	2.127	0	1.769	1.769		0	0	139	0	139	139
SLC30A7		0	0	3	0	3	3		0	0	108	0	108	108		0	0	1.65	0	1.438	1.438		0	0	104	0	104	104
SLC25A46		0	1	2	0	3	3		0	1	301	0	302	302		0	1.889	2.759	0	2.307	2.307		0	34	58	0	92	92
SLC25A32		0	2	2	0	3	3		0	10	31	0	35	35		0	2.574	2.094	0	1.853	1.853		0	47	58	0	79	79
SLC11A2		0	0.777	1.826	0.011	2.991	3		0	30.331	185.241	1.065	251.933	252.998		0	1.637	2.996	0.001	2.777	2.778		0	21	54.061	0.293	85.704	85.997
SIRT1		0	1	2	0	3	3		0	47	20	0	67	67		0	1.854	2.58	0	2.119	2.119		0	31	52	0	83	83
SIK1		0	0	3	0	3	3		0	0	137	0	137	137		0	0	2.296	0	1.511	1.511		0	0	87	0	87	87
SH3BP4		0	1	2	0	3	3		0	22	75	0	97	97		0	0.899	2.276	0	1.531	1.531		0	25	73	0	98	98
SGPP1		0	1	2	0	3	3		0	35	115	0	150	150		0	2.005	2.151	0	2.061	2.061		0	40	65	0	105	105
SGPL1		0	0	3	0	3	3		0	0	73	0	73	73		0	0	1.73	0	1.346	1.346		0	0	89	0	89	89
SGK269		0	0	3	0	3	3		0	0	89	0	89	89		0	0	1.293	0	0.796	0.796		0	0	87	0	87	87
SESTD1		0	0	3	0	3	3		0	0	56	0	56	56		0	0	1.383	0	1.178	1.178		0	0	132	0	132	132
SERTAD3		0	0	3	0	3	3		0	0	233	0	233	233		0	0	7.708	0	5.608	5.608		0	0	175	0	175	175
SEPHS2		0	0	3	0	3	3		0	0	617	0	617	617		0	0	3.812	0	2.409	2.409		0	0	98	0	98	98
SENP5		0	1	2	0	3	3		0	37	10	0	47	47		0	1.68	1.339	0	1.439	1.439		0	50	58	0	108	108
SELT		0	0	3	0	3	3		0	0	99	0	99	99		0	0	2.207	0	1.972	1.972		0	0	102	0	102	102
SECISBP2L		0	0	3	0	3	3		0	0	112	0	112	112		0	0	2.736	0	1.699	1.699		0	0	114	0	114	114
SEC24A		0	0	3	0	3	3		0	0	106	0	106	106		0	0	2.628	0	1.716	1.716		0	0	146	0	146	146
SCYL2		0	0	3	0	3	3		0	0	145	0	145	145		0	0	4.21	0	2.444	2.444		0	0	169	0	169	169
SC4MOL		0	0	3	0	3	3		0	0	115	0	115	115		0	0	4.976	0	3.706	3.706		0	0	104	0	104	104
SAV1		0	2	1	0	3	3		0	52	142	0	194	194		0	2.653	2.212	0	2.281	2.281		0	61	56	0	117	117
SASH1		0	0	3	0	3	3		0	0	109	0	109	109		0	0	2.102	0	1.317	1.317		0	0	115	0	115	115
SAMD8		0	0.5	2.5	0	3	3		0	20	137	0	157	157		0	1.334	2.281	0	2.183	2.183		0	19	137	0	156	156
RTN4		0	0	3	0	3	3		0	0	104	0	104	104		0	0	9.09	0	4.523	4.523		0	0	122	0	122	122
RSRC2		0.25	0	0.75	0	3	3		2.25	0	70	0	216.75	216.75		2.333	0	2.664	0	5.1	5.1		6.5	0	47.25	0	161.25	161.25
RSBN1L		0	0	3	0	3	3		0	0	67	0	67	67		0	0	3.966	0	1.959	1.959		0	0	93	0	93	93
RRAGD		0	1	2	0	3	3		0	63	41	0	104	104		0	1.697	1.471	0	1.478	1.478		0	27	61	0	88	88
RPS6KA3		0	0	3	0	3	3		0	0	122	0	122	122		0	0	1.596	0	1.287	1.287		0	0	111	0	111	111
RPS20		0	0	0	3	0	3		0	0	0	115	0	115		0	0	0	1.437	0	1.437		0	0	0	92	0	92
RPS16		1	2	0	0	3	3		8	18	0	0	26	26		5.289	4.643	0	0	4.606	4.606		32	106	0	0	138	138
RPP14		0	0	3	0	3	3		0	0	18	0	18	18		0	0	3.276	0	2.851	2.851		0	0	114	0	114	114
RNGTT		0	0	3	0	3	3		0	0	252	0	252	252		0	0	2.56	0	1.883	1.883		0	0	120	0	120	120
RNF4		0	0	3	0	3	3		0	0	104.001	0	104.001	104.001		0	0	4.827	0	3.755	3.755		0	0	126.999	0	126.999	126.999
RNF34		0	1	2	0	3	3		0	7	542	0	549	549		0	3.045	5.688	0	4.26	4.26		0	42	96	0	138	138
RNF160		0	0	3	0	3	3		0	0	14	0	14	14		0	0	2.507	0	1.258	1.258		0	0	108	0	108	108
RNF144B		0	0	3	0	3	3		0	0	192	0	192	192		0	0	1.772	0	1.499	1.499		0	0	92	0	92	92
RIPK4		0	0	3	0	3	3		0	0	14	0	14	14		0	0	3.521	0	2.315	2.315		0	0	154	0	154	154
RHOBTB3		0	3	1	0	3	3		0	42	32	0	42	42		0	2.613	1.171	0	1.427	1.427		0	94	40	0	94	94
RFXAP		0	0	3	0	3	3		0	0	72	0	72	72		0	0	2.578	0	2.089	2.089		0	0	92	0	92	92
RFC5		0	0	3.75	0	3.75	3.75		0	0	224.25	0	224.25	224.25		0	0	8.01	0	5.131	5.131		0	0	154.5	0	154.5	154.5
REV3L		0	1	1	1	2	3		0	42	116	3	158	161		0	0.376	1.902	0.026	0.598	0.625		0	28	27	32	55	87
RERE		0	0	3.999	0	3.999	3.999		0	0	180.999	0	180.999	180.999		0	0	5.262	0	2.68	2.68		0	0	191.001	0	191.001	191.001
RELA		0	1	2	0	3	3		0	20	10	0	30	30		0	1.771	4.428	0	2.813	2.813		0	28	57	0	85	85
REEP3		0	1	2	0	3	3		0	8	95	0	103	103		0	2.173	1.283	0	1.428	1.428		0	27	61	0	88	88
RBMX		0	0	3.332	0.003	3.996	3.999		0	0	301.316	0.053	311.948	312.001		0	0	4.954	0.002	4.777	4.778		0	0	154.299	0.103	174.897	175
RBMS2		0	0	3	0	3	3		0	0	53	0	53	53		0	0	1.37	0	1.214	1.214		0	0	112	0	112	112
RBM25		0	0	3	0	3	3		0	0	131	0	131	131		0	0	3.138	0	1.939	1.939		0	0	122	0	122	122
RBM23		0	0.999	2.001	0	3	3		0	5.001	276	0	281.001	281.001		0	2.185	5.13	0	3.59	3.59		0	24.999	74.001	0	99	99
RBBP4		0	0	3	0	3	3		0	0	105	0	105	105		0	0	2.64	0	2.274	2.274		0	0	164.001	0	164.001	164.001
RASSF8		0	0	2.991	0.01	2.991	3.001		0	0	50.832	0.169	50.832	51.001		0	0	2.628	0	2.028	2.028		0	0	101.661	0.339	101.661	102
RAPGEF6		0	0	3	0	3	3		0	0	179	0	179	179		0	0	3.368	0	1.612	1.612		0	0	106	0	106	106
RAPGEF2		0	0	3	0	3	3		0	0	194	0	194	194		0	0	3.412	0	1.943	1.943		0	0	194	0	194	194
RAP2C		0	0	3	0	3	3		0	0	69	0	69	69		0	0	2.133	0	1.695	1.695		0	0	88	0	88	88
RAN		0	2	1	0	3	3		0	13	88	0	101	101		0	3.73	3.938	0	3.725	3.725		0	80	51	0	131	131
RAB3IP		0.2	1.8	1	0	3	3		17.4	75.6	29	0	122	122		1.468	4.437	0.568	0	1.262	1.262		5.6	51.4	32	0	89	89
QRICH1		0	2	1	0	3	3		0	25	8	0	33	33		0	2.466	3.186	0	2.544	2.544		0	63	30	0	93	93
QKI		0	0	3.996	0.003	3.996	3.999		0	0	132.905	0.096	132.905	133.001		0	0	1.524	0	1.365	1.365		0	0	146.858	0.143	146.858	147.001
PTPRF		0	0	3	0	3	3		0	0	141	0	141	141		0	0	4.304	0	1.606	1.606		0	0	115	0	115	115
PTPDC1		0	0	3	0	3	3		0	0	111	0	111	111		0	0	3.184	0	1.796	1.796		0	0	77	0	77	77
PTER		0	0	3	0	3	3		0	0	734	0	734	734		0	0	3.004	0	2.286	2.286		0	0	91	0	91	91
PSD3		0	0	3	0	3	3		0	0	53	0	53	53		0	0	1.354	0	1.103	1.103		0	0	101	0	101	101
PSAP		0	0	3	0	3	3		0	0	39	0	39	39		0	0	6.276	0	3.643	3.643		0	0	111.999	0	111.999	111.999
PRRG4		0	0	3	0	3	3		0	0	145	0	145	145		0	0	1.51	0	1.342	1.342		0	0	85	0	85	85
PRPF4B		0	0	3	0	3	3		0	0	286	0	286	286		0	0	1.786	0	1.281	1.281		0	0	107	0	107	107
PRKRA		0	0	3	0	3	3		0	0	381.999	0	381.999	381.999		0	0	7.908	0	4.757	4.757		0	0	107.001	0	107.001	107.001
PRKDC		0	2	1	0	3	3		0	77	4	0	81	81		0	0.609	2.478	0	0.808	0.808		0	58	29	0	87	87
PRKCA		0	0	3	0	3	3		0	0	119	0	119	119		0	0	1.342	0	1.121	1.121		0	0	103	0	103	103
PRC1		0	0.999	3	0	3.999	3.999		0	21	56.001	0	77.001	77.001		0	1.968	6.261	0	3.991	3.991		0	30.999	108	0	138.999	138.999
PPP1R14C		0	0	3	0	3	3		0	0	60	0	60	60		0	0	3.151	0	2.724	2.724		0	0	124	0	124	124
PPAT		0	0	3	0	3	3		0	0	174	0	174	174		0	0	2.567	0	1.867	1.867		0	0	98	0	98	98
PPA2		0	0	0	3	0	3		0	0	0	294	0	294		0	0	0	0.167	0	0.167		0	0	0	121	0	121
POP1		0	0	3	0	3	3		0	0	48.999	0	48.999	48.999		0	0	5.043	0	2.39	2.39		0	0	104.001	0	104.001	104.001
POLR1C		0	1	2	0	3	3		0	7	62	0	69	69		0	1.765	5.186	0	3.086	3.086		0	25	74	0	99	99
POLR1B		0	3	0	0	3	3		0	61	0	0	61	61		0	2.561	0	0	1.84	1.84		0	95	0	0	95	95
POLDIP3		0	0	3	0	3	3		0	0	21	0	21	21		0	0	4.648	0	3.57	3.57		0	0	166	0	166	166
PNN		0	1	2	0	3	3		0	65	32	0	97	97		0	1.258	2.206	0	1.674	1.674		0	30	49	0	79	79
PLDN		0	0	3	0	3	3		0	0	379	0	379	379		0	0	2.23	0	1.998	1.998		0	0	118	0	118	118
PLAG1		0	0	3	0	3	3		0	0	372	0	372	372		0	0	2.619	0	2.09	2.09		0	0	132.999	0	132.999	132.999
PITX1		0	0	0	3	0	3		0	0	0	122	0	122		0	0	0	1.837	0	1.837		0	0	0	107	0	107
PITPNA		0	0	3	0	3	3		0	0	107	0	107	107		0	0	2.334	0	1.947	1.947		0	0	104	0	104	104
PIM2		0	0	3	0	3	3		0	0	33	0	33	33		0	0	3.22	0	2.205	2.205		0	0	79	0	79	79
PIK3C2A		0	1	2	0	3	3		0	26	63	0	89	89		0	0.758	1.807	0	1.248	1.248		0	35	79	0	114	114
PHF6		0	0	3	0	3	3		0	0	738	0	738	738		0	0	2.559	0	2.033	2.033		0	0	94	0	94	94
PHF13		0	0	3	0	3	3		0	0	79	0	79	79		0	0	2.8	0	2.291	2.291		0	0	143	0	143	143
PHF10		0	0	0	3	0	3		0	0	0	164	0	164		0	0	0	0.778	0	0.778		0	0	0	114	0	114
PDZD8		0	3	0	0	3	3		0	33	0	0	33	33		0	1.925	0	0	1.819	1.819		0	97	0	0	97	97
PDXK		0	0	3	0	3	3		0	0	90	0	90	90		0	0	1.465	0	1.316	1.316		0	0	110	0	110	110
PDLIM5		0	0	2.666	0	3.999	3.999		0	0	68.666	0	102.999	102.999		0	0	2.4	0	2.831	2.831		0	0	108	0	162	162
PDK3		0	0	3	0	3	3		0	0	291	0	291	291		0	0	1.087	0	0.995	0.995		0	0	127	0	127	127
PDIK1L		0	0	3.667	0	3.667	3.667		0	0	698.333	0	698.333	698.333		0	0	2.432	0	2.052	2.052		0	0	130.667	0	130.667	130.667
PDCD7		0	0	3	0	3	3		0	0	426	0	426	426		0	0	3.295	0	2.361	2.361		0	0	118	0	118	118
PCYOX1		0	0	3	0	3	3		0	0	122	0	122	122		0	0	1.944	0	1.589	1.589		0	0	108	0	108	108
PCNA		0	2	1	0	3	3		0	22	188	0	210	210		0	4.646	5.506	0	4.511	4.511		0	63	38	0	101	101
PCMT1		0	0	3	0	3	3		0	0	82	0	82	82		0	0	3.761	0	2.83	2.83		0	0	106	0	106	106
PARP1		0	2	2	0	3	3		0	24	34	0	56	56		0	1.437	2.979	0	1.588	1.588		0	52	53	0	80	80
PARK7		0	1	2	0	3	3		0	5	42	0	47	47		0	4.398	7.892	0	5.504	5.504		0	41	66	0	107	107
PARG		0	0	3	0	3	3		0	0	45	0	45	45		0	0	3.407	0	1.765	1.765		0	0	102	0	102	102
PAIP2B		0	0	3	0	3	3		0	0	44	0	44	44		0	0	1.5	0	1.415	1.415		0	0	105	0	105	105
PAIP2		0	0	2	1	2	3		0	0	131	42	131	173		0	0	5.24	0.162	4.126	4.287		0	0	95	30	95	125
OSBPL9		0	2.625	0.875	0	3.5	3.5		0	484.75	13.125	0	497.875	497.875		0	4.901	3.22	0	3.949	3.949		0	86.625	37.625	0	124.25	124.25
NUP85		0	3	1	0	3	3		0	48	26	0	48	48		0	2.981	6.344	0	2.783	2.783		0	136	65	0	136	136
NUP160		0	0	2	1	2	3		0	0	34	36	34	70		0	0	3.462	0.067	1.505	1.572		0	0	99	31	99	130
NR3C1		0	0	3.808	0.004	3.808	3.812		0	0	406.265	0.589	406.265	406.854		0	0	4.147	0	2.522	2.523		0	0	130.507	0.148	130.507	130.655
NPLOC4		0	1	2	0	3	3		0	6	31	0	37	37		0	1.769	2.114	0	1.929	1.929		0	44	79	0	123	123
NLN		0	0	3	0	3	3		0	0	62	0	62	62		0	0	1.456	0	1.19	1.19		0	0	111	0	111	111
NKRF		0	2.001	2.001	0	3.999	3.999		0	95.001	101.001	0	195.999	195.999		0	4.436	5.877	0	4.661	4.661		0	111.999	87.999	0	200.001	200.001
NFYB		0	0	3	0	3	3		0	0	151	0	151	151		0	0	2.393	0	2.086	2.086		0	0	113	0	113	113
NF1		0	2	0	1	2	3		0	78	0	5	78	83		0	1.102	0	0.028	0.798	0.826		0	79	0	51	79	130
NECAP2		0	0	3	0	3	3		0	0	44.001	0	44.001	44.001		0	0	5.853	0	4.204	4.204		0	0	99.999	0	99.999	99.999
NDFIP2		0	0	3	0	3	3		0	0	153	0	153	153		0	0	2.952	0	2.493	2.493		0	0	127	0	127	127
NCOA2		0	0	3	0	3	3		0	0	110	0	110	110		0	0	2.794	0	1.346	1.346		0	0	95	0	95	95
NARS		0	0	3	0	3	3		0	0	57	0	57	57		0	0	3.431	0	2.132	2.132		0	0	97	0	97	97
NAA38		0	0	3	0	3	3		0	0	296	0	296	296		0	0	0.728	0	0.706	0.706		0	0	79	0	79	79
NAA16		0	0	3	0	3	3		0	0	69	0	69	69		0	0	3.012	0	1.732	1.732		0	0	101	0	101	101
MYL6		0	2	0	1	2	3		0	52	0	1	52	53		0	6.908	0	1.269	5.523	6.791		0	91	0	28	91	119
MTPAP		0	0	3	0	3	3		0	0	105	0	105	105		0	0	1.805	0	1.428	1.428		0	0	95	0	95	95
MTAP		0	0	3	0	3	3		0	0	350	0	350	350		0	0	2.342	0	2.095	2.095		0	0	161	0	161	161
MSH2		0	1	1	1	2	3		0	5	44	42	49	91		0	0.892	3.445	0.066	1.39	1.456		0	24	27	36	51	87
MRPL17		0	0	3	0	3	3		0	0	84	0	84	84		0	0	3.116	0	2.727	2.727		0	0	133	0	133	133
MLLT6		0	0	3	0	3	3		0	0	106	0	106	106		0	0	2.082	0	1.492	1.492		0	0	136	0	136	136
MKRN2		0	2	1	0	3	3		0	56	2	0	58	58		0	2.473	1.546	0	2.026	2.026		0	57	28	0	85	85
MKRN1		0	1	2	0	3	3		0	2	42	0	44	44		0	1.618	2.696	0	2.177	2.177		0	30	81	0	111	111
MIDN		0	0	3	0	3	3		0	0	95	0	95	95		0	0	2.724	0	1.914	1.914		0	0	105	0	105	105
MFN1		0	0	3	0	3	3		0	0	73	0	73	73		0	0	3.198	0	1.889	1.889		0	0	95	0	95	95
MEX3B		0	0	3	0	3	3		0	0	571	0	571	571		0	0	2.874	0	1.832	1.832		0	0	87	0	87	87
METTL9		0	0	3	0	3	3		0	0	17	0	17	17		0	0	4.114	0	3.189	3.189		0	0	129	0	129	129
MESDC1		0	1	2	0	3	3		0	25	78	0	103	103		0	1.872	3.659	0	2.14	2.14		0	29	75	0	104	104
MEGF9		0	0	3	0	3	3		0	0	177	0	177	177		0	0	1.624	0	1.283	1.283		0	0	89	0	89	89
MEF2A		0	0	3	0	3	3		0	0	218	0	218	218		0	0	3.925	0	2.861	2.861		0	0	132	0	132	132
MED28		0	0	3	0	3	3		0	0	531	0	531	531		0	0	4.172	0	3.437	3.437		0	0	126	0	126	126
MDH2		0	1	2	0	3	3		0	21	35	0	56	56		0	2.016	5.189	0	3.152	3.152		0	31	72	0	103	103
MCM7		0.5	0.5	2	0	3	3		0.5	0.5	49	0	50	50		1.48	0.945	9.744	0	3.358	3.358		20	20	86	0	126	126
MCM2		0	0	3	0	3	3		0	0	104	0	104	104		0	0	4.3	0	2.205	2.205		0	0	124	0	124	124
MCM10		0	0	3	0	3	3		0	0	144	0	144	144		0	0	3.776	0	2.094	2.094		0	0	97	0	97	97
MCFD2		0	0	3.003	0	3.003	3.003		0	0	78.001	0	78.001	78.001		0	0	3.913	0	3.455	3.455		0	0	119	0	119	119
MAPK14		0	0	3.999	0	3.999	3.999		0	0	144.999	0	144.999	144.999		0	0	4.268	0	3.199	3.199		0	0	141.999	0	141.999	141.999
MANEA		0	1	1	1	2	3		0	67	43	7	110	117		0	2.058	0.89	0.155	1.331	1.486		0	44	26	31	70	101
MAGI1		0	0	3	0	3	3		0	0	272	0	272	272		0	0	4.156	0	2.157	2.157		0	0	159	0	159	159
LYSMD4		0	0	3	0	3	3		0	0	24	0	24	24		0	0	2.998	0	2.368	2.368		0	0	120	0	120	120
LRRFIP2		0	0.999	0.999	0.999	2.001	3		0	59.001	38.001	2.001	96.999	99		0	2.425	3.351	0.033	2.552	2.585		0	33	42.999	27.999	75.999	104.001
LRRC57		0	0	3	0	3	3		0	0	206	0	206	206		0	0	3.269	0	2.72	2.72		0	0	135	0	135	135
LRIG2		0	1	2	0	3	3		0	44	87	0	131	131		0	1.375	3.83	0	2.108	2.108		0	51	82	0	133	133
LRFN3		1	2	0	0	3	3		3	9	0	0	12	12		3.264	2.219	0	0	2.404	2.404		39	69	0	0	108	108
LOC283267		0	0	0	0	3	3		0	0	0	0	245	245		0	0	0	0	2.32	2.32		0	0	0	0	132	132
LMNB2		0	1	2	0	3	3		0	3	32	0	35	35		0	1.352	1.827	0	1.639	1.639		0	28	70	0	98	98
LIG4		0	3	0.999	0	3.999	3.999		0	108.999	48	0	156.999	156.999		0	3.612	2.817	0	3.27	3.27		0	107.001	30	0	137.001	137.001
LGR4		0	1	2	0	3	3		0	6	111	0	117	117		0	1.345	2.42	0	1.774	1.774		0	44	83	0	127	127
LEMD2		0	0	3	0	3	3		0	0	73	0	73	73		0	0	4.556	0	3.24	3.24		0	0	109	0	109	109
LDOC1L		0	0	3	0	3	3		0	0	58	0	58	58		0	0	2.033	0	1.799	1.799		0	0	132	0	132	132
LCLAT1		0	0	3	0	3	3		0	0	124	0	124	124		0	0	2.542	0	2.042	2.042		0	0	102	0	102	102
LATS1		0	2	1	0	3	3		0	29	34	0	63	63		0	1.323	2.81	0	1.633	1.633		0	51	49	0	100	100
KLHL8		0	0	3	0	3	3		0	0	142	0	142	142		0	0	2.596	0	1.891	1.891		0	0	124	0	124	124
KLHL24		0	0	3	0	3	3		0	0	152	0	152	152		0	0	1.494	0	1.199	1.199		0	0	95	0	95	95
KLF11		0	0	3.999	0	3.999	3.999		0	0	432.999	0	432.999	432.999		0	0	5.19	0	3.709	3.709		0	0	162	0	162	162
KITLG		0	0	3	0	3	3		0	0	84	0	84	84		0	0	2.554	0	2.23	2.23		0	0	126	0	126	126
KIF2A		0	0.5	3	0	3.5	3.5		0	20	110.5	0	130.5	130.5		0	0.878	4.132	0	2.578	2.578		0	15.5	103	0	118.5	118.5
KIF1B		0	0	2.98	0.02	2.98	3		0	0	42.594	0.406	42.594	43		0	0	2.665	0.001	1.637	1.638		0	0	135.188	0.812	135.188	136
KIAA1958		1	1	0	2	1	3		25	25	0	14	25	39		4.03	1.173	0	0.082	1.004	1.086		27	27	0	100	27	127
KIAA1804		0	0	3	0	3	3		0	0	116	0	116	116		0	0	2.995	0	1.973	1.973		0	0	170	0	170	170
KIAA1191		0	0	3.999	0	3.999	3.999		0	0	144	0	144	144		0	0	6.129	0	4.359	4.359		0	0	144	0	144	144
KIAA0226		0	1	2	0	3	3		0	3	55	0	58	58		0	1.534	2.23	0	1.867	1.867		0	40	84	0	124	124
KIAA0101		0	0	3	0	3	3		0	0	116	0	116	116		0	0	5.451	0	4.66	4.66		0	0	113	0	113	113
KDSR		0	0	3	0	3	3		0	0	98	0	98	98		0	0	2.173	0	1.9	1.9		0	0	142	0	142	142
KDELR2		0	0.99	2	0.01	2.99	3		0	1.98	41	0.02	42.98	43		0	2.876	2.755	0.003	2.959	2.961		0	40.594	63	0.406	103.594	104
KBTBD8		0	0	3	0	3	3		0	0	40	0	40	40		0	0	2.44	0	1.875	1.875		0	0	125	0	125	125
JPH1		0	0	3	0	3	3		0	0	101	0	101	101		0	0	2.286	0	1.623	1.623		0	0	91	0	91	91
JMJD1C		0	2	1	0	3	3		0	33	21	0	54	54		0	0.985	3.066	0	1.218	1.218		0	59	31	0	90	90
JHDM1D		0	0	3	0	3	3		0	0	95	0	95	95		0	0	1.68	0	1.336	1.336		0	0	140	0	140	140
JAGN1		1	0	2	0	3	3		2	0	82	0	84	84		4.211	0	3.255	0	2.897	2.897		24	0	83	0	107	107
ISCA1		0	0	3	0	3	3		0	0	27	0	27	27		0	0	2.696	0	2.349	2.349		0	0	82	0	82	82
INSR		0	0	2	1	2	3		0	0	134	4	134	138		0	0	1.58	0.02	0.944	0.964		0	0	70	24	70	94
INPP4A		0	0	3.999	0	3.999	3.999		0	0	51	0	51	51		0	0	3.501	0	2.13	2.13		0	0	128.001	0	128.001	128.001
IL6ST		0	0	3	0	3	3		0	0	93	0	93	93		0	0	2.055	0	1.573	1.573		0	0	117.999	0	117.999	117.999
IGSF3		0	0	3	0	3	3		0	0	54	0	54	54		0	0	2.944	0	1.553	1.553		0	0	103	0	103	103
IGF1R		0	0	3	0	3	3		0	0	180	0	180	180		0	0	1.359	0	0.991	0.991		0	0	111	0	111	111
IDH3A		0	0	3	0	3	3		0	0	192	0	192	192		0	0	2.869	0	2.214	2.214		0	0	97	0	97	97
HOXB3		0	0	3	0	3	3		0	0	719	0	719	719		0	0	2.943	0	1.891	1.891		0	0	98	0	98	98
HOXA5		0	0	3	0	3	3		0	0	183	0	183	183		0	0	4.061	0	3.074	3.074		0	0	123	0	123	123
HNRNPR		0	1	2	0	3	3		0	2	35	0	37	37		0	1.581	6.768	0	3.304	3.304		0	22	60	0	82	82
HNRNPC		0	0	2	1	2	3		0	0	130	9	130	139		0	0	3.808	0.072	2.733	2.805		0	0	78	29	78	107
HMGB2		0	0	3.999	0	3.999	3.999		0	0	111.999	0	111.999	111.999		0	0	9.504	0	6.787	6.787		0	0	168.999	0	168.999	168.999
HIST1H4D		0	3	1	0	3	3		0	36	2	0	36	36		0	5.525	5.512	0	5.297	5.297		0	141	25	0	141	141
HINT3		0	0	3	0	3	3		0	0	82	0	82	82		0	0	2.562	0	2.241	2.241		0	0	126	0	126	126
HIF1AN		0	0	3	0	3	3		0	0	46	0	46	46		0	0	1.363	0	1.212	1.212		0	0	91	0	91	91
HEY2		0	0	3	0	3	3		0	0	136	0	136	136		0	0	3.075	0	2.344	2.344		0	0	109	0	109	109
HES1		0	0	3	0	3	3		0	0	582	0	582	582		0	0	5.672	0	3.807	3.807		0	0	190	0	190	190
HDAC2		0	1	0.5	0	3	3		0	38.5	20.5	0	118	118		0	1.788	0.44	0	1.699	1.699		0	36	17.5	0	107	107
H1F0		0	0	3	0	3	3		0	0	80	0	80	80		0	0	3.112	0	2.403	2.403		0	0	100	0	100	100
GTPBP2		0	0	3	0	3	3		0	0	97	0	97	97		0	0	3.443	0	2.25	2.25		0	0	112	0	112	112
GRINL1A		0	0	2	0	3	3		0	0	177.2	0	265.8	265.8		0	0	2.43	0	2.882	2.882		0	0	76	0	114	114
GPR107		0	0	3	0	3	3		0	0	66	0	66	66		0	0	2.412	0	1.864	1.864		0	0	113.001	0	113.001	113.001
GNPNAT1		0	0	3	0	3	3		0	0	177	0	177	177		0	0	2.039	0	1.794	1.794		0	0	97	0	97	97
GNG12		0	0	3	0	3	3		0	0	398	0	398	398		0	0	1.976	0	1.869	1.869		0	0	117	0	117	117
GNE		0	1	2	0	3	3		0	21	97	0	118	118		0	3.034	2.41	0	2.606	2.606		0	54	58	0	112	112
GNB1		0	1	2	0	3	3		0	6	37	0	43	43		0	2.236	2.201	0	2.079	2.079		0	38	64	0	102	102
GMEB2		0	0	3	0	3	3		0	0	167	0	167	167		0	0	3.124	0	2.475	2.475		0	0	192	0	192	192
GGA2		0	0	3	0	3	3		0	0	108	0	108	108		0	0	2.552	0	2.104	2.104		0	0	197	0	197	197
GDAP2		0	1	2	0	3	3		0	13	61	0	74	74		0	1.807	0.794	0	1.391	1.391		0	26	52	0	78	78
GCFC1		0	0.5	1	0	3	3		0	6	28	0	68	68		0	0.558	1.854	0	2.017	2.017		0	13	27.5	0	81	81
GATC		0	0	1.5	0	3	3		0	0	30	0	60	60		0	0	1.346	0	2.479	2.479		0	0	58.5	0	117	117
GATAD1		0	1	2	0	3	3		0	7	269	0	276	276		0	1.892	2.132	0	2.003	2.003		0	22	97	0	119	119
GALNT7		0	1	2	0	3	3		0	6	131	0	137	137		0	1.362	2.055	0	1.752	1.752		0	31	71	0	102	102
FUT11		0	3	0	0	3	3		0	23	0	0	23	23		0	2.569	0	0	2.186	2.186		0	73	0	0	73	73
FUBP3		0	0	3	0	3	3		0	0	139	0	139	139		0	0	2.942	0	1.933	1.933		0	0	89	0	89	89
FNBP1L		0	0	2.96	0.04	2.96	3		0	0	94.687	1.314	94.687	96.001		0	0	3.122	0.002	2.213	2.216		0	0	119.333	1.666	119.333	120.999
FLJ36031		0	0	3	0	3	3		0	0	129	0	129	129		0	0	2.114	0	1.838	1.838		0	0	114	0	114	114
FBXO34		0	2	1	0	3	3		0	24	15	0	39	39		0	2.948	3.197	0	2.878	2.878		0	76	31	0	107	107
FBXO33		0	1	2	0	3	3		0	27	183	0	210	210		0	1.286	1.746	0	1.538	1.538		0	24	74	0	98	98
FAM20B		0	0	2	1	2	3		0	0	90	8	90	98		0	0	1.406	0.088	1.155	1.243		0	0	73	28	73	101
FAM126A		0	0	3	0	3	3		0	0	154	0	154	154		0	0	1.654	0	1.329	1.329		0	0	93	0	93	93
EYA4		0	0	3	0	3	3		0	0	171	0	171	171		0	0	3.117	0	2.08	2.08		0	0	105	0	105	105
EYA3		0	0	3	0	3	3		0	0	76	0	76	76		0	0	2.011	0	1.62	1.62		0	0	125	0	125	125
EXOSC2		0	0	1	2	1	3		0	0	10	53	10	63		0	0	1.732	0.777	1.243	2.02		0	0	30	65	30	95
EXOC8		0	2	1	0	3	3		0	23	8	0	31	31		0	1.873	0.992	0	1.426	1.426		0	58	28	0	86	86
EXOC5		0	1	2	0	3	3		0	48	24	0	72	72		0	1.212	1.087	0	1.097	1.097		0	28	69	0	97	97
EXO1		0	3	0	0	3	3		0	57.999	0	0	57.999	57.999		0	3.643	0	0	3.014	3.014		0	99	0	0	99	99
ERLIN2		0	0	3	0	3	3		0	0	69	0	69	69		0	0	2.17	0	1.878	1.878		0	0	129	0	129	129
EPHA7		0	0	3	0	3	3		0	0	179	0	179	179		0	0	2.029	0	1.367	1.367		0	0	105	0	105	105
EPB41		0	1	2	0	3	3		0	5	26	0	31	31		0	1.912	2.99	0	2.376	2.376		0	31	83	0	114	114
EML4		0	0	2	1	2	3		0	0	7	18	7	25		0	0	2.486	0.028	1.331	1.359		0	0	64	31	64	95
ELK1		0	1	2	0	3	3		0	7	122	0	129	129		0	2.176	3.504	0	2.745	2.745		0	29	62	0	91	91
ELAVL2		0	0	3	0	3	3		0	0	213.999	0	213.999	213.999		0	0	4.53	0	3.415	3.415		0	0	135.999	0	135.999	135.999
EIF4G2		0	0	3	0	3	3		0	0	110.001	0	110.001	110.001		0	0	7.92	0	3.067	3.067		0	0	120.999	0	120.999	120.999
EIF3J		0	0	3	0	3	3		0	0	99	0	99	99		0	0	3.137	0	2.595	2.595		0	0	129	0	129	129
EIF2C1		0	0	3	0	3	3		0	0	123	0	123	123		0	0	1.424	0	1.04	1.04		0	0	79	0	79	79
EIF1AX		0	0	3	0	3	3		0	0	188	0	188	188		0	0	2.302	0	2.125	2.125		0	0	149	0	149	149
EGLN1		0	0	3	0	3	3		0	0	43	0	43	43		0	0	2.706	0	1.619	1.619		0	0	147	0	147	147
ECT2		0	1	2	0	3	3		0	4	128	0	132	132		0	1.26	2.487	0	1.767	1.767		0	37	57	0	94	94
DYRK1A		0	0	3	0	3	3		0	0	521	0	521	521		0	0	3.661	0	2.34	2.34		0	0	111	0	111	111
DSG2		0	0	3	0	3	3		0	0	150	0	150	150		0	0	3.012	0	1.862	1.862		0	0	149	0	149	149
DPH3		0	0	3	0	3	3		0	0	73	0	73	73		0	0	3.076	0	2.919	2.919		0	0	141	0	141	141
DONSON		0	1	2	0	3	3		0	8	53	0	61	61		0	1.956	4.399	0	2.805	2.805		0	49	81	0	130	130
DNAJC16		0	0	3	0	3	3		0	0	184	0	184	184		0	0	1.92	0	1.402	1.402		0	0	99	0	99	99
DNAJB9		0	0	3	0	3	3		0	0	513	0	513	513		0	0	3.538	0	2.86	2.86		0	0	159	0	159	159
DLST		0	0	1.5	0	3	3		0	0	96.5	0	193	193		0	0	2.472	0	3.438	3.438		0	0	64.5	0	129	129
DLG5		0	0	3	0	3	3		0	0	182	0	182	182		0	0	2.782	0	1.2	1.2		0	0	97	0	97	97
DISP1		0	3	0	0	3	3		0	134	0	0	134	134		0	1.804	0	0	1.729	1.729		0	114	0	0	114	114
DGKE		0	1	2	0	3	3		0	2	30	0	32	32		0	1.464	1.217	0	1.257	1.257		0	30	78	0	108	108
DEK		0	0	3	0	3	3		0	0	187	0	187	187		0	0	4.77	0	3.464	3.464		0	0	131	0	131	131
DDX52		0	0	3	0	3	3		0	0	254	0	254	254		0	0	2.498	0	1.768	1.768		0	0	92	0	92	92
DDIT4		0	0	3	0	3	3		0	0	999	0	999	999		0	0	4.878	0	3.888	3.888		0	0	242	0	242	242
DCAF5		0	1	2	0	3	3		0	28	11	0	39	39		0	1.018	1.621	0	1.324	1.324		0	29	61	0	90	90
DCAF10		0	0	3	0	3	3		0	0	106	0	106	106		0	0	1.346	0	1.138	1.138		0	0	95	0	95	95
DBT		0	0	3	0	3	3		0	0	305	0	305	305		0	0	1.151	0	1.038	1.038		0	0	114	0	114	114
CSTF2T		0	0	3	0	3	3		0	0	68	0	68	68		0	0	2.566	0	1.868	1.868		0	0	109	0	109	109
CSRNP2		0	0	3	0	3	3		0	0	51	0	51	51		0	0	2.491	0	1.831	1.831		0	0	117.5	0	117.5	117.5
CSDE1		0	1.5	1.5	0	3	3		0	46.5	26.499	0	72.999	72.999		0	2.402	3.822	0	2.674	2.674		0	53.001	53.499	0	106.5	106.5
CREB3L2		0	0	3	0	3	3		0	0	121	0	121	121		0	0	1.306	0	1.061	1.061		0	0	81	0	81	81
CRAMP1L		0	0	3	0	3	3		0	0	33	0	33	33		0	0	2.047	0	1.366	1.366		0	0	121	0	121	121
CPD		0	0	3.5	0	3.5	3.5		0	0	116	0	116	116		0	0	2.136	0	1.495	1.495		0	0	164.5	0	164.5	164.5
COX19		0	1	3	0	3	3		0	29	35	0	35	35		0	4.711	2.017	0	1.934	1.934		0	69	138	0	138	138
COPZ1		0	0	3	0.01	3	3.01		0	0	61	0.059	61	61.059		0	0	3.055	0.001	2.611	2.613		0	0	97	0.218	97	97.218
CIRBP		0	0	1	0	3	3		0	0	43.333	0	129.999	129.999		0	0	2.859	0	4.662	4.662		0	0	45.667	0	137.001	137.001
CIAO1		0	1	2	0	3	3		0	5	14	0	19	19		0	2.114	1.902	0	1.907	1.907		0	34	77	0	111	111
CHMP4C		0	0	3	0	3	3		0	0	16	0	16	16		0	0	4.068	0	3.215	3.215		0	0	153	0	153	153
CHML		0	0.99	2.97	0	3.96	3.96		0	50.495	68.317	0	118.812	118.812		0	2.126	1.559	0	1.721	1.721		0	66.337	96.04	0	162.376	162.376
CHD2		0	0	2	1	2	3		0	0	8	26	8	34		0	0	1.54	0.057	0.742	0.8		0	0	63	27	63	90
CHAC1		0	0	3	0	3	3		0	0	938	0	938	938		0	0	6.038	0	4.374	4.374		0	0	106	0	106	106
CERK		0	0	3	0	3	3		0	0	29	0	29	29		0	0	2.246	0	1.72	1.72		0	0	102	0	102	102
CENPF		0	2	1	0	3	3		0	100	6	0	106	106		0	0.618	2.557	0	0.891	0.891		0	50	38	0	88	88
CDKN1A		0	0	3	0	3	3		0	0	54	0	54	54		0	0	4.28	0	3.581	3.581		0	0	105	0	105	105
CDCA4		0	0	2.98	0.02	2.98	3		0	0	166.446	1.554	166.446	168		0	0	4.26	0.012	3.322	3.334		0	0	119.178	0.822	119.178	120
CD59		0	0	3	0	3	3		0	0	139	0	139	139		0	0	1.864	0	1.741	1.741		0	0	100	0	100	100
CCDC91		0	0	3	0	3	3		0	0	80	0	80	80		0	0	3.162	0	2.132	2.132		0	0	79	0	79	79
CCDC21		0	0	2	1	2	3		0	0	46	24	46	70		0	0	2.738	0.066	1.671	1.737		0	0	86	19	86	105
CBFB		0	0	3	0	3	3		0	0	662	0	662	662		0	0	3.771	0	3.158	3.158		0	0	124	0	124	124
CASP8AP2		0	3.999	0.999	0	3.999	3.999		0	203.001	69.999	0	203.001	203.001		0	3.156	7.347	0	2.881	2.881		0	189.999	84	0	189.999	189.999
CAMSAP1		0	0	3	0	3	3		0	0	153	0	153	153		0	0	2.183	0	1.208	1.208		0	0	100	0	100	100
CALM2		0	0	3	0	3	3		0	0	132	0	132	132		0	0	4.342	0	3.496	3.496		0	0	134	0	134	134
C6orf64		0	1	0	2	1	3		0	30	0	131	30	161		0	3.073	0	0.967	1.648	2.616		0	41	0	87	41	128
C4orf43		0	0	3	0	3	3		0	0	147	0	147	147		0	0	3.465	0	2.671	2.671		0	0	103	0	103	103
C3orf23		0	0	3	0	3	3		0	0	93	0	93	93		0	0	3.043	0	2.161	2.161		0	0	128	0	128	128
C3orf19		0	0	3	0	3	3		0	0	23	0	23	23		0	0	3.1	0	2.248	2.248		0	0	111	0	111	111
C2orf67		0	0	0	3	0	3		0	0	0	414	0	414		0	0	0	0.089	0	0.089		0	0	0	92	0	92
C20orf177		0	0	3	0	3	3		0	0	92.001	0	92.001	92.001		0	0	2.946	0	2.311	2.311		0	0	104.001	0	104.001	104.001
C1orf9		0	0	3	0	3	3		0	0	97	0	97	97		0	0	4.804	0	2.293	2.293		0	0	135	0	135	135
C1orf77		0	0.5	0.5	2	1	3		0	3	5	263.5	8	271.5		0	1.453	1.202	0.937	1.154	2.091		0	13	13.5	93	26.5	119.5
C1orf43		0	0.999	3	0	3.999	3.999		0	6	66	0	72	72		0	4.274	6.981	0	5.143	5.143		0	33.999	90	0	123.999	123.999
C1orf131		0	0	3	0	3	3		0	0	35	0	35	35		0	0	4.563	0	3.193	3.193		0	0	117	0	117	117
C17orf85		0	0	3	0	3	3		0	0	82	0	82	82		0	0	4.208	0	2.8	2.8		0	0	124	0	124	124
C13orf23		0	0	3	0	3	3		0	0	83	0	83	83		0	0	4.774	0	2.31	2.31		0	0	127	0	127	127
C12orf5		0	0	3	0	3	3		0	0	52	0	52	52		0	0	1.266	0	1.171	1.171		0	0	103	0	103	103
C12orf29		0	0	3	0	3	3		0	0	363	0	363	363		0	0	3.223	0	2.595	2.595		0	0	145	0	145	145
C11orf95		0	0	3	0	3	3		0	0	84	0	84	84		0	0	1.929	0	1.472	1.472		0	0	99	0	99	99
C11orf58		0	0	3	0	3	3		0	0	436	0	436	436		0	0	1.902	0	1.694	1.694		0	0	89	0	89	89
BTG3		0	2	2	0	3	3		0	202	144	0	248	248		0	6.365	7.872	0	5.313	5.313		0	133	127	0	162	162
BTG1		0	0	3	0	3	3		0	0	164	0	164	164		0	0	1.74	0	1.537	1.537		0	0	89	0	89	89
BSDC1		0	1	3	0	3	3		0	8	114	0	114	114		0	3.268	5.32	0	3.504	3.504		0	36	92	0	92	92
BRAP		0	0	3	0	3	3		0	0	93	0	93	93		0	0	2.743	0	1.965	1.965		0	0	117	0	117	117
BNIP2		0	0	3	0	3	3		0	0	1022	0	1022	1022		0	0	4.114	0	3.141	3.141		0	0	197	0	197	197
BMPR1B		0	0	3	0	3	3		0	0	23	0	23	23		0	0	2.218	0	1.8	1.8		0	0	138	0	138	138
BHLHE40		0	0	3	0	3	3		0	0	310	0	310	310		0	0	3.495	0	2.595	2.595		0	0	153	0	153	153
BCL10		0	0	3	0	3	3		0	0	315	0	315	315		0	0	2.985	0	2.357	2.357		0	0	128	0	128	128
BAG3		0	0	3	0	3	3		0	0	178	0	178	178		0	0	4.428	0	2.401	2.401		0	0	110	0	110	110
B3GNT5		0	0	3	0	3	3		0	0	106	0	106	106		0	0	2.365	0	1.796	1.796		0	0	102	0	102	102
B3GALNT2		0	0	2	1	2	3		0	0	65	55	65	120		0	0	2.051	0.078	1.581	1.658		0	0	94	29	94	123
ATXN3		0	0	1.548	0	3.999	3.999		0	0	113.028	0	291.989	291.989		0	0	1.785	0	4.078	4.078		0	0	75.876	0	196.013	196.013
ATP6V1B2		0	0	3	0	3	3		0	0	106	0	106	106		0	0	3.475	0	2.407	2.407		0	0	131	0	131	131
ATP6V0A2		0	1	2	0	3	3		0	29	17	0	46	46		0	1.819	1.355	0	1.526	1.526		0	65	58	0	123	123
ATP2A2		0	1	1.98	0.02	2.98	3		0	11	21.782	0.218	32.782	33		0	1.479	1.358	0.002	1.639	1.64		0	41	72.277	0.723	113.277	114
ATG12		0	0	1.333	0	3.999	3.999		0	0	50	0	150	150		0	0	1.26	0	3.297	3.297		0	0	50.333	0	150.999	150.999
ATF7IP		0	2	1	0	3	3		0	20	10	0	30	30		0	1.836	2.668	0	1.962	1.962		0	98	37	0	135	135
ATF1		0	0	3	0	3	3		0	0	178	0	178	178		0	0	3.209	0	2.472	2.472		0	0	114	0	114	114
ASNS		0	2.988	0	0.009	2.988	3		0	258.879	0	2.118	258.879	261		0	8.113	0	0.009	6.899	6.909		0	178.794	0	1.209	178.794	180
ASB8		0	0	3	0	3	3		0	0	139	0	139	139		0	0	3.51	0	2.863	2.863		0	0	164	0	164	164
ARRDC3		0	0	3	0	3	3		0	0	144	0	144	144		0	0	2.125	0	1.661	1.661		0	0	90	0	90	90
ARL6IP6		0	0	1.5	0	3	3		0	0	78.5	0	157	157		0	0	2.448	0	3.862	3.862		0	0	63	0	126	126
ARL4C		0	0	3	0	3	3		0	0	112	0	112	112		0	0	2.071	0	1.753	1.753		0	0	95	0	95	95
ARID1A		0	2.98	0	0.02	2.98	3		0	17.931	0	0.069	17.931	18		0	1.796	0	0.001	1.509	1.51		0	118.525	0	0.475	118.525	119
ARGLU1		0	0	3	0	3	3		0	0	127	0	127	127		0	0	4.558	0	3.291	3.291		0	0	154	0	154	154
AP3M1		0	1	2	0	3	3		0	4	140	0	144	144		0	2.876	1.744	0	1.975	1.975		0	43	59	0	102	102
AP1AR		0	0	3	0	3	3		0	0	31	0	31	31		0	0	3.916	0	2.825	2.825		0	0	95	0	95	95
ANP32A		0	0	3	0	3	3		0	0	56	0	56	56		0	0	3.131	0	2.552	2.552		0	0	120	0	120	120
ANKS1A		0	0	3	0	3	3		0	0	16	0	16	16		0	0	2.289	0	1.441	1.441		0	0	109	0	109	109
ANKRD57		0	0	3	0	3	3		0	0	71	0	71	71		0	0	2.111	0	1.625	1.625		0	0	97	0	97	97
ANKRD49		0	0	3	0	3	3		0	0	159	0	159	159		0	0	3.938	0	3.149	3.149		0	0	150	0	150	150
ANKRD10		0	0	2	1	2	3		0	0	15	10	15	25		0	0	2.693	0.145	1.767	1.912		0	0	60	36	60	96
ANKLE2		0	0	3	0	3	3		0	0	355	0	355	355		0	0	2.788	0	1.626	1.626		0	0	93	0	93	93
AMMECR1L		0	0.5	2.5	0	3	3		0	15.5	28	0	43.5	43.5		0	1.382	1.882	0	1.733	1.733		0	15	93	0	108	108
AMMECR1		0	0	3.999	0	3.999	3.999		0	0	95.001	0	95.001	95.001		0	0	3.081	0	2.608	2.608		0	0	135	0	135	135
ALKBH5		0	2	2	0	3	3		0	18	25	0	41	41		0	2.787	2.891	0	2.259	2.259		0	70	100	0	130	130
ALG10B		0	0	3	0	3	3		0	0	156	0	156	156		0	0	1.152	0	1.023	1.023		0	0	104	0	104	104
ALG10		0	1	2	0	3	3		0	81	80	0	161	161		0	1.569	2.226	0	1.818	1.818		0	28	51	0	79	79
AKIRIN2		0	0	1	2	1	3		0	0	6	65	6	71		0	0	2.713	0.296	1.642	1.938		0	0	41	58	41	99
AKAP13		0	0	3	0	3	3		0	0	107.001	0	107.001	107.001		0	0	2.805	0	1.415	1.415		0	0	128.001	0	128.001	128.001
AGPS		0	0	3	0	3	3		0	0	112	0	112	112		0	0	1.295	0	1.049	1.049		0	0	82	0	82	82
AGPAT6		0	0	3	0	3	3		0	0	65	0	65	65		0	0	1.632	0	1.221	1.221		0	0	84	0	84	84
ADCY6		0	0	3	0	3	3		0	0	93	0	93	93		0	0	4.275	0	2.419	2.419		0	0	163	0	163	163
ACLY		0	1	2	0	3	3		0	5	362	0	367	367		0	1.752	4.414	0	2.492	2.492		0	55	64	0	119	119
ACACA		0	3	0	0	3	3		0	14	0	0	14	14		0	1.898	0	0	1.388	1.388		0	105	0	0	105	105
ABI2		0	0	3	0	3	3		0	0	80	0	80	80		0	0	1.488	0	1.228	1.228		0	0	87	0	87	87
ABI1		0	0	3	0	3	3		0	0	153.996	0	153.996	153.996		0	0	6.6	0	4	4		0	0	110.004	0	110.004	110.004
ABCD3		0	0	3	0	3	3		0	0	379	0	379	379		0	0	3.086	0	2.063	2.063		0	0	115	0	115	115
ZYG11A		0	0	2	0	2	2		0	0	53	0	53	53		0	0	2.361	0	1.361	1.361		0	0	67	0	67	67
ZWINT		0	0.999	2.001	0	2.001	2.001		0	6	78	0	78	78		0	5.048	6.657	0	4.542	4.542		0	51.999	93	0	93	93
ZUFSP		0	0	2	0	2	2		0	0	174	0	174	174		0	0	4.6	0	1.705	1.705		0	0	50	0	50	50
ZNRF3		0	0	2	0	2	2		0	0	45	0	45	45		0	0	1.599	0	1.146	1.146		0	0	78.5	0	78.5	78.5
ZNHIT6		0	0	2	0	2	2		0	0	77	0	77	77		0	0	2.314	0	1.895	1.895		0	0	114	0	114	114
ZNF829		0	2	0	0	2	2		0	45	0	0	45	45		0	3.736	0	0	1.613	1.613		0	75	0	0	75	75
ZNF792		0	0	2	0	2	2		0	0	36	0	36	36		0	0	2.148	0	1.272	1.272		0	0	55	0	55	55
ZNF704		0	0	2	0	2	2		0	0	57	0	57	57		0	0	0.769	0	0.707	0.707		0	0	91	0	91	91
ZNF700		0	0	2	0	2	2		0	0	64	0	64	64		0	0	3.532	0	1.528	1.528		0	0	54	0	54	54
ZNF697		0	0	2	0	2	2		0	0	96	0	96	96		0	0	1.605	0	1.225	1.225		0	0	68	0	68	68
ZNF627		0	0	2	0	2	2		0	0	390	0	390	390		0	0	2.536	0	1.646	1.646		0	0	61	0	61	61
ZNF614		0	0	2	0	2	2		0	0	170	0	170	170		0	0	2.021	0	1.404	1.404		0	0	77	0	77	77
ZNF605		0	1	1	0	2	2		0	46	142	0	188	188		0	1.909	1.06	0	1.323	1.323		0	37	35	0	72	72
ZNF555		0	1	1	0	2	2		0	19	32	0	51	51		0	1.373	0.58	0	0.766	0.766		0	23	29	0	52	52
ZNF551		0	0	2	0	2	2		0	0	97	0	97	97		0	0	2.81	0	1.79	1.79		0	0	91	0	91	91
ZNF527		0	1	1	0	2	2		0	6	59	0	65	65		0	1.139	1.153	0	1.131	1.131		0	22	39	0	61	61
ZNF512		0	0	2	0	2	2		0	0	224	0	224	224		0	0	2.949	0	2.074	2.074		0	0	110	0	110	110
ZNF473		0	1	1	0	2	2		0	12	44	0	56	56		0	1.342	1.53	0	1.346	1.346		0	31	24	0	55	55
ZNF461		0	2	0	0	2	2		0	21	0	0	21	21		0	2.146	0	0	1.494	1.494		0	58	0	0	58	58
ZNF45		0	1	1	0	2	2		0	41	19	0	60	60		0	1.182	2.338	0	1.299	1.299		0	26	31	0	57	57
ZNF436		0	1	2	0	2	2		0	66	99	0	99	99		0	2.5	2.934	0	2.015	2.015		0	39	89	0	89	89
ZNF35		0	1	2	0	2	2		0	62	66	0	66	66		0	2.22	3.436	0	2.047	2.047		0	58	83	0	83	83
ZNF284		0	2	0	0	2	2		0	13	0	0	13	13		0	1.884	0	0	1.666	1.666		0	48	0	0	48	48
ZNF274		0	0	2.001	0	2.001	2.001		0	0	30	0	30	30		0	0	8.826	0	3.078	3.078		0	0	84	0	84	84
ZNF260		1	0	1	0	2	2		159	0	120	0	279	279		5.054	0	1.456	0	1.931	1.931		48	0	38	0	86	86
ZNF238		0	0	2	0	2	2		0	0	190	0	190	190		0	0	4.008	0	2.728	2.728		0	0	127	0	127	127
ZNF223		1	1	0	0	2	2		90	7	0	0	97	97		4.622	1.618	0	0	2.241	2.241		60	30	0	0	90	90
ZNF212		0	0	2	0	2	2		0	0	35	0	35	35		0	0	2.724	0	1.759	1.759		0	0	67	0	67	67
ZNF184		0	0	2	0	2	2		0	0	483	0	483	483		0	0	3.407	0	1.454	1.454		0	0	54	0	54	54
ZNF180		0	0	2	0	2	2		0	0	734	0	734	734		0	0	3.423	0	1.753	1.753		0	0	74	0	74	74
ZMPSTE24		0	0	2	0	2	2		0	0	133	0	133	133		0	0	2.49	0	1.686	1.686		0	0	70	0	70	70
ZKSCAN5		0	1	1	0	2	2		0	9	19	0	28	28		0	1.124	2.708	0	1.779	1.779		0	24	49	0	73	73
ZKSCAN2		0	0	2	0	2	2		0	0	25	0	25	25		0	0	1.449	0	0.946	0.946		0	0	66	0	66	66
ZFHX4		0	1	0	1	1	2		0	13	0	35	13	48		0	0.299	0	0.031	0.238	0.268		0	25	0	37	25	62
ZDHHC20		0	0	2	0	2	2		0	0	405	0	405	405		0	0	1.746	0	1.484	1.484		0	0	96	0	96	96
ZDHHC17		0	1	1	0	2	2		0	9	19	0	28	28		0	1.307	1.05	0	1.134	1.134		0	28	29	0	57	57
ZCCHC11		0	1	0	1	1	2		0	3	0	34	3	37		0	0.854	0	0.032	0.736	0.768		0	34	0	28	34	62
ZC3H6		0	0	2	0	2	2		0	0	38	0	38	38		0	0	0.914	0	0.66	0.66		0	0	67	0	67	67
ZBTB5		0	0	2	0	2	2		0	0	16	0	16	16		0	0	2.052	0	1.397	1.397		0	0	76	0	76	76
ZBTB39		0	0	2	0	2	2		0	0	110	0	110	110		0	0	2.352	0	1.847	1.847		0	0	162	0	162	162
YWHAH		0	1	1	0	2	2		0	8	91	0	99	99		0	3.205	2.268	0	2.615	2.615		0	61	31	0	92	92
YIPF4		0	0	1	1	1	2		0	0	5	6	5	11		0	0	2.364	0.168	1.602	1.769		0	0	40	33	40	73
YEATS4		0	0	2	0	2	2		0	0	375	0	375	375		0	0	4.207	0	2.82	2.82		0	0	84	0	84	84
YARS2		0	2	0	0	2	2		0	106	0	0	106	106		0	2.521	0	0	2.045	2.045		0	68	0	0	68	68
XRN1		0	0	1	1	1	2		0	0	36	46	36	82		0	0	1.09	0.028	0.581	0.609		0	0	45	25	45	70
XPNPEP1		0	0.666	0	0.999	0.999	2.001		0	8	0	5.001	12	17.001		0	1.405	0	0.081	1.757	1.838		0	24.666	0	32.001	36.999	69
XIAP		0	0.995	2	0	2.995	2.995		0	32.338	233	0	265.338	265.338		0	1.735	1.049	0	1.184	1.184		0	34.826	72.667	0	107.493	107.493
WWOX		0	0	0	2	0	2		0	0	0	55	0	55		0	0	0	0.028	0	0.028		0	0	0	60	0	60
WSB2		0	0	2	0	2	2		0	0	62	0	62	62		0	0	2.155	0	1.509	1.509		0	0	52	0	52	52
WNT5A		0	0	2	0	2	2		0	0	147	0	147	147		0	0	1.488	0	1.234	1.234		0	0	79	0	79	79
WDR35		0	0	2	0	2	2		0	0	52	0	52	52		0	0	2.214	0	1.262	1.262		0	0	76	0	76	76
WDR33		0	0.98	1	0.02	1.98	2		0	84.314	51	1.686	135.314	137		0	2.607	1.166	0.002	1.864	1.866		0	50	26	1	76	77
WDR12		0	1	1	0	2	2		0	7	2	0	9	9		0	1.713	3.81	0	1.911	1.911		0	29	34	0	63	63
WBP4		0	0	2	0	2	2		0	0	297	0	297	297		0	0	2.978	0	2.075	2.075		0	0	75	0	75	75
VPS4B		0	0	2	0	2	2		0	0	333	0	333	333		0	0	2.596	0	1.873	1.873		0	0	90	0	90	90
VPS4A		0	1	1	0	2	2		0	13	4	0	17	17		0	2.264	3.061	0	2.53	2.53		0	50	54	0	104	104
VPRBP		0	1	0	1	1	2		0	33	0	8	33	41		0	0.949	0	0.046	0.739	0.785		0	34	0	30	34	64
VEGFA		0	0	2.664	0	2.664	2.664		0	0	81.776	0	81.776	81.776		0	0	7.394	0	4.599	4.599		0	0	137.776	0	137.776	137.776
VCP		0	2	0	0	2	2		0	6	0	0	6	6		0	1.576	0	0	1.166	1.166		0	48	0	0	48	48
VBP1		0	0	2	0	2	2		0	0	115	0	115	115		0	0	3.049	0	2.422	2.422		0	0	71	0	71	71
VAPB		0	0	2.333	0	2.333	2.333		0	0	59.667	0	59.667	59.667		0	0	1.468	0	1.338	1.338		0	0	121.333	0	121.333	121.333
UTP23		0	1	2	0	2	2		0	66	352	0	352	352		0	3.21	1.984	0	1.712	1.712		0	62	84	0	84	84
USP9X		0	2	0	0	2	2		0	48	0	0	48	48		0	1.269	0	0	0.852	0.852		0	85	0	0	85	85
USP45		0	1	1	0	2	2		0	6	1	0	7	7		0	0.829	0.719	0	0.715	0.715		0	19	22	0	41	41
USP39		0	1	1	0	2	2		0	89	9	0	98	98		0	1.641	2.988	0	2.043	2.043		0	36	33	0	69	69
UQCRQ		0	1	1	0	2	2		0	33	4	0	37	37		0	4.278	1.821	0	2.565	2.565		0	46	32	0	78	78
UHRF1BP1L		0	2	0	0	2	2		0	51	0	0	51	51		0	1.519	0	0	1.37	1.37		0	82	0	0	82	82
UGP2		0	0	2	0	2	2		0	0	501	0	501	501		0	0	7.1	0	2.846	2.846		0	0	72	0	72	72
UCHL5		0	0	2	0	2	2		0	0	59.5	0	59.5	59.5		0	0	1.389	0	1.178	1.178		0	0	64.5	0	64.5	64.5
UBXN2A		0	0	2	0	2	2		0	0	132	0	132	132		0	0	3	0	2.182	2.182		0	0	67	0	67	67
UBR3		0	1	1	0	2	2		0	2	51	0	53	53		0	0.596	1.412	0	0.882	0.882		0	29	38	0	67	67
UBIAD1		0	0	2	0	2	2		0	0	18	0	18	18		0	0	2.216	0	1.722	1.722		0	0	84	0	84	84
UBE2Z		0	0	2	0	2	2		0	0	38	0	38	38		0	0	2.29	0	1.765	1.765		0	0	75	0	75	75
UBE2R2		0	0	2	0	2	2		0	0	20	0	20	20		0	0	1.595	0	1.284	1.284		0	0	64	0	64	64
UBE2N		0	0	2	0	2	2		0	0	101	0	101	101		0	0	1.873	0	1.486	1.486		0	0	46	0	46	46
UBE2G2		0	0	2.666	0	2.666	2.666		0	0	44	0	44	44		0	0	3.796	0	3.373	3.373		0	0	152.666	0	152.666	152.666
UBE2E1		0	0	2	0	2	2		0	0	322.666	0	322.666	322.666		0	0	5.072	0	3.797	3.797		0	0	99.334	0	99.334	99.334
UBE2D3		0	0	2.997	0	2.997	2.997		0	0	100.998	0	100.998	100.998		0	0	9.39	0	6.673	6.673		0	0	137.997	0	137.997	137.997
UBE2B		0	1	2	0	2	2		0	5	11	0	11	11		0	3.245	2.518	0	2.054	2.054		0	39	83	0	83	83
UBE2A		0	0	2.001	0	2.001	2.001		0	0	311.001	0	311.001	311.001		0	0	6.282	0	4.615	4.615		0	0	114	0	114	114
UBAC2		0	0	1.334	0	2.001	2.001		0	0	9.334	0	14.001	14.001		0	0	3.118	0	2.637	2.637		0	0	45.334	0	68.001	68.001
TYW3		0	0	1.334	0	2.001	2.001		0	0	40.666	0	60.999	60.999		0	0	2.37	0	2.896	2.896		0	0	65.334	0	98.001	98.001
TYMS		0	0	2	0	2	2		0	0	563	0	563	563		0	0	3.736	0	2.297	2.297		0	0	62	0	62	62
TXNL4A		0	1	1	0	2	2		0	8	4	0	12	12		0	2.996	1.834	0	2.225	2.225		0	30	21	0	51	51
TXNDC9		0	0	2	0	2	2		0	0	105	0	105	105		0	0	3.315	0	2.279	2.279		0	0	59	0	59	59
TSPAN6		0	0	2	0	2	2		0	0	441	0	441	441		0	0	3.242	0	2.591	2.591		0	0	104	0	104	104
TSPAN3		0	0	2.001	0	2.001	2.001		0	0	66.999	0	66.999	66.999		0	0	3.378	0	2.745	2.745		0	0	99.999	0	99.999	99.999
TSC22D3		0	0	2.001	0	2.001	2.001		0	0	14.001	0	14.001	14.001		0	0	3.477	0	2.571	2.571		0	0	48	0	48	48
TRPS1		0	0	2	0	2	2		0	0	60	0	60	60		0	0	1.157	0	0.749	0.749		0	0	68	0	68	68
TRPM7		0	0	2	0	2	2		0	0	77	0	77	77		0	0	1.398	0	0.775	0.775		0	0	74	0	74	74
TRIO		0	2	0	0	2	2		0	5	0	0	5	5		0	0.651	0	0	0.602	0.602		0	53	0	0	53	53
TRIB3		0	2	0	0	2	2		0	25	0	0	25	25		0	3.361	0	0	2.344	2.344		0	100	0	0	100	100
TRAPPC3		0	0	2	0	2	2		0	0	668	0	668	668		0	0	3.869	0	2.965	2.965		0	0	86	0	86	86
TRAPPC10		0	0	2	0	2	2		0	0	18	0	18	18		0	0	1.513	0	0.851	0.851		0	0	56	0	56	56
TRAK1		0	0	1.99	0.01	1.99	2		0	0	48.911	0.089	48.911	49		0	0	2.769	0	1.578	1.578		0	0	70.644	0.356	70.644	71
TRAF5		0	0	2.001	0	2.001	2.001		0	0	75	0	75	75		0	0	3.33	0	2.174	2.174		0	0	78	0	78	78
TRAF3IP1		0	0	2	0	2	2		0	0	55	0	55	55		0	0	3.188	0	1.973	1.973		0	0	80	0	80	80
TPBG		0	0	2	0	2	2		0	0	52	0	52	52		0	0	4.432	0	2.519	2.519		0	0	87	0	87	87
TP53INP1		0	0	2	0	2	2		0	0	23	0	23	23		0	0	2.095	0	1.819	1.819		0	0	99	0	99	99
TP53BP2		0	1	1	0	2	2		0	6	34	0	40	40		0	0.951	2.13	0	1.145	1.145		0	25	21	0	46	46
TNKS		0	0	2	0	2	2		0	0	85	0	85	85		0	0	1.467	0	1.022	1.022		0	0	99	0	99	99
TMX3		0	0	2	0	2	2		0	0	83	0	83	83		0	0	1.463	0	1.138	1.138		0	0	57	0	57	57
TMOD2		0	0	2	0	2	2		0	0	20	0	20	20		0	0	0.834	0	0.736	0.736		0	0	53	0	53	53
TMEM87A		0	0	2	0	2	2		0	0	19	0	19	19		0	0	2.624	0	1.598	1.598		0	0	61	0	61	61
TMEM74		1	0	1	0	2	2		15	0	5	0	20	20		4.777	0	1.896	0	1.899	1.899		28	0	29	0	57	57
TMEM65		0	0	2	0	2	2		0	0	143	0	143	143		0	0	1.985	0	1.627	1.627		0	0	90	0	90	90
TMEM55B		0	0	2	0	2	2		0	0	53	0	53	53		0	0	4.58	0	2.771	2.771		0	0	55	0	55	55
TMEM55A		0	0	2	0	2	2		0	0	89	0	89	89		0	0	2.527	0	1.92	1.92		0	0	67	0	67	67
TMEM5		0	1	0	1	1	2		0	97	0	4	97	101		0	1.797	0	0.124	1.71	1.835		0	33	0	25	33	58
TMEM38B		0	1	1	0	2	2		0	1	10	0	11	11		0	1.857	2.172	0	1.977	1.977		0	23	38	0	61	61
TMEM22		0	2.001	0	0	2.001	2.001		0	86.001	0	0	86.001	86.001		0	5.112	0	0	4.027	4.027		0	84	0	0	84	84
TMEM201		0	0	1.98	0.02	1.98	2		0	0	38.614	0.386	38.614	39		0	0	1.621	0.004	1.274	1.278		0	0	55.446	0.554	55.446	56
TMEM20		0	1	1	0	2	2		0	28	37	0	65	65		0	2.194	2.978	0	2.593	2.593		0	25	45	0	70	70
TMEM192		0	0	2	0	2	2		0	0	103	0	103	103		0	0	1.836	0	1.607	1.607		0	0	92	0	92	92
TMEM19		0	0	2	0	2	2		0	0	93	0	93	93		0	0	1.642	0	1.26	1.26		0	0	65	0	65	65
TMEM170A		0	0	2	0	2	2		0	0	434	0	434	434		0	0	4.329	0	3.415	3.415		0	0	102	0	102	102
TMEM164		0	0	2	0	2	2		0	0	13	0	13	13		0	0	2.166	0	1.884	1.884		0	0	97	0	97	97
TMEM109		0	0	2	0	2	2		0	0	24	0	24	24		0	0	2.641	0	1.928	1.928		0	0	67	0	67	67
TMCO3		0	1	0	1	1	2		0	58	0	2	58	60		0	1.661	0	0.07	1.278	1.348		0	44	0	28	44	72
TM9SF2		0	1	1	0	2	2		0	90	2	0	92	92		0	1.354	3.667	0	1.846	1.846		0	31	31	0	62	62
TIFA		0	0	2	0	2	2		0	0	125	0	125	125		0	0	2.077	0	1.741	1.741		0	0	72	0	72	72
THOC2		0	0	1	1	1	2		0	0	316	4	316	320		0	0	2.397	0.041	0.683	0.725		0	0	34	37	34	71
THAP1		0	0	2	0	2	2		0	0	139	0	139	139		0	0	3.494	0	2.78	2.78		0	0	67	0	67	67
TGDS		0	1	1	0	2	2		0	4	32	0	36	36		0	1.907	3.228	0	2.518	2.518		0	29	61	0	90	90
TFB2M		0	0	2	0	2	2		0	0	12	0	12	12		0	0	3.64	0	2.008	2.008		0	0	54	0	54	54
TFAP4		0	0	2	0	2	2		0	0	19	0	19	19		0	0	3.382	0	2.272	2.272		0	0	82	0	82	82
TEX261		0	0	2	0	2	2		0	0	11	0	11	11		0	0	1.702	0	1.476	1.476		0	0	60	0	60	60
TET1		0	1	1	0	2	2		0	12	14	0	26	26		0	0.442	0.981	0	0.596	0.596		0	23	26	0	49	49
TBRG1		0	0.5	0.5	0	2	2		0	3	6	0	18	18		0	1.474	0.88	0	2.058	2.058		0	22	31	0	106	106
TBL1X		0	0	2	0	2	2		0	0	34	0	34	34		0	0	2.288	0	1.534	1.534		0	0	68	0	68	68
TBK1		0	2	0	0	2	2		0	114	0	0	114	114		0	1.715	0	0	1.389	1.389		0	50	0	0	50	50
TARDBP		0	0	2	0	2	2		0	0	117	0	117	117		0	0	1.919	0	1.523	1.523		0	0	79	0	79	79
TANC2		0	0	2	0	2	2		0	0	173	0	173	173		0	0	1.984	0	1.291	1.291		0	0	170	0	170	170
TAF1		0	2	0	0	2	2		0	37	0	0	37	37		0	0.967	0	0	0.743	0.743		0	45	0	0	45	45
TADA3		0	1	0	1	1	2		0	12	0	26	12	38		0	2.392	0	0.513	1.444	1.957		0	31	0	33	31	64
TADA1		0	0	2	0	2	2		0	0	80	0	80	80		0	0	3.018	0	2.116	2.116		0	0	75	0	75	75
SYNJ1		0	0	2	0	2	2		0	0	191	0	191	191		0	0	2.74	0	1.165	1.165		0	0	63	0	63	63
SYCE1L		0	0	0	2	0	2		0	0	0	50	0	50		0	0	0	0.73	0	0.73		0	0	0	84	0	84
SYAP1		0	0.5	0.5	0	2	2		0	2.5	5	0	15	15		0	1.3	0.928	0	2.058	2.058		0	15.5	21	0	73	73
SUPV3L1		0	1	0	1	1	2		0	24	0	18	24	42		0	1.474	0	0.136	1.431	1.567		0	42	0	26	42	68
SUMF2		0	1	1	0	2	2		0	4	12	0	16	16		0	3.692	3.995	0	3.712	3.712		0	28	37	0	65	65
STYX		0	0	2	0	2	2		0	0	152	0	152	152		0	0	1.816	0	1.561	1.561		0	0	68	0	68	68
STXBP5		0	0	2	0	2	2		0	0	98	0	98	98		0	0	1.602	0	1.086	1.086		0	0	85	0	85	85
STX7		0	0	2	0	2	2		0	0	6	0	6	6		0	0	1.77	0	1.499	1.499		0	0	78	0	78	78
STK40		0	0	2	0	2	2		0	0	52	0	52	52		0	0	1.914	0	1.341	1.341		0	0	59	0	59	59
STK38L		0	1	2	0	2	2		0	8	18	0	18	18		0	1.655	1.362	0	1.056	1.056		0	30	55	0	55	55
STK3		0	0	2	0	2	2		0	0	30	0	30	30		0	0	2.848	0	1.869	1.869		0	0	75	0	75	75
STIP1		0	0	1	1	1	2		0	0	18	8	18	26		0	0	2.884	0.26	1.155	1.414		0	0	27	32	27	59
STIM2		0	1.667	0.333	0	2.001	2.001		0	13	2	0	15	15		0	2.559	0.391	0	1.432	1.432		0	51.999	9	0	60.999	60.999
STIL		0	2	0	0	2	2		0	140	0	0	140	140		0	1.801	0	0	1.476	1.476		0	67	0	0	67	67
STEAP2		0	0	1.99	0.01	1.99	2		0	0	66.666	0.333	66.666	66.999		0	0	1.23	0.002	0.96	0.962		0	0	53.732	0.269	53.732	54.001
STAMBP		0	0.999	0.999	0	2.001	2.001		0	44.001	51	0	95.001	95.001		0	2.31	0.969	0	1.236	1.236		0	27	36.999	0	63.999	63.999
ST13		0	0	2	0	2	2		0	0	110	0	110	110		0	0	2.356	0	1.809	1.809		0	0	80	0	80	80
SSX2IP		0	2	1	0	2	2		0	45	1	0	45	45		0	3.712	1.305	0	1.363	1.363		0	61	37	0	61	61
SSRP1		0	0	2	0	2	2		0	0	110	0	110	110		0	0	4.462	0	2.055	2.055		0	0	89	0	89	89
SSH1		0	0	2	0	2	2		0	0	96	0	96	96		0	0	1.105	0	0.778	0.778		0	0	61	0	61	61
SRSF2		0	0	2.333	0	2.333	2.333		0	0	47.667	0	47.667	47.667		0	0	2.186	0	1.787	1.787		0	0	72.667	0	72.667	72.667
SRSF11		0	0	2	0	2	2		0	0	263	0	263	263		0	0	3.852	0	2.3	2.3		0	0	68	0	68	68
SRRM2		0	2	0	0	2	2		0	42	0	0	42	42		0	0.837	0	0	0.761	0.761		0	65	0	0	65	65
SRP9		0	0	2	0	2	2		0	0	111	0	111	111		0	0	3.483	0	2.935	2.935		0	0	55	0	55	55
SRFBP1		0	0	2	0	2	2		0	0	25	0	25	25		0	0	2.556	0	1.823	1.823		0	0	72	0	72	72
SR140		0	1	1	0	2	2		0	51	29	0	80	80		0	0.906	0.935	0	0.914	0.914		0	27	39	0	66	66
SPCS1		0	0	2	0	2	2		0	0	46	0	46	46		0	0	3.988	0	2.601	2.601		0	0	55	0	55	55
SPAST		0	0	2	0	2	2		0	0	15	0	15	15		0	0	2.116	0	1.459	1.459		0	0	68	0	68	68
SPAG16		0	0	1.98	0.02	1.98	2		0	0	28.713	0.287	28.713	29		0	0	3.387	0	2.483	2.483		0	0	57.426	0.574	57.426	58
SORT1		0	0.5	1.5	0	2	2		0	47	59.5	0	106.5	106.5		0	1.085	1.148	0	1.121	1.121		0	28	54.5	0	82.5	82.5
SOAT1		0	0	2	0	2	2		0	0	326	0	326	326		0	0	2.156	0	1.438	1.438		0	0	58	0	58	58
SNX3		0	0	2	0	2	2		0	0	27	0	27	27		0	0	4.822	0	3.114	3.114		0	0	55	0	55	55
SNX27		0	0	2	0	2	2		0	0	9	0	9	9		0	0	1.175	0	0.981	0.981		0	0	69	0	69	69
SNX18		0	0	2	0	2	2		0	0	10	0	10	10		0	0	2.032	0	1.414	1.414		0	0	67	0	67	67
SNX14		0	1	0	1	1	2		0	2	0	55	2	57		0	1.149	0	0.072	0.959	1.031		0	27	0	43	27	70
SNW1		0	0	2	0	2	2		0	0	8	0	8	8		0	0	4.266	0	2.375	2.375		0	0	89	0	89	89
SNRPF		1	0	1	0	2	2		9	0	9	0	18	18		5.461	0	2.839	0	3.565	3.565		62	0	24	0	86	86
SNRPD3		0	0	2	0	2	2		0	0	38	0	38	38		0	0	3.538	0	2.414	2.414		0	0	60	0	60	60
SNAPC1		0	0	2	0	2	2		0	0	500	0	500	500		0	0	2.156	0	1.527	1.527		0	0	50	0	50	50
SMURF2		0	1	1	0	2	2		0	47	16	0	63	63		0	1.804	1.599	0	1.63	1.63		0	56	25	0	81	81
SMG7		0	1	1.996	0.003	2.996	2.999		0	10	31.962	0.037	41.962	41.999		0	1.041	3.665	0	2.046	2.047		0	27	70.863	0.136	97.863	97.999
SMARCE1		0	0	2	0	2	2		0	0	173	0	173	173		0	0	3.16	0	2.162	2.162		0	0	84	0	84	84
SMARCB1		0	1	1	0	2	2		0	10	2	0	12	12		0	2.361	6.132	0	3.476	3.476		0	29	50	0	79	79
SMAD2		0	0.999	0.999	0	2.001	2.001		0	3	62.001	0	65.001	65.001		0	2.427	0.483	0	0.78	0.78		0	30.999	30.999	0	62.001	62.001
SLU7		0	1	1	0	2	2		0	2	91	0	93	93		0	1.34	1.434	0	1.347	1.347		0	27	28	0	55	55
SLFN11		0	0	2	0	2	2		0	0	419	0	419	419		0	0	4.36	0	2.061	2.061		0	0	85	0	85	85
SLC7A5		0	0	2	0	2	2		0	0	275	0	275	275		0	0	2.031	0	1.586	1.586		0	0	91	0	91	91
SLC4A7		0	0	2	0	2	2		0	0	14	0	14	14		0	0	1.269	0	0.795	0.795		0	0	57	0	57	57
SLC39A6		0	1	1	0	2	2		0	5	44	0	49	49		0	1.746	2.535	0	2.363	2.363		0	28	51	0	79	79
SLC35F1		0	0	2	0	2	2		0	0	212	0	212	212		0	0	1.606	0	1.288	1.288		0	0	70	0	70	70
SLC35D1		0	0	2	0	2	2		0	0	55	0	55	55		0	0	1.262	0	1.059	1.059		0	0	70	0	70	70
SLC35B2		0	1	1	0	2	2		0	61	45	0	106	106		0	2	3.552	0	2.608	2.608		0	39	65	0	104	104
SLC35A2		0	0.999	0.996	0.005	1.995	2		0	20.001	27.86	0.139	47.861	48		0	3.418	3.596	0.005	3.834	3.839		0	36	51.742	0.259	87.742	88.001
SLC25A40		0	0	2	0	2	2		0	0	17	0	17	17		0	0	2.37	0	1.732	1.732		0	0	73	0	73	73
SLC25A15		0	1	1	0	2	2		0	26	21	0	47	47		0	2.345	1.194	0	1.493	1.493		0	37	36	0	73	73
SLC1A5		0	0.999	0.999	0	2.001	2.001		0	6	33	0	39	39		0	2.652	4.464	0	2.997	2.997		0	29.001	33.999	0	63	63
SLC17A5		0	1	1	0	2	2		0	68	3	0	71	71		0	1.56	1.405	0	1.443	1.443		0	29	28	0	57	57
SLC15A4		0	1	1	0	2	2		0	272	45	0	317	317		0	2.175	2.198	0	2.162	2.162		0	61	36	0	97	97
SIK2		0	0	2	0	2	2		0	0	50	0	50	50		0	0	1.982	0	1.289	1.289		0	0	82	0	82	82
SHOX2		0	0	2.001	0	2.001	2.001		0	0	393.999	0	393.999	393.999		0	0	3.123	0	2.231	2.231		0	0	63.999	0	63.999	63.999
SHMT2		0	0.625	0.625	0	2	2		0	15	50.625	0	105	105		0	1.637	6.61	0	5.105	5.105		0	18.75	43.125	0	99	99
SHCBP1		0	0	2	0	2	2		0	0	137	0	137	137		0	0	3.101	0	1.908	1.908		0	0	89	0	89	89
SFT2D3		0	0	2	0	2	2		0	0	68	0	68	68		0	0	2.45	0	1.861	1.861		0	0	74	0	74	74
SFT2D1		0	2	0	0	2	2		0	31	0	0	31	31		0	4.418	0	0	3.922	3.922		0	98	0	0	98	98
SFMBT2		0	0.5	1.5	0	2	2		0	3.5	66.5	0	70	70		0	0.724	0.891	0	0.821	0.821		0	17.5	44	0	61.5	61.5
SF3B2		0	0	2	0	2	2		0	0	27	0	27	27		0	0	5.647	0	1.938	1.938		0	0	82	0	82	82
SF3B1		0	0	2	0	2	2		0	0	65	0	65	65		0	0	4.371	0	1.33	1.33		0	0	65	0	65	65
SESN1		0	0	2	0	2	2		0	0	19	0	19	19		0	0	3.161	0	1.908	1.908		0	0	88	0	88	88
SERINC3		0	0	0.99	1.01	0.99	2		0	0	17.822	49.178	17.822	67		0	0	2.505	0.327	1.522	1.849		0	0	48.515	61.485	48.515	110
2014-09-02		0	0	2	0	2	2		0	0	110	0	110	110		0	0	2.96	0	1.967	1.967		0	0	56	0	56	56
SENP7		0	0	2	0	2	2		0	0	172	0	172	172		0	0	2.708	0	1.242	1.242		0	0	52	0	52	52
SENP1		0	1	1	0	2	2		0	26	8	0	34	34		0	1.292	1.388	0	1.261	1.261		0	28	38	0	66	66
SEMA4F		0	0	2	0	2	2		0	0	7	0	7	7		0	0	1.756	0	1.021	1.021		0	0	44	0	44	44
SEC61A1		0	0	2	0	2	2		0	0	123	0	123	123		0	0	2.158	0	1.548	1.548		0	0	70	0	70	70
SEC24B		0	1	1	0	2	2		0	10	35	0	45	45		0	1.355	3.494	0	1.84	1.84		0	45	37	0	82	82
SEC23B		0	2.996	0	0.002	2.996	2.998		0	42.992	0	0.007	42.992	42.999		0	5.218	0	0	3.972	3.972		0	122.896	0	0.105	122.896	123.001
SEC22B		0	1	2	0	2	2		0	3	59	0	59	59		0	2.676	2.865	0	2.191	2.191		0	35	65	0	65	65
SEC22A		0	0	2	0	2	2		0	0	14	0	14	14		0	0	1.979	0	1.622	1.622		0	0	71	0	71	71
SDCBP		0	0	2	0	2	2		0	0	87	0	87	87		0	0	4.735	0	2.833	2.833		0	0	52	0	52	52
SCARB2		0	0.99	2	0	2.99	2.99		0	1.98	63	0	64.98	64.98		0	1.77	1.686	0	1.637	1.637		0	34.653	66	0	100.653	100.653
SCAI		0	1	1	0	2	2		0	41	11	0	52	52		0	1.666	0.408	0	0.636	0.636		0	29	31	0	60	60
SASS6		0	0	2	0	2	2		0	0	15	0	15	15		0	0	2.411	0	1.573	1.573		0	0	77	0	77	77
SAR1B		0	0	2	0	2	2		0	0	353	0	353	353		0	0	1.754	0	1.591	1.591		0	0	97	0	97	97
SAMD12		0	0	2	0	2	2		0	0	27	0	27	27		0	0	0.96	0	0.91	0.91		0	0	78	0	78	78
SACM1L		0	0	2	0	2	2		0	0	169	0	169	169		0	0	2.543	0	1.707	1.707		0	0	84	0	84	84
RTKN2		0	0	2	0	2	2		0	0	75	0	75	75		0	0	1.237	0	0.973	0.973		0	0	64	0	64	64
RSU1		0	0	2	0	2	2		0	0	50	0	50	50		0	0	2.838	0	2.35	2.35		0	0	93	0	93	93
RRP1B		0	0	2	0	2	2		0	0	9	0	9	9		0	0	1.801	0	1.212	1.212		0	0	67	0	67	67
RRAGC		0	1	1	0	2	2		0	26	1	0	27	27		0	1.584	4.041	0	2.298	2.298		0	24	32	0	56	56
RPS6KA5		0	0	2	0	2	2		0	0	155	0	155	155		0	0	2.857	0	1.592	1.592		0	0	78	0	78	78
RPS27A		0	0	0	2.001	0	2.001		0	0	0	18	0	18		0	0	0	2.463	0	2.463		0	0	0	57.999	0	57.999
RPLP1		0	1.99	0	0.01	1.99	2		0	57.693	0	0.307	57.693	58		0	6.565	0	0.02	5.482	5.501		0	61.683	0	0.317	61.683	62
RPL37A		0	1	1	0	2	2		0	8	135	0	143	143		0	4.464	5.803	0	4.536	4.536		0	59	34	0	93	93
RPL35A		0	1	0	1	1	2		0	8	0	91	8	99		0	4.127	0	0.793	3.628	4.421		0	55	0	38	55	93
RPL22		0	0	2	0	2	2		0	0	47	0	47	47		0	0	2.516	0	2.245	2.245		0	0	78	0	78	78
RPL18		0	2	0	0	2	2		0	63	0	0	63	63		0	3.898	0	0	3.734	3.734		0	79	0	0	79	79
RPAP3		0	0	2.001	0	2.001	2.001		0	0	167.001	0	167.001	167.001		0	0	3.549	0	1.912	1.912		0	0	60	0	60	60
RPA1		0	0	2	0	2	2		0	0	28	0	28	28		0	0	2.111	0	1.495	1.495		0	0	79	0	79	79
ROCK2		0	2	0	0	2	2		0	17	0	0	17	17		0	1.581	0	0	1.199	1.199		0	83	0	0	83	83
RNMT		0	0	2	0	2	2		0	0	875	0	875	875		0	0	1.326	0	1.079	1.079		0	0	69	0	69	69
RNF38		0	0	2	0	2	2		0	0	224	0	224	224		0	0	1.915	0	1.322	1.322		0	0	51	0	51	51
RNF24		0	0	2.001	0	2.001	2.001		0	0	50.001	0	50.001	50.001		0	0	2.682	0	2.266	2.266		0	0	68.001	0	68.001	68.001
RNF114		0	0	2	0	2	2		0	0	26	0	26	26		0	0	2.846	0	2.427	2.427		0	0	108	0	108	108
RNF111		0	0	2	0	2	2		0	0	2702	0	2702	2702		0	0	2.178	0	1.246	1.246		0	0	76	0	76	76
RNF10		0	1	1	0	2	2		0	5	17	0	22	22		0	1.424	2.253	0	1.573	1.573		0	41	35	0	76	76
RND3		1	0	1	0	2	2		35	0	13	0	48	48		4.619	0	1.325	0	1.759	1.759		37	0	27	0	64	64
RNASEH1		0	0	2	0	2	2		0	0	44	0	44	44		0	0	3.664	0	2.558	2.558		0	0	80	0	80	80
RIMS3		0	0	2	0	2	2		0	0	69	0	69	69		0	0	1.375	0	1.193	1.193		0	0	93	0	93	93
RHOQ		0	0	2	0	2	2		0	0	14	0	14	14		0	0	1.458	0	1.255	1.255		0	0	63	0	63	63
RHBDD1		0	0	2	0	2	2		0	0	44	0	44	44		0	0	1.824	0	1.444	1.444		0	0	65	0	65	65
RFK		0	0	2	0	2	2		0	0	31	0	31	31		0	0	2.222	0	1.827	1.827		0	0	69	0	69	69
RFC1		0	0	2.5	0	2.5	2.5		0	0	102.5	0	102.5	102.5		0	0	3.022	0	1.541	1.541		0	0	93.5	0	93.5	93.5
RELL1		0	0	1.98	0.02	1.98	2		0	0	48.515	0.485	48.515	49		0	0	1.588	0.001	1.325	1.326		0	0	54.455	0.545	54.455	55
RDH13		0	0	1	0	2	2		0	0	6.5	0	13	13		0	0	3.324	0	3.285	3.285		0	0	32.5	0	65	65
RCOR1		0	0	2	0	2	2		0	0	27	0	27	27		0	0	1.519	0	1.214	1.214		0	0	76	0	76	76
RCN1		0	0	2	0	2	2		0	0	164	0	164	164		0	0	2.898	0	2.077	2.077		0	0	81	0	81	81
RCHY1		0	0	2.4	0	2.4	2.4		0	0	433.8	0	433.8	433.8		0	0	2.186	0	1.839	1.839		0	0	70.2	0	70.2	70.2
RCC2		0	0	2	0	2	2		0	0	132	0	132	132		0	0	2.642	0	1.802	1.802		0	0	70	0	70	70
RBM39		0	0.858	1.714	0	2.572	2.572		0	20.286	242.286	0	262.572	262.572		0	2.457	4.158	0	2.892	2.892		0	42.572	56.286	0	98.858	98.858
RBM18		0	0	0.667	0	2.001	2.001		0	0	38.333	0	114.999	114.999		0	0	1.157	0	2.807	2.807		0	0	28.667	0	86.001	86.001
RB1CC1		0	1	0	1	1	2		0	96	0	6	96	102		0	1.029	0	0.048	0.774	0.823		0	41	0	29	41	70
RB1		0	1	1	0	2	2		0	33	5	0	38	38		0	0.868	1.677	0	1.214	1.214		0	23	40	0	63	63
RASSF3		0	0.5	2	0	2.5	2.5		0	49.5	104.5	0	154	154		0	1.973	2.224	0	2.135	2.135		0	21	97.5	0	118.5	118.5
RAPGEF5		0	0	2	0	2	2		0	0	36	0	36	36		0	0	1.239	0	0.884	0.884		0	0	56	0	56	56
RAP1B		0	0	2	0	2	2		0	0	69	0	69	69		0	0	4.608	0	3.631	3.631		0	0	106	0	106	106
RANBP2		0	1	1	0	2	2		0	34	46	0	80	80		0	0.401	1.207	0	0.564	0.564		0	31	25	0	56	56
RAE1		0	1	1	0	2	2		0	5	33	0	38	38		0	2.524	4.292	0	2.683	2.683		0	31	25	0	56	56
RAD54L		0	1	1	0	2	2		0	8	23	0	31	31		0	1.476	6.192	0	2.063	2.063		0	30	29	0	59	59
RACGAP1		0	0	2.001	0	2.001	2.001		0	0	102	0	102	102		0	0	4.467	0	2.059	2.059		0	0	60	0	60	60
RABIF		0	1	1	0	2	2		0	3	56	0	59	59		0	4.4	2.394	0	2.931	2.931		0	75	86	0	161	161
RABGEF1		0	0	2	0	2	2		0	0	25	0	25	25		0	0	1.978	0	1.423	1.423		0	0	64	0	64	64
RABGAP1		0	1	0	1	1	2		0	42	0	78	42	120		0	0.975	0	0.023	0.696	0.719		0	31	0	26	31	57
RAB8B		0	0	2	0	2	2		0	0	88	0	88	88		0	0	1.662	0	1.509	1.509		0	0	90	0	90	90
RAB7A		0	0	2	0	2	2		0	0	235	0	235	235		0	0	2.639	0	2.079	2.079		0	0	72	0	72	72
RAB5A		0	0	1	1	1	2		0	0	4	25	4	29		0	0	1.957	0.113	1.344	1.457		0	0	39	29	39	68
RAB4A		0	0	2	0	2	2		0	0	60	0	60	60		0	0	2.748	0	2.013	2.013		0	0	56	0	56	56
RAB22A		0	0	2	0	2	2		0	0	9	0	9	9		0	0	1.206	0	1.124	1.124		0	0	102	0	102	102
PYGO2		0	0	2	0	2	2		0	0	133	0	133	133		0	0	2.107	0	1.497	1.497		0	0	58	0	58	58
PTRF		0	0	2	0	2	2		0	0	153	0	153	153		0	0	1.752	0	1.298	1.298		0	0	53	0	53	53
PTPRA		0	0	2.001	0	2.001	2.001		0	0	105	0	105	105		0	0	8.118	0	2.746	2.746		0	0	89.001	0	89.001	89.001
PTPN23		0	0	2	0	2	2		0	0	29	0	29	29		0	0	4.582	0	1.085	1.085		0	0	59	0	59	59
PTGES3		0	0	2	0	2	2		0	0	130	0	130	130		0	0	2.727	0	2.117	2.117		0	0	64	0	64	64
PTEN		0	0	2	0	2	2		0	0	65	0	65	65		0	0	1.669	0	1.2	1.2		0	0	72	0	72	72
PTBP2		0	0	2	0	2	2		0	0	16	0	16	16		0	0	2.216	0	1.444	1.444		0	0	60	0	60	60
PTAR1		0	0	2	0	2	2		0	0	84	0	84	84		0	0	0.982	0	0.892	0.892		0	0	86	0	86	86
PSMD1		0	0.666	0.666	0	2.001	2.001		0	7.334	4.666	0	18	18		0	1.405	3.82	0	2.551	2.551		0	35.334	16.666	0	78	78
PSMD10		0	0	2	0	2	2		0	0	425	0	425	425		0	0	4.388	0	3.126	3.126		0	0	60	0	60	60
PSMA2		0	1	1	0	2	2		0	59	103	0	162	162		0	2.989	2.953	0	2.93	2.93		0	49	48	0	97	97
PSMA1		0	1	1	0	2	2		0	4	73	0	77	77		0	3.105	5.74	0	3.707	3.707		0	31	40	0	71	71
PRUNE		0	1	1	0	2	2		0	37	9	0	46	46		0	1.576	1.807	0	1.655	1.655		0	27	37	0	64	64
PRPF8		0	2	1	0	2	2		0	43	28	0	43	43		0	1.201	5.325	0	1.168	1.168		0	91	68	0	91	91
PRPF38B		0	0	2	0	2	2		0	0	97.5	0	97.5	97.5		0	0	2.486	0	1.684	1.684		0	0	82	0	82	82
PROK2		0	0	2	0	2	2		0	0	180	0	180	180		0	0	4.372	0	3.533	3.533		0	0	76	0	76	76
PRKRIR		0	1	1	0	2	2		0	46	24	0	70	70		0	1.236	2.656	0	1.797	1.797		0	31	48	0	79	79
PRKG1		0	1.99	0	0.01	1.99	2		0	8.931	0	0.069	8.931	9		0	3.019	0	0	2.002	2.002		0	78.723	0	0.277	78.723	79
PRKCE		0	0	2	0	2	2		0	0	35	0	35	35		0	0	1.888	0	1.334	1.334		0	0	84	0	84	84
PRKAA2		0	0	2	0	2	2		0	0	14	0	14	14		0	0	0.827	0	0.706	0.706		0	0	59	0	59	59
PREPL		0	0	2.002	0	2.002	2.002		0	0	164.003	0	164.003	164.003		0	0	1.764	0	1.111	1.111		0	0	50.001	0	50.001	50.001
PRDM6		0	0	2	0	2	2		0	0	26	0	26	26		0	0	2.83	0	1.442	1.442		0	0	52	0	52	52
PPT1		0	0	2	0	2	2		0	0	5	0	5	5		0	0	3.022	0	2.096	2.096		0	0	50	0	50	50
PPP3CB		0	0.999	0	0.999	0.999	2.001		0	3.999	0	11.001	3.999	15		0	2.079	0	0.066	1.161	1.227		0	29.001	0	26.001	29.001	54.999
PPP2CB		0	1	1	0	2	2		0	161	159	0	320	320		0	2.114	2.755	0	2.137	2.137		0	31	36	0	67	67
PPP2CA		0	2	0	0	2	2		0	21	0	0	21	21		0	3.072	0	0	1.852	1.852		0	69	0	0	69	69
PPP1R2		0	0	2	0	2	2		0	0	156	0	156	156		0	0	1.967	0	1.621	1.621		0	0	72	0	72	72
PPFIA1		0	1	1	0	2	2		0	2493	6	0	2499	2499		0	1.037	2.337	0	1.735	1.735		0	31	57	0	88	88
PPAN		0	0.98	2.941	0	2.941	2.941		0	3.922	18.627	0	18.627	18.627		0	2.608	6.598	0	3.085	3.085		0	72.549	129.412	0	129.412	129.412
POLG		0	0	2	0	2	2		0	0	198	0	198	198		0	0	6.878	0	1.986	1.986		0	0	88	0	88	88
POLE3		0	0	1	0	2	2		0	0	5.5	0	11	11		0	0	1.786	0	2.814	2.814		0	0	38.5	0	77	77
PLEKHA1		0	0.666	2	0	2.666	2.666		0	14.666	86	0	100.666	100.666		0	1.774	2.534	0	2.23	2.23		0	20.666	68	0	88.666	88.666
PKNOX1		0	0	2	0	2	2		0	0	117	0	117	117		0	0	1.747	0	1.405	1.405		0	0	82	0	82	82
PIKFYVE		0	1	1	0	2	2		0	33	29	0	62	62		0	0.515	0.925	0	0.665	0.665		0	27	31	0	58	58
PIK3R4		0	2	0	0	2	2		0	116	0	0	116	116		0	1.566	0	0	1.371	1.371		0	80	0	0	80	80
PIK3R3		0	0	2	0	2	2		0	0	12	0	12	12		0	0	1.796	0	1.288	1.288		0	0	61	0	61	61
PIK3R1		0	0	2.25	0	2.25	2.25		0	0	65.25	0	65.25	65.25		0	0	1.998	0	1.472	1.472		0	0	74.25	0	74.25	74.25
PIAS1		0	0	2	0	2	2		0	0	124	0	124	124		0	0	4.837	0	1.928	1.928		0	0	64	0	64	64
PI4K2B		0	0	2	0	2	2		0	0	27	0	27	27		0	0	2.092	0	1.502	1.502		0	0	66	0	66	66
PHF3		0	1	1	0	2	2		0	6	39	0	45	45		0	0.527	2.423	0	0.92	0.92		0	27	35	0	62	62
PHF23		0	0	2	0	2	2		0	0	50	0	50	50		0	0	3.684	0	2.165	2.165		0	0	71	0	71	71
PHF15		0	0	2	0	2	2		0	0	116	0	116	116		0	0	1.57	0	1.132	1.132		0	0	77	0	77	77
PGRMC1		0	0	2	0	2	2		0	0	76	0	76	76		0	0	2.511	0	1.99	1.99		0	0	57	0	57	57
PGAP1		0	0	2	0	2	2		0	0	58	0	58	58		0	0	1.147	0	0.926	0.926		0	0	100	0	100	100
PERP		0	1	1	0	2	2		0	22	48	0	70	70		0	3.233	0.951	0	1.539	1.539		0	49	33	0	82	82
PDS5B		0	0	2	0	2	2		0	0	78	0	78	78		0	0	1.611	0	0.859	0.859		0	0	61	0	61	61
PDPR		0	1	1	0	2	2		0	5	63	0	68	68		0	1.435	0.788	0	0.973	0.973		0	45	32	0	77	77
PCMTD2		0	0	2	0	2	2		0	0	173	0	173	173		0	0	1.986	0	1.482	1.482		0	0	52	0	52	52
PAK2		0	0	2	0	2	2		0	0	40	0	40	40		0	0	1.406	0	1.098	1.098		0	0	70	0	70	70
PACSIN2		0	0	2.001	0	2.001	2.001		0	0	11.001	0	11.001	11.001		0	0	3.48	0	2.066	2.066		0	0	59.001	0	59.001	59.001
OXSR1		0	0	1	1	1	2		0	0	4	3	4	7		0	0	1.108	0.069	0.734	0.803		0	0	30	42	30	72
OXCT1		0	0	2	0	2	2		0	0	35	0	35	35		0	0	2.044	0	1.299	1.299		0	0	52	0	52	52
OSTM1		0	0	2	0	2	2		0	0	304	0	304	304		0	0	2.09	0	1.792	1.792		0	0	110	0	110	110
OIP5		0	0	2	0	2	2		0	0	236	0	236	236		0	0	4.469	0	3.221	3.221		0	0	103	0	103	103
ODZ3		0	1	1	0	2	2		0	4	46	0	50	50		0	0.374	0.924	0	0.53	0.53		0	24	24	0	48	48
NUDCD3		0	0	2	0	2	2		0	0	12	0	12	12		0	0	1.448	0	1.19	1.19		0	0	63	0	63	63
NUDCD1		0	2	1	0	2	2		0	69	64	0	69	69		0	3.967	2.838	0	2.395	2.395		0	101	70	0	101	101
NSUN4		0	0	2	0	2	2		0	0	50	0	50	50		0	0	2.086	0	1.732	1.732		0	0	103	0	103	103
NOP2		0	1	1	0	2	2		0	96	15	0	111	111		0	2.294	7.698	0	2.873	2.873		0	59	33	0	92	92
NOC3L		0	0	2	0	2	2		0	0	103	0	103	103		0	0	3.124	0	1.643	1.643		0	0	73	0	73	73
NLK		0	0	2	0	2	2		0	0	117	0	117	117		0	0	2.133	0	1.415	1.415		0	0	59	0	59	59
NIP7		0	0	2.5	0	2.5	2.5		0	0	73.5	0	73.5	73.5		0	0	2.634	0	2.096	2.096		0	0	76	0	76	76
NID1		0	0	2	0	2	2		0	0	7	0	7	7		0	0	2.197	0	1.164	1.164		0	0	73	0	73	73
NGRN		0	0.5	0.5	0	2	2		0	14	16.5	0	61	61		0	1.498	2.485	0	3.453	3.453		0	16	19.5	0	71	71
NFXL1		0	0	2	0	2	2		0	0	126	0	126	126		0	0	3.335	0	1.702	1.702		0	0	84	0	84	84
NFKBIZ		0	0	2	0	2	2		0	0	54	0	54	54		0	0	2.922	0	1.617	1.617		0	0	58	0	58	58
NFKBIA		0	1	1	0	2	2		0	5	6	0	11	11		0	2.05	2.713	0	2.232	2.232		0	30	28	0	58	58
NFE2L2		0	0	2.001	0	2.001	2.001		0	0	216	0	216	216		0	0	10.176	0	4.216	4.216		0	0	137.001	0	137.001	137.001
NET1		0	1	1	0	2	2		0	30	8	0	38	38		0	2.076	2.974	0	2.443	2.443		0	36	53	0	89	89
NEO1		0	0	2.001	0	2.001	2.001		0	0	54.999	0	54.999	54.999		0	0	2.34	0	0.987	0.987		0	0	54	0	54	54
NEK2		0	0	1.98	0.5	1.98	2.48		0	0	171.287	5	171.287	176.287		0	0	3.196	0.258	1.805	2.063		0	0	53.465	21	53.465	74.465
NEAT1		0	0	0	0	2	2		0	0	0	0	46	46		0	0	0	0	1.496	1.496		0	0	0	0	68	68
NDUFA5		0	0	2	0	2	2		0	0	27	0	27	27		0	0	3.027	0	2.592	2.592		0	0	78	0	78	78
NDST1		0	0	2	0	2	2		0	0	67	0	67	67		0	0	1.921	0	1.429	1.429		0	0	136	0	136	136
NDFIP1		0	0	2	0	2	2		0	0	13	0	13	13		0	0	1.897	0	1.612	1.612		0	0	74	0	74	74
NDE1		0	0	2	0	2	2		0	0	16	0	16	16		0	0	4.116	0	3.044	3.044		0	0	133	0	133	133
NCSTN		0	1	2	0	2	2		0	41	43	0	43	43		0	1.323	3.767	0	1.974	1.974		0	32	86	0	86	86
NCS1		0	0	2	0	2	2		0	0	63	0	63	63		0	0	1.596	0	1.445	1.445		0	0	64	0	64	64
NCOA5		0	0	2	0	2	2		0	0	50	0	50	50		0	0	2.375	0	1.441	1.441		0	0	55	0	55	55
NCOA4		0	0	2	0	2	2		0	0	60	0	60	60		0	0	4.218	0	2.075	2.075		0	0	60	0	60	60
NCL		0	2	0	0	2	2		0	78	0	0	78	78		0	2.233	0	0	1.966	1.966		0	79	0	0	79	79
NAV1		0	0	2	0	2	2		0	0	90	0	90	90		0	0	0.922	0	0.562	0.562		0	0	53	0	53	53
NAT8L		0	0	2	0	2	2		0	0	232	0	232	232		0	0	1.048	0	0.928	0.928		0	0	53	0	53	53
NAB1		0	0	2	0	2	2		0	0	69	0	69	69		0	0	2.1	0	1.48	1.48		0	0	80	0	80	80
NAA15		0	0	2	0	2	2		0	0	10	0	10	10		0	0	1.816	0	1.153	1.153		0	0	68	0	68	68
N4BP2L2		0	0	0	2	0	2		0	0	0	130	0	130		0	0	0	0.102	0	0.102		0	0	0	76	0	76
N4BP2		0	0	2	0	2	2		0	0	56	0	56	56		0	0	1.289	0	0.678	0.678		0	0	58	0	58	58
MYBL2		0	1	0	1	1	2		0	10	0	5	10	15		0	1.221	0	0.158	1.023	1.181		0	28	0	54	28	82
MUL1		0	0	2	0	2	2		0	0	18	0	18	18		0	0	2.941	0	2.129	2.129		0	0	83	0	83	83
MTM1		0	0	2	0	2	2		0	0	37	0	37	37		0	0	2.206	0	1.395	1.395		0	0	56	0	56	56
MTHFD2		0	0.5	1	0	2	2		0	6	20.5	0	41	41		0	1.219	2.028	0	2.589	2.589		0	14	32.5	0	65	65
MSX2		0	0	2	0	2	2		0	0	40	0	40	40		0	0	2.414	0	1.84	1.84		0	0	57	0	57	57
MRPL14		0	0	2	0	2	2		0	0	12	0	12	12		0	0	4.746	0	2.993	2.993		0	0	54	0	54	54
MOSPD1		0	0	0	2	0	2		0	0	0	66	0	66		0	0	0	0.307	0	0.307		0	0	0	60	0	60
MORC3		0	0	2	0	2	2		0	0	171	0	171	171		0	0	2.539	0	1.339	1.339		0	0	65	0	65	65
MORC2		0	0	2	0	2	2		0	0	163	0	163	163		0	0	5.109	0	1.282	1.282		0	0	64	0	64	64
MOCS3		0	0	2	0	2	2		0	0	83	0	83	83		0	0	2.631	0	1.695	1.695		0	0	55	0	55	55
MLX		0	0	2.001	0	2.001	2.001		0	0	44.001	0	44.001	44.001		0	0	3.705	0	2.766	2.766		0	0	65.001	0	65.001	65.001
MLL2		0	1	1	0	2	2		0	9	134	0	143	143		0	0.283	1.122	0	0.439	0.439		0	36	33	0	69	69
MLL		0	0	2.5	0	2.5	2.5		0	0	43	0	43	43		0	0	1.694	0	0.702	0.702		0	0	104	0	104	104
MLF2		0	0.5	0.5	0	2	2		0	4.5	13	0	35	35		0	1.488	1.939	0	3.03	3.03		0	13.5	16.5	0	60	60
MKL2		0	0	2	0	2	2		0	0	67	0	67	67		0	0	1.256	0	0.893	0.893		0	0	74	0	74	74
MKL1		0	0	2	0	2	2		0	0	86	0	86	86		0	0	3.122	0	1.532	1.532		0	0	85	0	85	85
MIS12		0	0	2	0	2	2		0	0	217	0	217	217		0	0	2.629	0	1.91	1.91		0	0	69	0	69	69
MIR548N		0	0	0	2.012	0	2.012		0	0	0	67.238	0	67.238		0	0	0	0.039	0	0.039		0	0	0	80.349	0	80.349
MIR221		0	0	0	0	2	2		0	0	0	0	37	37		0	0	0	0	5.58	5.58		0	0	0	0	52	52
MGAT4A		0	0	1.99	0.01	1.99	2		0	0	162.386	1.614	162.386	164		0	0	1.711	0.001	1.296	1.298		0	0	73.614	0.386	73.614	74
METTL14		0	1	1	0	2	2		0	6	49	0	55	55		0	1.497	3.099	0	2.143	2.143		0	25	47	0	72	72
METT11D1		0	1	1	0	2	2		0	10	7	0	17	17		0	2.95	8.454	0	3.959	3.959		0	50	53	0	103	103
[truncated: 1,824 more rows]
