# Supplementary material for: RC3H1 post-transcriptionally regulates A20 mRNA and modulates the activity of the IKK/NF-κB pathway
Source: Nat Commun. 2015 Jul 14;6:7367. doi: 10.1038/ncomms8367 (PMC4510711; doi:10.1038/ncomms8367)
Supplement: Supplementary Dataset 2 — 7mer motif analysis. Table shows 7mer sequence, 7mer frequency in 3' UTR PAR-CLIP crosslinked centered regions, frequency of 7mer in background and enrichment for each 7mer. [file ncomms8367-s3.xls]

## Sheet: Supplementary Table3
Supplementary Data 2: 7mer motif analysis
7mer	7mer frequency in 3' UTR PAR-CLIP CCR	7mer frequency in background	enrichment
TTTTTTT	0.0019121	0.00165557	1.15495
TTTTTAA	0.00113486	0.000564931	2.00885
TTTTAAA	0.00102996	0.000595228	1.73036
TTTATTT	0.0010085	0.000485206	2.0785
TTATTTT	0.000991813	0.000473142	2.09623
ATTTTTT	0.000941745	0.000491893	1.91453
TTTTCTT	0.000922672	0.000429368	2.14891
TTTCTTT	0.000920288	0.000430506	2.13769
TATTTTT	0.000905983	0.000518882	1.74603
TTTTTTA	0.000872605	0.000441122	1.97815
TTTTATT	0.000865452	0.000407826	2.12211
TTTAAAA	0.000863068	0.00054456	1.58489
ATATTTT	0.000824921	0.000357881	2.30501
TTCTTTT	0.000820153	0.000357192	2.29611
CTTTTTT	0.000820153	0.000364706	2.24881
TTTTTCT	0.000815385	0.000408136	1.99783
TTTTTTC	0.000786775	0.000348816	2.25556
ATTTTTA	0.00077247	0.00040655	1.90006
TCTTTTT	0.00075578	0.000324344	2.33018
TTTTTAT	0.000736707	0.000360846	2.04161
TTGTTTT	0.00064134	0.0004192	1.52991
TATTTTA	0.000638956	0.000304559	2.09797
ATTTTAT	0.000636572	0.000283982	2.24159
TATATTT	0.000634188	0.000264921	2.39388
AAAAAAA	0.000610346	0.00135463	0.450564
AATATTT	0.000607962	0.000303767	2.00141
AATTTTT	0.000605578	0.000356227	1.69998
TTAATTT	0.000603194	0.000244482	2.46723
TGTTTTT	0.00060081	0.000390454	1.53875
ATTTATT	0.000598425	0.000287222	2.08349
ATTTTCT	0.000596041	0.000251548	2.36949
TTTTATA	0.000591273	0.000263301	2.24562
TTTGTTT	0.000581736	0.000445396	1.30611
CATTTTT	0.000579352	0.000272608	2.12522
TATTTAT	0.000576968	0.000264714	2.17959
ACTTTTT	0.000569816	0.000228351	2.49535
ACATTTT	0.000569816	0.000249445	2.28434
TTTTAAT	0.000567431	0.000303698	1.86841
ATTTTAA	0.000567431	0.000320449	1.77074
ATTATTT	0.000565047	0.000257924	2.19075
TTAAAAA	0.000557895	0.000447843	1.24574
TTTAATT	0.000550742	0.000238312	2.31101
CTTTTTA	0.00054359	0.000211668	2.56813
TTTTCCT	0.000541206	0.000262543	2.0614
TTTTTCC	0.000536437	0.000230143	2.33089
TTTAAAT	0.000536437	0.000303319	1.76856
TTTTCAT	0.000531669	0.000227592	2.33606
TTTTTCA	0.000529285	0.000233073	2.2709
TATTTTC	0.000526901	0.000205223	2.56746
TTTCATT	0.000522132	0.000224387	2.32693
TAATTTT	0.000519748	0.000317623	1.63637
TTCATTT	0.000517364	0.000242758	2.13119
TTTTGTT	0.000505443	0.000390385	1.29473
CCTTTTT	0.000500675	0.000197743	2.53195
TTTTTGT	0.000500675	0.000378631	1.32233
TCATTTT	0.000498291	0.000243758	2.0442
ATTTTTC	0.000495906	0.000217114	2.28408
TTATTTA	0.000491138	0.000237691	2.06629
TTTTTTG	0.000491138	0.000332168	1.47858
TTTCTCT	0.00048637	0.000230384	2.11113
AAATTTT	0.000483986	0.000275262	1.75827
TTTTCTC	0.000476833	0.000203913	2.33841
TTAAAAT	0.000476833	0.000318278	1.49817
TTTCCTT	0.000474449	0.000242793	1.95413
CTTTTCT	0.000464912	0.000225662	2.06021
TTCCTTT	0.000464912	0.000235554	1.9737
TTATATT	0.000460144	0.000182784	2.51742
ATTTCTT	0.000460144	0.000210151	2.18959
TACTTTT	0.000455376	0.0001701	2.67711
TATTTCT	0.000455376	0.000191849	2.37362
TTTATAT	0.000452991	0.000225386	2.00985
TCCTTTT	0.000450607	0.000198777	2.2669
TGTATTT	0.000450607	0.000291393	1.54639
ATTTTCA	0.000448223	0.000201638	2.22291
GATTTTT	0.000448223	0.000220078	2.03666
ATTTAAA	0.000443455	0.000275675	1.60862
TTTATTA	0.000438686	0.000199535	2.19854
CTTTATT	0.000436302	0.000155554	2.80483
TATTTTG	0.000431534	0.000229212	1.88269
AATTTTA	0.000426766	0.000226076	1.88771
TCTTTTC	0.000419613	0.000171823	2.44212
CTTTTTC	0.000419613	0.000178992	2.34431
ATATTTA	0.000419613	0.00020312	2.06584
CTTTTAT	0.000417229	0.000158518	2.63206
TATTTAA	0.000414845	0.000216459	1.91651
AAATATT	0.000412461	0.000282155	1.46182
TTTCTTA	0.000410076	0.00018013	2.27656
ATTCTTT	0.000407692	0.000166481	2.44888
TACATTT	0.000405308	0.000169238	2.3949
AACTTTT	0.000405308	0.000177579	2.28241
ATATATT	0.000405308	0.000190643	2.12601
TTTATAA	0.000405308	0.000210565	1.92486
CTGTTTT	0.00040054	0.000216114	1.85337
TTTTAAG	0.000398156	0.000201707	1.97393
CATTTTA	0.000398156	0.000204637	1.94567
TGTTTTA	0.000398156	0.000220492	1.80576
AAAATAT	0.000398156	0.000288463	1.38027
TTTTCTA	0.000395771	0.000206188	1.91947
TAAAATT	0.000388619	0.000240794	1.61391
TATATAT	0.000386235	0.000295977	1.30495
TTAAATT	0.000383851	0.000204395	1.87799
TGATTTT	0.000383851	0.000225697	1.70074
TTACTTT	0.000381466	0.000147041	2.59428
CTTATTT	0.000381466	0.000159759	2.38776
AACATTT	0.000381466	0.0002005	1.90257
TTTTACT	0.000379082	0.00015645	2.42302
ATCTTTT	0.000379082	0.000161655	2.34501
TTTTGTA	0.000379082	0.0002744	1.38149
TTTTATG	0.000376698	0.000176924	2.12915
GTTTTTT	0.000376698	0.000266438	1.41383
AAAAAAT	0.000376698	0.000378562	0.995076
TTTATTC	0.000374314	0.00014225	2.63138
TAATTTA	0.000374314	0.000163999	2.28242
ATTTAAT	0.000374314	0.000173029	2.1633
CTTTTAA	0.000374314	0.000184473	2.0291
AAAATTT	0.000374314	0.000256752	1.45788
TTCTTTA	0.00037193	0.000160828	2.31259
ATACTTT	0.000369546	0.000117295	3.15057
ATAATTT	0.000369546	0.000200535	1.8428
TTATTTC	0.000364777	0.000166722	2.18794
TTTTCAG	0.000364777	0.000182405	1.99982
GTATTTT	0.000364777	0.000252099	1.44696
CTATTTT	0.000362393	0.000174856	2.07252
AAAAATA	0.000362393	0.000388765	0.932165
TTCTCTT	0.000357625	0.000191539	1.86711
TTTAAAG	0.000357625	0.000211323	1.69231
TAAAAAT	0.000357625	0.000352263	1.01522
TATTATT	0.000352856	0.000172788	2.04213
ATGTTTT	0.000352856	0.000236485	1.49209
GAATTTT	0.000350472	0.000173133	2.02429
AATTTAA	0.000348088	0.000186851	1.86292
TTTCTTC	0.000348088	0.000207911	1.67422
AATGTTT	0.000348088	0.000215494	1.6153
TTCTTTC	0.000345704	0.000191539	1.80488
TTTCTGT	0.000345704	0.000232004	1.49008
TTTGAAA	0.000345704	0.000258303	1.33837
TTTACTT	0.00034332	0.000150315	2.284
CTCTTTT	0.00034332	0.000158863	2.16111
AAATGTT	0.00034332	0.0002339	1.46781
TAAATAT	0.000340936	0.000214839	1.58694
CATTTTC	0.000338551	0.000166929	2.02811
GTTTTTA	0.000338551	0.000205188	1.64996
TTTTCTG	0.000338551	0.000230867	1.46643
CATATTT	0.000336167	0.00014997	2.24156
GTTTTAT	0.000336167	0.000162413	2.06983
TCTCTTT	0.000336167	0.000176407	1.90563
AAGAAAA	0.000336167	0.000382561	0.878728
AATTTAT	0.000333783	0.000177958	1.87563
TTTAATA	0.000333783	0.000187678	1.77849
TTTTGAA	0.000333783	0.000231246	1.44341
TTTTTAC	0.000331399	0.000146351	2.26441
ATTTATA	0.000331399	0.000178579	1.85576
TTATTCT	0.000329015	0.000128049	2.56945
ATATTTC	0.000329015	0.000128083	2.56876
TTATTAT	0.000329015	0.000157657	2.0869
CATTTCT	0.000329015	0.000177235	1.85638
ATATATA	0.000329015	0.000281121	1.17037
TTTGTAT	0.000326631	0.000231487	1.41101
ATTTTGT	0.000326631	0.000235417	1.38746
TAAAATA	0.000326631	0.000265611	1.22973
TTTACAT	0.000324246	0.000132736	2.44279
AATATAT	0.000324246	0.000184438	1.75802
TTTTCCA	0.000324246	0.00018561	1.74692
AAAAATT	0.000324246	0.000310764	1.04338
TTTATTG	0.000321862	0.000159932	2.01249
TGAATTT	0.000321862	0.000183266	1.75626
TATTAAA	0.000321862	0.000194469	1.65508
TTGCTTT	0.000321862	0.000197467	1.62995
AAATTAT	0.000321862	0.000201121	1.60034
TAAATTT	0.000321862	0.000205464	1.56651
TCTTTTA	0.000319478	0.000153452	2.08194
AGATTTT	0.000319478	0.000184749	1.72925
AAAATAA	0.000319478	0.000373668	0.854978
ATTTCAT	0.000317094	0.000152004	2.08609
AATTATT	0.000317094	0.000181819	1.74401
CTTTAAA	0.000317094	0.000185852	1.70616
AAATAAA	0.000317094	0.000449945	0.704739
AATTTTC	0.00031471	0.000139044	2.26338
TGCTTTT	0.00031471	0.000218183	1.44241
AATAAAA	0.00031471	0.000386662	0.813915
TTTGGGG	0.000312326	0.000150315	2.07781
TTTTACA	0.000312326	0.000158863	1.96601
ATTGTTT	0.000312326	0.000164723	1.89607
TTATAAA	0.000312326	0.00019209	1.62594
ATTTTTG	0.000312326	0.000252168	1.23856
AAAATGT	0.000312326	0.000264818	1.1794
TTAATAT	0.000309941	0.00014449	2.14507
TTCTTAA	0.000309941	0.000147695	2.09852
TTTTCCC	0.000309941	0.000166343	1.86326
CTTTCTT	0.000309941	0.000193986	1.59775
TGTTTTG	0.000309941	0.000231074	1.34131
TATTCTT	0.000307557	0.00012505	2.45947
AATTTCT	0.000307557	0.000149695	2.05456
TTATTAA	0.000307557	0.000158381	1.94188
TTTCTAA	0.000307557	0.000176338	1.74413
TTTTCAA	0.000307557	0.000193745	1.58743
TTTTTGA	0.000307557	0.000220664	1.39378
AGAAAAT	0.000307557	0.000247446	1.24293
ACTTTTA	0.000305173	0.000135494	2.2523
CTTTTTG	0.000305173	0.000155347	1.96446
TCTTTCT	0.000305173	0.000204947	1.48903
AAATATA	0.000305173	0.000214598	1.42207
TAACTTT	0.000302789	0.000120431	2.51421
CACTTTT	0.000302789	0.000133701	2.26467
TTTTTAG	0.000302789	0.000191849	1.57827
CTTTTCA	0.000300405	0.000146903	2.04492
TTATTTG	0.000300405	0.000167066	1.79812
AGAATTT	0.000300405	0.000171926	1.74729
TTTCACT	0.000298021	0.000126773	2.35082
ATTTTCC	0.000298021	0.000141629	2.10424
TGTTTTC	0.000298021	0.000211151	1.41141
ATAAAAT	0.000298021	0.000260578	1.14369
ATTAAAA	0.000298021	0.000261302	1.14052
TTTCATA	0.000295637	0.000126325	2.34029
GGGGAAA	0.000295637	0.000126429	2.33836
GATATTT	0.000295637	0.000127394	2.32065
CATTTAT	0.000295637	0.000142353	2.07679
ATATTTG	0.000295637	0.000156967	1.88343
TTTATGT	0.000295637	0.000162999	1.81374
TTAAATG	0.000295637	0.000166929	1.77103
GAAAATG	0.000295637	0.000192573	1.53519
ACTTTAT	0.000293252	0.000105782	2.77223
GGATTTT	0.000293252	0.000134735	2.17651
TTTTAAC	0.000293252	0.000135184	2.16928
TAATATT	0.000293252	0.000145972	2.00896
TATTTCA	0.000293252	0.000151797	1.93187
CTTCTTT	0.000293252	0.000165033	1.77693
AAACTTT	0.000293252	0.000167963	1.74593
TGTAAAT	0.000293252	0.000182749	1.60467
TTTTATC	0.000290868	0.000117743	2.47036
TTTTCAC	0.000290868	0.000118122	2.46244
TTTAACT	0.000290868	0.000118363	2.45742
AATTCTT	0.000290868	0.000125222	2.32282
CACATTT	0.000290868	0.000137183	2.12029
AAATGTA	0.000290868	0.000187403	1.5521
TTTTGTG	0.000290868	0.000190091	1.53015
TTTCAAA	0.000290868	0.000208359	1.39599
ATTTCTC	0.000288484	0.000119811	2.40783
TTACATT	0.000288484	0.000122051	2.36363
TTTCTCA	0.000288484	0.00016131	1.78838
TTTTTGG	0.000288484	0.000166687	1.73069
TTGTAAA	0.000288484	0.000185852	1.55222
AGAGAAA	0.000288484	0.000223146	1.2928
ACCTTTT	0.0002861	0.000122155	2.34211
TATCTTT	0.0002861	0.000124774	2.29295
TCTTTAT	0.0002861	0.000128841	2.22057
ACATTTA	0.0002861	0.000135528	2.111
AAATTCT	0.0002861	0.000146075	1.95858
TTCTTCA	0.0002861	0.000153727	1.86109
TCTGTTT	0.0002861	0.000190953	1.49827
AAAATGA	0.0002861	0.000230143	1.24314
TTTATCT	0.000283716	0.000126739	2.23858
ATTTTGG	0.000283716	0.000139216	2.03796
ATGTATT	0.000283716	0.000146489	1.93677
GTTTTCT	0.000283716	0.000185162	1.53226
AAAAATG	0.000283716	0.00025396	1.11717
GAAAAAA	0.000283716	0.000281879	1.00652
TCTATTT	0.000281332	0.000135563	2.07529
GGAAAAT	0.000281332	0.00015714	1.79033
GCTTTTT	0.000281332	0.000160345	1.75454
TTTGCTT	0.000281332	0.000181957	1.54615
TTTGTAA	0.000281332	0.000201879	1.39357
AAAATTA	0.000281332	0.000280708	1.00222
CAATTTT	0.000278947	0.000123602	2.25682
GATTTTA	0.000278947	0.000128807	2.16562
GAAATGT	0.000278947	0.000145455	1.91775
GGAGAAA	0.000278947	0.000169479	1.64591
TTCTGTT	0.000278947	0.000190677	1.46293
AAAGAAA	0.000278947	0.000377632	0.738674
AATACTT	0.000276563	0.000101233	2.73195
ATCATTT	0.000276563	0.000137907	2.00543
CTTTTGT	0.000276563	0.000164929	1.67686
TCTTATT	0.000274179	0.000112848	2.42963
ATTTTAC	0.000274179	0.000122982	2.22942
TAAAATG	0.000274179	0.00021477	1.27662
TAAAAAA	0.000274179	0.000319898	0.857083
TATATTA	0.000271795	0.000113503	2.39461
ACATTTC	0.000271795	0.000116502	2.33296
TATAATT	0.000271795	0.00013508	2.0121
TTTCCAT	0.000271795	0.000144559	1.88017
TTTCTAT	0.000271795	0.000147041	1.84843
TTGATTT	0.000271795	0.00016779	1.61985
CATTTTG	0.000271795	0.000169686	1.60175
AGTTTTT	0.000271795	0.000194779	1.3954
TTAAATA	0.000271795	0.000196916	1.38026
TTGAAAA	0.000271795	0.000218286	1.24513
AGAAAAA	0.000271795	0.000334236	0.813183
GAATATT	0.000269411	0.000115296	2.33669
AATCTTT	0.000269411	0.000120845	2.22939
TCTTTAA	0.000269411	0.000137424	1.96044
TTTCTCC	0.000269411	0.000157553	1.70997
TTCTTTG	0.000269411	0.000176373	1.52751
TGTGTTT	0.000269411	0.00022711	1.18626
TATACTT	0.000267027	8.55e-05	3.12312
TACTTTA	0.000267027	9.12e-05	2.92793
CATTTAA	0.000267027	0.000137562	1.94114
TTTCTTG	0.000267027	0.000162448	1.64377
TTTTGAG	0.000267027	0.000174581	1.52953
ATTTGAA	0.000267027	0.000177407	1.50517
TTAAAAG	0.000267027	0.000181405	1.47199
TGGTTTT	0.000267027	0.000196261	1.36057
AAATGAA	0.000267027	0.000235934	1.13179
TTAACTT	0.000264642	0.000109987	2.40612
TTCACTT	0.000264642	0.000113882	2.32383
TTATCTT	0.000264642	0.000116261	2.27627
ATATTAA	0.000264642	0.000131806	2.00781
TCTTTTG	0.000264642	0.000151349	1.74855
TTTCAGA	0.000264642	0.000168686	1.56884
AAACATT	0.000264642	0.000178855	1.47965
ATTTTGA	0.000264642	0.000186231	1.42104
TTGTATT	0.000264642	0.000211599	1.25068
TATTATA	0.000262258	0.000108264	2.42239
GGGAAAA	0.000262258	0.000153624	1.70714
TGTATAT	0.000262258	0.00016717	1.56881
TGGAAAA	0.000262258	0.000213874	1.22623
ATTACTT	0.000259874	8.87e-05	2.92981
CTTAATT	0.000259874	9.45e-05	2.74999
TCACTTT	0.000259874	0.000123533	2.10368
ATTTCTA	0.000259874	0.000135356	1.91993
TTTAATG	0.000259874	0.000153176	1.69657
GCATTTT	0.000259874	0.000159035	1.63407
CCATTTT	0.000259874	0.000161793	1.60621
ATTAAAT	0.000259874	0.000162206	1.60212
TATAAAT	0.000259874	0.000170134	1.52747
AAGAGAA	0.000259874	0.000191952	1.35385
AAATAAT	0.000259874	0.000216563	1.19999
ATTTGGG	0.00025749	0.000106058	2.42782
TTCTTAT	0.00025749	0.000109505	2.3514
GAAATTT	0.00025749	0.000147385	1.74706
AAGTTTT	0.00025749	0.000166205	1.54923
GTTTTAA	0.00025749	0.000167411	1.53807
TGTTTCT	0.00025749	0.000204257	1.26062
ACTTTAA	0.000255106	0.000119845	2.12863
TTTTGGA	0.000255106	0.000156244	1.63274
AAATTTA	0.000255106	0.000184749	1.38082
AATAAAT	0.000255106	0.00027795	0.917813
CTACTTT	0.000252722	8.86e-05	2.85239
CTTCATT	0.000252722	0.000129462	1.95209
ATTTTAG	0.000252722	0.00013577	1.8614
AGTTTTA	0.000252722	0.000146627	1.72357
TTTTGAT	0.000252722	0.000148971	1.69645
ATTTCTG	0.000252722	0.00016555	1.52656
AATTTTG	0.000252722	0.000167618	1.50773
AGAAATT	0.000252722	0.000170272	1.48423
TTGGAAA	0.000252722	0.00017658	1.4312
TGTGTGT	0.000252722	0.000393866	0.641645
TAATTTC	0.000250337	0.000104059	2.40572
TTATAAT	0.000250337	0.000126601	1.97737
AATATTA	0.000250337	0.000129738	1.92956
AGCTTTT	0.000250337	0.000139216	1.79819
TTTCTGG	0.000250337	0.000148971	1.68044
AATAATT	0.000250337	0.000164826	1.5188
TATTTGT	0.000250337	0.000167411	1.49534
TAAATGT	0.000250337	0.000182198	1.37398
GGAAAAA	0.000250337	0.000206222	1.21392
TGAAAAT	0.000250337	0.000217976	1.14846
AGGAAAA	0.000250337	0.000237933	1.05213
ATATTAT	0.000247953	0.00011564	2.14418
TGGGGAA	0.000247953	0.000144593	1.71483
GTTTCTT	0.000247953	0.000147592	1.67999
TTCTTCT	0.000247953	0.0001701	1.45769
TTCTCCT	0.000247953	0.000183646	1.35017
TGGAGAA	0.000247953	0.000193366	1.2823
TTTATAC	0.000245569	9.5e-05	2.58494
GAGAATT	0.000245569	0.000103301	2.37722
CCTTTTA	0.000245569	0.000112366	2.18544
ATTCCTT	0.000245569	0.000115054	2.13438
TTTTGGG	0.000245569	0.000119914	2.04788
GAGAAAT	0.000245569	0.000128738	1.90751
TTTAAGA	0.000245569	0.000150763	1.62884
TTTGGAA	0.000245569	0.000186196	1.31887
ATACATT	0.000243185	0.000107713	2.25771
AAATACT	0.000243185	0.00013284	1.83066
AATTTCA	0.000243185	0.000136011	1.78798
CTCATTT	0.000243185	0.00013608	1.78707
TCTTAAA	0.000243185	0.000144972	1.67746
TGTTTAA	0.000243185	0.000152038	1.5995
GGTTTTT	0.000243185	0.000156175	1.55713
TGTTTAT	0.000243185	0.000162896	1.49289
TTTTGCT	0.000243185	0.000170823	1.42361
ATTTGTT	0.000243185	0.000175098	1.38885
AAATTAA	0.000243185	0.000198295	1.22638
AGGAGAA	0.000243185	0.000202465	1.20112
TATTTGG	0.000240801	0.000105231	2.28831
TTCATAT	0.000240801	0.00010854	2.21855
TCATTCT	0.000240801	0.000115433	2.08607
AGAGAAT	0.000240801	0.000121155	1.98754
TTATTGT	0.000240801	0.00012212	1.97184
TTCTCAT	0.000240801	0.000122499	1.96574
ATTATAT	0.000240801	0.00012605	1.91036
GGAGGGA	0.000240801	0.000144076	1.67135
TTGTTTA	0.000240801	0.000148902	1.61718
TATAAAA	0.000240801	0.000196778	1.22372
GGAATTT	0.000238417	0.000111228	2.1435
ATATTCT	0.000238417	0.000112676	2.11595
ATTTATG	0.000238417	0.00012019	1.98367
AATGTAT	0.000238417	0.000135873	1.7547
TTCTAAA	0.000238417	0.00015097	1.57923
TTTTAGA	0.000238417	0.000151625	1.57241
GAGAAAA	0.000238417	0.000196364	1.21416
GAAAAAT	0.000238417	0.000198777	1.19942
CATTATT	0.000236032	0.000111021	2.12601
TTTAAAC	0.000236032	0.000130117	1.814
ATTTCCT	0.000236032	0.000146696	1.60899
TATGTTT	0.000236032	0.000148212	1.59253
TAAATTA	0.000236032	0.000150487	1.56845
CTTTTCC	0.000236032	0.000152866	1.54405
AGAAATG	0.000236032	0.000179716	1.31336
TTTGTGT	0.000236032	0.000184714	1.27782
GAAAATA	0.000236032	0.000188299	1.2535
GGGAGGG	0.000236032	0.000191987	1.22942
TCATATT	0.000233648	9.9e-05	2.36008
TTAAACT	0.000233648	0.000110539	2.11372
TCCATTT	0.000233648	0.000139251	1.67789
TTATATA	0.000233648	0.000142491	1.63974
TTCTCTG	0.000233648	0.000168411	1.38737
TGCATTT	0.000233648	0.000172616	1.35357
TGTAAAA	0.000233648	0.000182336	1.28141
AATGAAA	0.000233648	0.000209049	1.11767
TTTACCT	0.000231264	9.56e-05	2.41908
AGGGGAA	0.000231264	0.000112883	2.04871
TTTAACA	0.000231264	0.000118915	1.94478
TTTAAGT	0.000231264	0.000131668	1.75642
CCTTTTC	0.000231264	0.000139078	1.66284
GTTTTTC	0.000231264	0.000143352	1.61326
TTTCCTC	0.000231264	0.000156278	1.47982
CAGAGAA	0.000231264	0.000160828	1.43796
TGGGAAA	0.000231264	0.000162241	1.42544
AAAATAC	0.000231264	0.000187575	1.23291
TTTGAGA	0.000231264	0.000192159	1.2035
GTTTTGT	0.000231264	0.000192607	1.2007
ACTTATT	0.00022888	8.59e-05	2.66449
ACTATTT	0.00022888	0.00010723	2.13448
TTCCATT	0.00022888	0.000131495	1.7406
TTTGGTT	0.00022888	0.000153004	1.49591
TTTCCCT	0.00022888	0.000166205	1.37709
TTCTGTG	0.00022888	0.000171858	1.3318
GGGGAGG	0.00022888	0.000186334	1.22833
AAAGGAA	0.00022888	0.00022449	1.01956
AAGGAAA	0.00022888	0.000236864	0.966293
TTACCTT	0.000226496	8.62e-05	2.62756
TACTTTG	0.000226496	0.000100957	2.24349
CTTTAAT	0.000226496	0.000102198	2.21625
TTTCAAT	0.000226496	0.000107058	2.11564
ACTTTTG	0.000226496	0.000114089	1.98526
CATTCTT	0.000226496	0.000116881	1.93783
TTTCACA	0.000226496	0.000119156	1.90084
ATTAATT	0.000226496	0.000119363	1.89754
TATGTAT	0.000226496	0.000134322	1.68622
AAAATTC	0.000226496	0.000140871	1.60783
CTTTGTT	0.000226496	0.00015128	1.4972
TGAAATG	0.000226496	0.000157967	1.43382
CAGTTTT	0.000226496	0.000169238	1.33833
TTGAAAT	0.000226496	0.000175649	1.28948
AAAAGAA	0.000226496	0.000324137	0.698766
ATTCTTA	0.000224112	9.49e-05	2.36156
TTATTCA	0.000224112	0.000110091	2.0357
TATTAAT	0.000224112	0.00011633	1.92652
TAATTAT	0.000224112	0.000116847	1.918
AAATTTC	0.000224112	0.000120845	1.85454
TTTACAA	0.000224112	0.000124809	1.79564
TCATTTG	0.000224112	0.000128635	1.74223
GTTTATT	0.000224112	0.000136459	1.64234
GGAAATG	0.000224112	0.00013801	1.62388
TTTTGCA	0.000224112	0.000150453	1.48958
TTTTGGT	0.000224112	0.000150453	1.48958
AAAACTT	0.000224112	0.000161689	1.38607
TTCCTTC	0.000224112	0.00016262	1.37813
CTTTCTG	0.000224112	0.000163413	1.37145
AGTATTT	0.000224112	0.000163861	1.3677
TGGGAGG	0.000224112	0.00024624	0.910136
TCTTAAT	0.000221727	9.52e-05	2.32907
AACTTTA	0.000221727	0.000102818	2.1565
TTTGGAG	0.000221727	0.000129979	1.70587
ATTATTA	0.000221727	0.000130841	1.69463
TGTTTCA	0.000221727	0.000132254	1.67652
ATTCATT	0.000221727	0.000132702	1.67086
GTTTTCA	0.000221727	0.00014063	1.57667
GTTATTT	0.000221727	0.000141939	1.56213
TTTGGGA	0.000221727	0.000183335	1.20941
ATCTTTA	0.000219343	9.42e-05	2.32848
TTCATTC	0.000219343	0.000114468	1.91619
CCCTTTT	0.000219343	0.000126463	1.73444
GTTTAAA	0.000219343	0.000134563	1.63004
TATTTGA	0.000219343	0.000135632	1.61719
TTTTTGC	0.000219343	0.000135701	1.61637
CTCCTTT	0.000219343	0.000137424	1.5961
TTCCCTT	0.000219343	0.000148592	1.47614
TTAAAGA	0.000219343	0.000161379	1.35918
GGAAGAG	0.000219343	0.000165998	1.32136
TGAAATT	0.000219343	0.000166308	1.3189
CTTAAAA	0.000219343	0.000167928	1.30617
TAAAAAG	0.000219343	0.000173581	1.26363
TCTTCCT	0.000219343	0.000196881	1.11409
AATTAAA	0.000219343	0.000202637	1.08244
TTTTAGG	0.000216959	9.41e-05	2.30562
GAGATTT	0.000216959	9.54e-05	2.2742
ATATAAT	0.000216959	0.000117329	1.84915
TCTTCAT	0.000216959	0.000130013	1.66875
TCTTCTT	0.000216959	0.000147247	1.47344
GAGGGAG	0.000216959	0.000148385	1.46214
GGGAAGG	0.000216959	0.000151797	1.42927
TTTGAAG	0.000216959	0.000153383	1.41449
TTTCAGT	0.000216959	0.000154038	1.40848
ATAAATT	0.000216959	0.000162896	1.33189
GTGTTTT	0.000216959	0.000181681	1.19418
TAAATAA	0.000216959	0.000222905	0.973325
TAATAAA	0.000216959	0.00023359	0.928803
GATTATT	0.000214575	8.86e-05	2.42184
AGATATT	0.000214575	0.00010499	2.04377
TTACTGT	0.000214575	0.000107299	1.99979
GGAGAAT	0.000214575	0.000121258	1.76957
ACTTTCT	0.000214575	0.00012243	1.75263
TCATTTA	0.000214575	0.000127807	1.6789
ATTTCCA	0.000214575	0.000128221	1.67348
TCATTTC	0.000214575	0.000129186	1.66098
CATTTCA	0.000214575	0.000134322	1.59747
GGGAAGA	0.000214575	0.000140802	1.52395
ATGTTTA	0.000214575	0.000143249	1.49792
CTAATTT	0.000214575	0.000146075	1.46894
CTTGTTT	0.000214575	0.000147661	1.45316
TTGGTTT	0.000214575	0.000161621	1.32764
GGGATTT	0.000212191	8.5e-05	2.49636
TAATTCT	0.000212191	9.8e-05	2.16521
TTAATTA	0.000212191	0.000116123	1.8273
ACTTTTC	0.000212191	0.000118018	1.79795
AGGGAGA	0.000212191	0.000132978	1.59569
ATTTCAG	0.000212191	0.000141009	1.5048
TTTCCCA	0.000212191	0.000141491	1.49968
TGGCTTT	0.000212191	0.000147144	1.44206
AAATGCT	0.000212191	0.000147144	1.44206
AGGAAAT	0.000212191	0.000152762	1.38903
TTTGAAT	0.000212191	0.000158553	1.3383
TTCCTCT	0.000212191	0.000168342	1.26048
TTTTAGT	0.000212191	0.000170375	1.24544
TTCAGAA	0.000212191	0.000171168	1.23967
CTTCCTT	0.000212191	0.000173995	1.21952
AAATACA	0.000212191	0.000197915	1.07213
ATAAATA	0.000212191	0.000209117	1.0147
TACCTTT	0.000209807	9.25e-05	2.26818
ATTCTCT	0.000209807	0.00010823	1.93853
TTTCAGG	0.000209807	0.000108264	1.93792
ATTTACA	0.000209807	0.000108747	1.92931
GACATTT	0.000209807	0.000120948	1.73469
GTATTTA	0.000209807	0.000122189	1.71707
TTATGTT	0.000209807	0.000123464	1.69934
GTAAAAT	0.000209807	0.000133115	1.57613
GGGAGAA	0.000209807	0.00013346	1.57206
AAATCTT	0.000209807	0.000133908	1.5668
AGGGAAA	0.000209807	0.000144387	1.45309
GAAGAGA	0.000209807	0.000149522	1.40318
AAAATTG	0.000209807	0.000161104	1.30231
TGGAAGA	0.000209807	0.00016362	1.28228
AAAAAGA	0.000209807	0.000275779	0.760779
ATACTTA	0.000207422	6.29e-05	3.29765
AGAGATT	0.000207422	9.52e-05	2.1788
GAATTTA	0.000207422	0.000103197	2.00996
GCTTTTA	0.000207422	0.00010399	1.99463
AATTCTG	0.000207422	0.00011471	1.80823
AATTAAT	0.000207422	0.000120328	1.7238
TTCTATT	0.000207422	0.000123878	1.67441
TGGGGGA	0.000207422	0.000127704	1.62424
TTGCCTT	0.000207422	0.000130668	1.5874
TTTGCCT	0.000207422	0.000131427	1.57823
CATTTGT	0.000207422	0.0001377	1.50633
AATATAA	0.000207422	0.000139871	1.48295
AGGAGGG	0.000207422	0.000145903	1.42164
TTTGATT	0.000207422	0.00014611	1.41963
TCTTTGT	0.000207422	0.000155416	1.33462
ATTTGTA	0.000207422	0.000156244	1.32755
GGGAGGA	0.000207422	0.000157036	1.32086
TTTCCTG	0.000207422	0.000183956	1.12756
TGTTTGT	0.000207422	0.000192642	1.07672
TACATAT	0.000205038	0.000100474	2.04071
TAATTTG	0.000205038	0.00011919	1.72026
CAAATTT	0.000205038	0.00012343	1.66117
AAGGGAA	0.000205038	0.000132081	1.55237
ATTTCAA	0.000205038	0.000136872	1.49803
AGGGAAG	0.000205038	0.000140147	1.46302
TGAGGAA	0.000205038	0.000142318	1.4407
GGAAGGA	0.000205038	0.000152866	1.34129
CCTTTCT	0.000205038	0.000156726	1.30826
GAAGGAA	0.000205038	0.000161965	1.26594
TTAATAA	0.000205038	0.00016555	1.23853
CTGCTTT	0.000205038	0.00016779	1.22199
TGTCTTT	0.000205038	0.00017234	1.18973
TACAAAA	0.000205038	0.000176752	1.16003
TTATACT	0.000202654	7.72e-05	2.62505
TACTTAA	0.000202654	7.74e-05	2.61827
TATTTAC	0.000202654	8.55e-05	2.37022
CTATTTA	0.000202654	9.14e-05	2.21722
TTAAAGG	0.000202654	9.9e-05	2.04701
ATTTACT	0.000202654	9.93e-05	2.04083
TTTATCA	0.000202654	0.000105576	1.91951
TAATATA	0.000202654	0.000106851	1.8966
ATTGCTT	0.000202654	0.000115433	1.7556
TTGTATA	0.000202654	0.000118501	1.71015
ATTCTGT	0.000202654	0.00013022	1.55624
TTCAGTG	0.000202654	0.000131495	1.54115
TTGAGAA	0.000202654	0.000133047	1.52318
TCTTTCC	0.000202654	0.000136252	1.48735
TCCTCTT	0.000202654	0.000139354	1.45424
TCTCCTT	0.000202654	0.00014025	1.44495
TTAAAAC	0.000202654	0.000141836	1.42879
TGGATTT	0.000202654	0.000144904	1.39854
TGCCTTT	0.000202654	0.000160966	1.25899
TGAGAAA	0.000202654	0.000166308	1.21855
ATAAAAA	0.000202654	0.000262198	0.772904
AAAACAA	0.000202654	0.000262336	0.772498
CTTTATA	0.00020027	0.000100991	1.98305
TATTTCC	0.00020027	0.000105196	1.90378
ATAATAT	0.00020027	0.000106437	1.88158
GAAGTTT	0.00020027	0.000107196	1.86826
GGGTTTT	0.00020027	0.000113572	1.76337
ATTATAA	0.00020027	0.000116502	1.71903
TGGGTTT	0.00020027	0.000118294	1.69299
AATGTTA	0.00020027	0.000118742	1.6866
GCCTTTT	0.00020027	0.000121741	1.64505
TTAAACA	0.00020027	0.00012443	1.6095
CATCTTT	0.00020027	0.000130393	1.5359
GGGAAAG	0.00020027	0.000130461	1.53509
GGAAGGG	0.00020027	0.000134942	1.48412
TTCTGCT	0.00020027	0.000137252	1.45914
TAAAACT	0.00020027	0.000140112	1.42936
AATGTAA	0.00020027	0.000144214	1.3887
GAAAATT	0.00020027	0.000156588	1.27896
TTCTGAA	0.00020027	0.000168962	1.1853
AAAGAGA	0.00020027	0.000169755	1.17976
AGAAATA	0.00020027	0.000175511	1.14107
TTTCTGA	0.00020027	0.000176132	1.13704
TGAAAAA	0.00020027	0.000218217	0.917756
TACTTTC	0.000197886	7.24e-05	2.73323
TACTTCT	0.000197886	8.26e-05	2.39571
ACTCTTT	0.000197886	9.03e-05	2.19143
TTTATGG	0.000197886	9.08e-05	2.17936
TCAATTT	0.000197886	9.13e-05	2.16743
TATTCAT	0.000197886	9.96e-05	1.98681
TTCTAAT	0.000197886	0.00010206	1.93892
GTATATT	0.000197886	0.000103059	1.92012
TTAATGA	0.000197886	0.000108161	1.82955
TTATGAA	0.000197886	0.000117984	1.67723
ATATGTA	0.000197886	0.000124119	1.59432
TCTTTCA	0.000197886	0.000124119	1.59432
TGTGAAT	0.000197886	0.000125084	1.58202
CTTTTGA	0.000197886	0.000125705	1.57421
TTGGAGA	0.000197886	0.000126946	1.55882
TTTGTGA	0.000197886	0.000141595	1.39755
AAATTGT	0.000197886	0.0001529	1.29422
AGGGAGG	0.000197886	0.000153969	1.28523
TTTAGAA	0.000197886	0.000158208	1.2508
ATGTAAA	0.000197886	0.000160793	1.23069
TTCTTCC	0.000197886	0.000164171	1.20537
TGGGGAG	0.000197886	0.000174029	1.13709
GTGTGTG	0.000197886	0.000349678	0.565909
TGATATT	0.000195502	0.000102784	1.90207
ACTTCTT	0.000195502	0.000104955	1.86272
GGAAATT	0.000195502	0.000105127	1.85967
AATCATT	0.000195502	0.000105679	1.84996
GAGTTTT	0.000195502	0.00010854	1.8012
GTGATTT	0.000195502	0.000109712	1.78196
GGCTTTT	0.000195502	0.000111228	1.75767
TAATTAA	0.000195502	0.000111297	1.75658
TGTACAT	0.000195502	0.000112676	1.73508
TCTCATT	0.000195502	0.000116226	1.68208
ATTTTGC	0.000195502	0.000122224	1.59954
GTCTTTT	0.000195502	0.000123602	1.58171
GGAAAGG	0.000195502	0.000127153	1.53753
TGGAATT	0.000195502	0.000128462	1.52187
TGGGAGA	0.000195502	0.000131564	1.48598
GGGGAAG	0.000195502	0.000133391	1.46563
TTCTGTA	0.000195502	0.000135321	1.44473
AATGAAT	0.000195502	0.000139906	1.39738
AAGATTT	0.000195502	0.000141767	1.37904
GAGAAAG	0.000195502	0.000143352	1.36379
TTCTCTC	0.000195502	0.000145386	1.34471
TGTTCTT	0.000195502	0.000149695	1.306
AGAGAGA	0.000195502	0.000182887	1.06898
AGGAAGA	0.000195502	0.000203258	0.961842
AAGAAAT	0.000195502	0.000213081	0.917501
ATTATCT	0.000193117	7.87e-05	2.45384
CACTTTA	0.000193117	8.51e-05	2.26929
TTAATTG	0.000193117	8.78e-05	2.19951
ACACATT	0.000193117	9.46e-05	2.04141
GGGAAAT	0.000193117	9.74e-05	1.98272
TTTCTAC	0.000193117	9.81e-05	1.96857
TTTGATA	0.000193117	0.000106265	1.81732
TTGGGGG	0.000193117	0.000110711	1.74433
TGTTAAT	0.000193117	0.000112779	1.71235
TTTCCTA	0.000193117	0.000116261	1.66106
TTCTTGG	0.000193117	0.000117777	1.63968
TTGGGGA	0.000193117	0.000118225	1.63347
AAAGGGA	0.000193117	0.000119156	1.62071
ATTTGTG	0.000193117	0.000124154	1.55546
TTTCATG	0.000193117	0.000126567	1.52581
ACTGTTT	0.000193117	0.00013377	1.44365
CTTCTGT	0.000193117	0.000145145	1.33051
AAATATG	0.000193117	0.000149178	1.29454
TGGAAAT	0.000193117	0.000160414	1.20387
GTTTTTG	0.000193117	0.000162103	1.19132
GGAGGGG	0.000193117	0.000167894	1.15023
CTTTCCT	0.000193117	0.000173512	1.11299
TTACTTA	0.000190733	7.51e-05	2.53972
ATTCTTC	0.000190733	9.65e-05	1.97651
CTTTCTA	0.000190733	0.000100474	1.89833
ATTGTAT	0.000190733	0.000107437	1.7753
AGGAATT	0.000190733	0.000108781	1.75337
AGAGTTT	0.000190733	0.00010916	1.74728
CTTTCAT	0.000190733	0.000109264	1.74562
TACAAAT	0.000190733	0.000109746	1.73795
TATTGTT	0.000190733	0.000112573	1.69431
ACTTTGA	0.000190733	0.000114193	1.67027
GAAGGGA	0.000190733	0.000114503	1.66575
GTTCTTT	0.000190733	0.000123981	1.53841
GAGAGGA	0.000190733	0.000125153	1.524
CTGATTT	0.000190733	0.000127359	1.4976
AGGTTTT	0.000190733	0.000127566	1.49517
ATTTGGA	0.000190733	0.000127876	1.49155
CATTAAA	0.000190733	0.00013346	1.42914
TTTCTGC	0.000190733	0.000135563	1.40697
AAATGGA	0.000190733	0.000158312	1.20479
GAGGAAA	0.000190733	0.000158656	1.20218
AAAGTTT	0.000190733	0.000161483	1.18113
AGAGGAA	0.000190733	0.000170513	1.11858
ATACTTC	0.000188349	5.34e-05	3.52713
CATACTT	0.000188349	5.88e-05	3.20321
TACATTA	0.000188349	6.99e-05	2.69455
CTTTACA	0.000188349	7.64e-05	2.4653
TATTCCT	0.000188349	8.9e-05	2.11628
TTTAAGG	0.000188349	9.14e-05	2.06071
ATACATA	0.000188349	9.19e-05	2.0495
ACATATT	0.000188349	9.62e-05	1.95789
CATTGTT	0.000188349	0.000102094	1.84486
TATAATA	0.000188349	0.00010337	1.82209
TGAGAAT	0.000188349	0.000107575	1.75086
AATGAGA	0.000188349	0.000110504	1.70445
TGCTTTA	0.000188349	0.000110608	1.70285
CTTTGTA	0.000188349	0.000121741	1.54713
TTTATGA	0.000188349	0.000122361	1.53929
TTACAAA	0.000188349	0.000125119	1.50536
TTAAGAA	0.000188349	0.000142835	1.31865
TGCTTTG	0.000188349	0.000145524	1.29428
GGAGAGG	0.000188349	0.000154968	1.21541
AAAATGG	0.000188349	0.000161276	1.16787
AAGGAAG	0.000188349	0.000161965	1.1629
ATGGAAA	0.000188349	0.000164137	1.14751
ATATAAA	0.000188349	0.000173995	1.0825
AAATGTG	0.000188349	0.000178992	1.05228
AGAAAAG	0.000188349	0.000201259	0.935854
ACAAAAA	0.000188349	0.000249238	0.755699
AAACAAA	0.000188349	0.000278605	0.676043
ACTTACT	0.000185965	6.14e-05	3.02875
TATTACT	0.000185965	7.4e-05	2.51304
ACTTAAT	0.000185965	7.44e-05	2.49953
TATCATT	0.000185965	8.14e-05	2.28458
TCTAATT	0.000185965	8.24e-05	2.25686
TTAATTC	0.000185965	8.26e-05	2.25139
CCTATTT	0.000185965	8.46e-05	2.19817
TTCACAT	0.000185965	9.94e-05	1.87088
CTTAAAT	0.000185965	0.000101646	1.82954
CATTCCT	0.000185965	0.000107816	1.72484
AAGCTTT	0.000185965	0.000118811	1.56522
ATGTATA	0.000185965	0.000119535	1.55574
ACTTTGT	0.000185965	0.000125015	1.48754
CAGATTT	0.000185965	0.00012698	1.46452
ATACAAA	0.000185965	0.000143559	1.29539
GAGGAGA	0.000185965	0.000148006	1.25647
AGCATTT	0.000185965	0.000148695	1.25065
GAGAGAG	0.000185965	0.000155244	1.19789
TAAGAAA	0.000185965	0.000156588	1.18761
AGGAAGG	0.000185965	0.000157243	1.18266
TACTTCA	0.000183581	7.6e-05	2.41554
TTATACA	0.000183581	8.1e-05	2.26643
TTTTACC	0.000183581	8.91e-05	2.06039
AACTCTT	0.000183581	9.42e-05	1.94884
TTAACAT	0.000183581	9.76e-05	1.88095
GTTTTGA	0.000183581	0.000111607	1.64489
TTTGAGG	0.000183581	0.00011533	1.59179
AAGTATT	0.000183581	0.000118018	1.55553
ATGAATT	0.000183581	0.000118846	1.5447
GCTTTCT	0.000183581	0.000121155	1.51526
TTCAGAG	0.000183581	0.000121258	1.51397
CTGTATT	0.000183581	0.000121741	1.50796
TTAATGT	0.000183581	0.000125774	1.45961
CAGCTTT	0.000183581	0.000129462	1.41803
GAAAGGA	0.000183581	0.000130806	1.40346
TTGAATT	0.000183581	0.00013639	1.346
TCTCTTC	0.000183581	0.000136459	1.34532
AAAATGC	0.000183581	0.0001448	1.26782
TTTGTTG	0.000183581	0.000145696	1.26003
AAATTCA	0.000183581	0.000145834	1.25884
GAGAGAA	0.000183581	0.000153796	1.19367
GAAGGAG	0.000183581	0.000156726	1.17135
TGGGAAG	0.000183581	0.000158208	1.16038
TTCAAAA	0.000183581	0.000169858	1.08079
GGCTGGG	0.000183581	0.00021253	0.863789
GGAATAT	0.000181197	7.42e-05	2.44201
TTCTCTA	0.000181197	9.33e-05	1.94209
ATCCTTT	0.000181197	9.66e-05	1.87575
TGAGAGA	0.000181197	9.84e-05	1.84143
TAACATT	0.000181197	0.000102887	1.76113
ATTTAAG	0.000181197	0.000104231	1.73842
TAAACTT	0.000181197	0.000110056	1.64641
ACTTAAA	0.000181197	0.000111366	1.62704
GCTGTTT	0.000181197	0.000125567	1.44303
AGAATGT	0.000181197	0.000125808	1.44027
ATGTTTG	0.000181197	0.000130737	1.38597
CAAAATT	0.000181197	0.000131702	1.37581
TTTGTCT	0.000181197	0.000134046	1.35175
TTTCCCC	0.000181197	0.000138389	1.30933
TTCAAAT	0.000181197	0.000138561	1.30771
TAGTTTT	0.000181197	0.000143766	1.26036
AAATGAT	0.000181197	0.000145145	1.24839
GGAGAGA	0.000181197	0.000147109	1.23172
CTTTCTC	0.000181197	0.000147523	1.22826
AATGGAA	0.000181197	0.000149695	1.21044
TGTGTAT	0.000181197	0.000150901	1.20077
CAGAAAT	0.000181197	0.00015421	1.175
AAAGAAT	0.000181197	0.00016941	1.06958
AGAGAAG	0.000181197	0.000173822	1.04243
GGGTGGG	0.000181197	0.000185403	0.977314
GAGGAGG	0.000181197	0.000225559	0.803324
TTACTTC	0.000178812	6.92e-05	2.58399
TTATTAC	0.000178812	7.22e-05	2.47662
ATTTCAC	0.000178812	8.77e-05	2.03891
ACTTCAT	0.000178812	9.31e-05	1.92064
AAGGGGA	0.000178812	9.55e-05	1.87238
TTAAGTT	0.000178812	9.58e-05	1.86651
TTTACTG	0.000178812	0.0001043	1.7144
AATACAT	0.000178812	0.000104679	1.70819
TTCATTA	0.000178812	0.000106575	1.6778
TGTATTA	0.000178812	0.000107713	1.66008
GATTTCT	0.000178812	0.000112124	1.59477
AATTGTT	0.000178812	0.00012019	1.48774
TCCTTTG	0.000178812	0.000122878	1.4552
ACAGAGA	0.000178812	0.000127118	1.40666
AGTTTCT	0.000178812	0.000127359	1.404
AAATGAG	0.000178812	0.000128428	1.39231
GAAATAT	0.000178812	0.000128669	1.38971
AAAGATT	0.000178812	0.000128738	1.38896
TTAAAGT	0.000178812	0.000129117	1.38488
TCTGTGA	0.000178812	0.000130289	1.37243
ATTGAAA	0.000178812	0.000131806	1.35663
ATGTGAA	0.000178812	0.000136252	1.31236
TGACTTT	0.000178812	0.00013932	1.28346
GGGAGAG	0.000178812	0.000139595	1.28093
TGAGGAG	0.000178812	0.00013994	1.27778
TTGTTTC	0.000178812	0.000145317	1.2305
TTGTGTT	0.000178812	0.000150418	1.18877
CTGTGTT	0.000178812	0.000150798	1.18577
AAAAATC	0.000178812	0.00015583	1.14748
GGAGGAA	0.000178812	0.000156002	1.14622
ATGAAAT	0.000178812	0.000162379	1.1012
TGAAATA	0.000178812	0.000163068	1.09655
AGAAGGA	0.000178812	0.000165205	1.08236
TTGGGAG	0.000178812	0.000169962	1.05207
CAAAAAT	0.000178812	0.000180371	0.991357
AACAAAA	0.000178812	0.000241931	0.739103
GAAGAAA	0.000178812	0.000245274	0.72903
TCTACTT	0.000176428	7.99e-05	2.20811
TGCATAT	0.000176428	8.05e-05	2.19165
TTCTACT	0.000176428	8.24e-05	2.14112
CAATATT	0.000176428	8.75e-05	2.01632
TCACATT	0.000176428	9.76e-05	1.80766
TTCATTG	0.000176428	0.000108195	1.63065
ATTTGAT	0.000176428	0.000112607	1.56676
TTCCTTG	0.000176428	0.00011695	1.50858
AGTTTTC	0.000176428	0.000118639	1.4871
TTGTTAA	0.000176428	0.000120638	1.46246
ATGTGTT	0.000176428	0.000121327	1.45415
GTAAATA	0.000176428	0.000121776	1.44879
AATATGT	0.000176428	0.000122189	1.44389
TTGGGAA	0.000176428	0.000126498	1.39471
CCTCTTT	0.000176428	0.000132426	1.33228
TTTGTTA	0.000176428	0.000145317	1.21409
TGCTGTT	0.000176428	0.000145938	1.20892
CTTTGAA	0.000176428	0.000148626	1.18706
TTTCCAG	0.000176428	0.000148626	1.18706
AAGGAGA	0.000176428	0.000151211	1.16677
AAATGCA	0.000176428	0.000153279	1.15103
AAAATCT	0.000176428	0.000153865	1.14664
TTCCTGT	0.000176428	0.000156864	1.12472
TTGTTTG	0.000176428	0.000163206	1.08101
ATAAATG	0.000176428	0.000163344	1.0801
TAGAAAA	0.000176428	0.000166756	1.058
ATACTAT	0.000174044	5.43e-05	3.20523
TACTTAT	0.000174044	5.86e-05	2.97003
TGTTACT	0.000174044	8.49e-05	2.04999
GGGGGAA	0.000174044	8.51e-05	2.04517
ACATTAA	0.000174044	9.51e-05	1.83012
ATTGGAA	0.000174044	9.73e-05	1.78874
GATTTTC	0.000174044	9.89e-05	1.7598
TCAAATT	0.000174044	0.000101646	1.71226
AGGATTT	0.000174044	0.000112435	1.54795
ATGGAGA	0.000174044	0.000125464	1.3872
TTTGTTC	0.000174044	0.000127428	1.36582
ATGAGAA	0.000174044	0.000131633	1.32219
TAGAAAT	0.000174044	0.000135011	1.28911
TAAATGA	0.000174044	0.000135218	1.28714
TCCCTTT	0.000174044	0.000137941	1.26173
TATATAA	0.000174044	0.000138941	1.25265
GCACTTT	0.000174044	0.00014418	1.20713
AAATTTG	0.000174044	0.000151659	1.1476
GGCAGGG	0.000174044	0.000160276	1.0859
GGGCAGG	0.000174044	0.000170238	1.02236
GAGGAAG	0.000174044	0.000186403	0.933697
AGGAGGA	0.000174044	0.000215356	0.808169
TTACTCT	0.00017166	6.92e-05	2.48064
ATTAACT	0.00017166	7.04e-05	2.43835
TTTACTA	0.00017166	8.13e-05	2.11144
ATTTATC	0.00017166	8.34e-05	2.05827
TGGGAAT	0.00017166	9.55e-05	1.79749
TCCTTTA	0.00017166	9.61e-05	1.78626
ATAATTA	0.00017166	0.000102473	1.67517
TTCTTGA	0.00017166	0.000103507	1.65844
TTACAGA	0.00017166	0.000105576	1.62594
TGATTTC	0.00017166	0.000106196	1.61645
CTGAATT	0.00017166	0.000110608	1.55197
TTGGAAG	0.00017166	0.000115227	1.48976
AGAATAT	0.00017166	0.000116261	1.47651
CTCTGTT	0.00017166	0.000124981	1.37349
AATTATA	0.00017166	0.000125153	1.3716
TTCTTGT	0.00017166	0.000125946	1.36297
ATGCTTT	0.00017166	0.000126946	1.35223
TGAATGT	0.00017166	0.000139147	1.23366
TGTTAAA	0.00017166	0.000142353	1.20588
ACAAAAT	0.00017166	0.000154038	1.1144
CTCTTCT	0.00017166	0.000156002	1.10037
AGGAAAG	0.00017166	0.000158932	1.08008
TAAAACA	0.00017166	0.000163585	1.04936
AAAACAT	0.00017166	0.00017527	0.979403
AAAAACA	0.00017166	0.000250341	0.685705
TTTAGGG	0.000169276	5.96e-05	2.8402
GCATATT	0.000169276	6.41e-05	2.64081
GGGAATT	0.000169276	6.45e-05	2.62443
CTATATT	0.000169276	7.53e-05	2.24802
CCATTTA	0.000169276	8.02e-05	2.11067
CATAATT	0.000169276	8.14e-05	2.07956
CCTTTAT	0.000169276	8.59e-05	1.97062
CTCTTTA	0.000169276	8.63e-05	1.96148
ATGGGGA	0.000169276	9.91e-05	1.70813
ATCTCTT	0.000169276	9.96e-05	1.69956
AAACTCT	0.000169276	0.0001	1.69276
AGTTATT	0.000169276	0.000103818	1.63051
GAGAATG	0.000169276	0.000108195	1.56455
AATTCAG	0.000169276	0.000108264	1.56355
TTATGTA	0.000169276	0.000108574	1.55908
ATGGAAG	0.000169276	0.000109401	1.5473
TTTACAG	0.000169276	0.000111745	1.51484
AACTTTG	0.000169276	0.000111849	1.51343
TTTAGTT	0.000169276	0.000119707	1.41409
TTGTGAA	0.000169276	0.00013153	1.28698
CTTTGCT	0.000169276	0.00013153	1.28698
TTTCCAA	0.000169276	0.000138389	1.22319
TGGAGAG	0.000169276	0.000152211	1.11211
GGGCTGG	0.000169276	0.00018954	0.893089
ATGAAAA	0.000169276	0.00020698	0.817837
GGAGGAG	0.000169276	0.000233831	0.723925
ATATTAC	0.000166892	5.6e-05	2.98021
TACTATT	0.000166892	6.84e-05	2.43994
AACTATT	0.000166892	8.54e-05	1.95424
ATGTACA	0.000166892	9.43e-05	1.7698
AATTCCT	0.000166892	9.58e-05	1.74209
GAATGTT	0.000166892	0.00010106	1.65142
TAAATTG	0.000166892	0.000102439	1.62918
TTTATAG	0.000166892	0.0001043	1.60012
ACAATTT	0.000166892	0.0001053	1.58492
TCATTGT	0.000166892	0.000105955	1.57512
TTTGGTG	0.000166892	0.000106851	1.56191
ATGTTAA	0.000166892	0.000115158	1.44924
TTCATCT	0.000166892	0.000120879	1.38065
TAAACAT	0.000166892	0.000120948	1.37987
TCAGAGA	0.000166892	0.000124567	1.33978
AATTTGA	0.000166892	0.000126773	1.31646
TCTTTGA	0.000166892	0.000127394	1.31005
TAATAAT	0.000166892	0.000127704	1.30687
TTGTTCT	0.000166892	0.000128255	1.30125
CCTGTTT	0.000166892	0.000128359	1.3002
CATGTTT	0.000166892	0.000135597	1.23079
TAAAAAC	0.000166892	0.00014256	1.17068
AGAGCTG	0.000166892	0.000147523	1.13129
CTGGGAA	0.000166892	0.000149005	1.12004
ACAGAAA	0.000166892	0.000170961	0.976199
TAAAGAA	0.000166892	0.000177131	0.942195
GGAAGAA	0.000166892	0.000182163	0.916168
TATTCTC	0.000164507	7.05e-05	2.33343
TACACAT	0.000164507	7.3e-05	2.25352
ATTATTC	0.000164507	7.75e-05	2.12267
TTAATCT	0.000164507	7.76e-05	2.11994
GTTAATT	0.000164507	7.88e-05	2.08765
TTACATA	0.000164507	8.33e-05	1.97487
TTTAATC	0.000164507	9e-05	1.82786
TATACAT	0.000164507	9.21e-05	1.78618
AACCTTT	0.000164507	9.27e-05	1.77462
AGATTTA	0.000164507	9.43e-05	1.74451
CATATAT	0.000164507	9.43e-05	1.74451
TTGAGGA	0.000164507	9.68e-05	1.69945
ACATTCT	0.000164507	9.79e-05	1.68036
AGGCTTT	0.000164507	0.000101405	1.62228
AGTTTAT	0.000164507	0.000103163	1.59463
ATGGTTT	0.000164507	0.000106058	1.5511
ACTGTGT	0.000164507	0.000113779	1.44585
TGAATAT	0.000164507	0.000119363	1.37821
CTTTGGA	0.000164507	0.000123189	1.3354
AGTTTTG	0.000164507	0.000127635	1.28889
TTCTGGG	0.000164507	0.000128841	1.27682
TTTGTGG	0.000164507	0.000129427	1.27104
AATGTGA	0.000164507	0.000131323	1.25269
GTTTCTG	0.000164507	0.000133047	1.23646
TGAAGAG	0.000164507	0.000133322	1.23391
TCCTTTC	0.000164507	0.000136493	1.20524
TTGTCTT	0.000164507	0.000136838	1.2022
AGGGCAG	0.000164507	0.000144352	1.13962
AAGAATT	0.000164507	0.000146834	1.12036
AAAAACT	0.000164507	0.000161689	1.01743
CTGGGGA	0.000164507	0.000164585	0.999526
GAAAAGA	0.000164507	0.000167687	0.981036
CTTCTCT	0.000164507	0.000169548	0.970268
CTTTGGG	0.000164507	0.000172409	0.954167
ACTTTAC	0.000162123	5.46e-05	2.96929
CATATTA	0.000162123	6.35e-05	2.55312
CTTACTT	0.000162123	6.53e-05	2.48274
TTCTTAC	0.000162123	7.86e-05	2.06263
TATATAC	0.000162123	8.27e-05	1.96037
GGTATTT	0.000162123	8.69e-05	1.86563
AATTTCC	0.000162123	8.71e-05	1.86134
TAAATTC	0.000162123	8.72e-05	1.85921
ACTTTCA	0.000162123	9.11e-05	1.77962
TATTCTG	0.000162123	9.83e-05	1.64927
ATATTCA	0.000162123	9.86e-05	1.64425
TATGAAT	0.000162123	9.91e-05	1.63595
TTAGAAT	0.000162123	9.97e-05	1.62611
AATGTCT	0.000162123	0.000100474	1.61358
AATTTGG	0.000162123	0.000101336	1.59986
GTATTTG	0.000162123	0.000103645	1.56421
TTGGCTT	0.000162123	0.000105334	1.53913
ATGTCTT	0.000162123	0.000106334	1.52466
TAAAGGA	0.000162123	0.000106954	1.51582
GAAATTA	0.000162123	0.000111504	1.45397
ACTTCTG	0.000162123	0.000112193	1.44504
TGACATT	0.000162123	0.000112573	1.44016
GTAATTT	0.000162123	0.000113779	1.42489
TAATGTT	0.000162123	0.000116054	1.39696
GATGTTT	0.000162123	0.000117743	1.37692
CCTTTTG	0.000162123	0.000119845	1.35277
ACATTTG	0.000162123	0.000126463	1.28198
ATGATTT	0.000162123	0.000132702	1.22171
GAAATGA	0.000162123	0.000133391	1.2154
TGTAATT	0.000162123	0.000133805	1.21164
AAAAGAG	0.000162123	0.000138113	1.17384
TTCCAGA	0.000162123	0.0001448	1.11963
TGTGAAA	0.000162123	0.000160104	1.01261
AGAGGAG	0.000162123	0.000163999	0.988561
TAATCTT	0.000159739	7.68e-05	2.07993
ATTTAAC	0.000159739	7.77e-05	2.05584
TTAACTG	0.000159739	8.01e-05	1.99424
TTAAGGA	0.000159739	8.43e-05	1.89489
ATTCATA	0.000159739	8.67e-05	1.84243
ATTATTG	0.000159739	8.8e-05	1.81522
AAACTAT	0.000159739	9.01e-05	1.77291
GTTTAAT	0.000159739	9.03e-05	1.76898
GAATTTC	0.000159739	9.08e-05	1.75924
TACTGTT	0.000159739	9.22e-05	1.73253
TGAGAGG	0.000159739	9.23e-05	1.73065
GGTTTTA	0.000159739	9.7e-05	1.64679
ATCACTT	0.000159739	0.000100164	1.59477
AATTGTA	0.000159739	0.000100302	1.59258
TTTCATC	0.000159739	0.000103749	1.53967
TTTGGAT	0.000159739	0.000107368	1.48777
TTTGTAG	0.000159739	0.000107402	1.4873
GTGAAAT	0.000159739	0.000107816	1.48159
ATTCCTG	0.000159739	0.000108057	1.47828
GCTTTTC	0.000159739	0.000109195	1.46288
ATTAATA	0.000159739	0.000110125	1.45052
CTTTTGG	0.000159739	0.000110987	1.43926
ATATGAA	0.000159739	0.000111952	1.42685
TTTTGCC	0.000159739	0.000112262	1.42291
TTCAGGA	0.000159739	0.000115158	1.38713
AAGAGAG	0.000159739	0.000115675	1.38093
CTGGTTT	0.000159739	0.000116433	1.37194
AGAATAA	0.000159739	0.000123602	1.29237
AGGGGAG	0.000159739	0.000124188	1.28627
AGAGAGG	0.000159739	0.000125567	1.27214
TTTGCAT	0.000159739	0.000127049	1.2573
CTCTTTG	0.000159739	0.00012729	1.25492
TGGAGGG	0.000159739	0.000132564	1.205
TAAAAGT	0.000159739	0.000136769	1.16795
TGTGGAA	0.000159739	0.000138527	1.15313
TTCTCCA	0.000159739	0.000139216	1.14742
GAGAAGA	0.000159739	0.000156312	1.02192
AAAAGTT	0.000159739	0.000158622	1.00704
GAAATAA	0.000159739	0.000169962	0.939851
AAAATCA	0.000159739	0.000172892	0.923924
GGAGAAG	0.000159739	0.000182095	0.877229
GAAAGAA	0.000159739	0.000191263	0.83518
CCTTCCT	0.000159739	0.000206705	0.772787
AGAAGAA	0.000159739	0.000235554	0.678142
TCATACT	0.000157355	5.71e-05	2.75578
TTATAAG	0.000157355	7.28e-05	2.16147
ACATTAT	0.000157355	7.82e-05	2.01221
ATAACTT	0.000157355	8.27e-05	1.90272
TATATTC	0.000157355	8.63e-05	1.82335
ATCTTTC	0.000157355	8.76e-05	1.79629
TTTGGGT	0.000157355	9.18e-05	1.71411
TAATGTA	0.000157355	9.29e-05	1.69381
TTGGATT	0.000157355	9.74e-05	1.61555
ATAATGT	0.000157355	9.76e-05	1.61224
TGGAAGT	0.000157355	9.77e-05	1.61059
ACCATTT	0.000157355	0.000100888	1.5597
TTGGAGG	0.000157355	0.000101681	1.54754
ATATTGT	0.000157355	0.000102163	1.54023
CTGTTTA	0.000157355	0.000106644	1.47552
ATGTTTC	0.000157355	0.000106713	1.47456
TTGGAAT	0.000157355	0.000108161	1.45482
AATGATT	0.000157355	0.000109815	1.43291
TTCACTG	0.000157355	0.000112228	1.4021
ATTTGCT	0.000157355	0.000114778	1.37095
CATTTGA	0.000157355	0.00011502	1.36807
TGAGTTT	0.000157355	0.000116019	1.35629
GAGGGGA	0.000157355	0.00011633	1.35266
AGAAGTT	0.000157355	0.000117536	1.33878
CAAATGT	0.000157355	0.000118467	1.32826
TAATGAA	0.000157355	0.000118639	1.32633
AGAAAGT	0.000157355	0.000122775	1.28165
AAAAGTG	0.000157355	0.000125877	1.25007
AACAAAT	0.000157355	0.000127532	1.23385
TTCAGTT	0.000157355	0.000131668	1.19509
AAGGAGG	0.000157355	0.000132254	1.18979
TTCTCAG	0.000157355	0.000137148	1.14734
TGTATGT	0.000157355	0.000138561	1.13564
TTCTGGA	0.000157355	0.00014025	1.12196
AATTTGT	0.000157355	0.000142008	1.10807
AGTGTTT	0.000157355	0.000142939	1.10085
TCTTCTG	0.000157355	0.000146627	1.07317
TAAAAGA	0.000157355	0.000148971	1.05628
TTAGAAA	0.000157355	0.00015907	0.989219
CTCTGTG	0.000157355	0.000163275	0.963742
AAAAAGT	0.000157355	0.000174753	0.900442
AAAAAAG	0.000157355	0.000266093	0.591353
TTCATAC	0.000154971	6.11e-05	2.53635
CTATTAT	0.000154971	6.15e-05	2.51985
TTTATCC	0.000154971	6.92e-05	2.23947
TTAATGG	0.000154971	7.14e-05	2.17046
TTTATGC	0.000154971	7.42e-05	2.08856
AGGGAAT	0.000154971	7.55e-05	2.0526
CTTTTAC	0.000154971	7.63e-05	2.03107
CTCTTAA	0.000154971	7.81e-05	1.98426
GTACTTT	0.000154971	8.19e-05	1.8922
ATATCTT	0.000154971	8.25e-05	1.87844
TTCAATT	0.000154971	8.27e-05	1.87389
AGATTAT	0.000154971	8.33e-05	1.8604
CATGTAT	0.000154971	8.35e-05	1.85594
AATTACT	0.000154971	8.37e-05	1.85151
TATATTG	0.000154971	8.72e-05	1.77719
GATTTCA	0.000154971	9.58e-05	1.61765
TTCATAA	0.000154971	9.75e-05	1.58945
ATTATGT	0.000154971	9.77e-05	1.58619
ATGCATT	0.000154971	9.78e-05	1.58457
ACACTTT	0.000154971	9.8e-05	1.58134
GAAAGGG	0.000154971	0.00010044	1.54292
AAGGGAG	0.000154971	0.000101922	1.52049
TGGTTTG	0.000154971	0.000105059	1.47509
TCTGTAT	0.000154971	0.000110746	1.39934
GTGGGAA	0.000154971	0.00011078	1.39891
TGAAGTT	0.000154971	0.000111883	1.38512
AAGCATT	0.000154971	0.0001124	1.37875
CATTTCC	0.000154971	0.000117329	1.32082
AAGGAAT	0.000154971	0.000117467	1.31927
TCTAAAA	0.000154971	0.000127221	1.21812
AAAGGAG	0.000154971	0.000127497	1.21549
TATGAAA	0.000154971	0.000133288	1.16268
AGTGAAA	0.000154971	0.000134529	1.15195
TTGCTGT	0.000154971	0.000135046	1.14754
CTTTGTG	0.000154971	0.000136011	1.1394
CTGTGGA	0.000154971	0.000145869	1.0624
ATAAAAG	0.000154971	0.000146696	1.05641
AAAAGAT	0.000154971	0.000147247	1.05246
AGGAGAG	0.000154971	0.000150177	1.03192
TGGGATT	0.000154971	0.000162999	0.950748
GGGGCTG	0.000154971	0.00017913	0.865131
GATACTT	0.000152587	5.25e-05	2.90642
CTTATTA	0.000152587	6.41e-05	2.38045
GTAACTT	0.000152587	6.6e-05	2.31192
ATATACT	0.000152587	7.13e-05	2.14007
CTTAATA	0.000152587	7.41e-05	2.0592
TAAGAGA	0.000152587	7.57e-05	2.01568
TATATGA	0.000152587	7.79e-05	1.95875
GCTTTAT	0.000152587	8.23e-05	1.85403
TCATTAT	0.000152587	8.53e-05	1.78883
TTAAATC	0.000152587	8.73e-05	1.74785
TACTGTG	0.000152587	8.78e-05	1.73789
AACTTAA	0.000152587	8.81e-05	1.73198
GTTTATA	0.000152587	9.27e-05	1.64603
AATATTC	0.000152587	9.31e-05	1.63896
TTCCTAA	0.000152587	9.42e-05	1.61982
GAACTTT	0.000152587	9.51e-05	1.60449
GGCATTT	0.000152587	9.69e-05	1.57469
AATTATG	0.000152587	9.78e-05	1.56019
TAAGGAA	0.000152587	9.82e-05	1.55384
TTATTGA	0.000152587	0.00010013	1.52389
GTATATA	0.000152587	0.000101681	1.50064
AGAATTG	0.000152587	0.000103645	1.47221
CAGAGAT	0.000152587	0.000104955	1.45383
TGTTTGC	0.000152587	0.000106265	1.43591
GCTTTGT	0.000152587	0.000108195	1.4103
GAGGGAA	0.000152587	0.000109057	1.39915
ATTCTGA	0.000152587	0.000113538	1.34393
GAAAAGT	0.000152587	0.000115502	1.32108
TTGCATT	0.000152587	0.000116984	1.30434
TTCATGT	0.000152587	0.000117605	1.29745
GGGGAGA	0.000152587	0.000121086	1.26015
ATGAATG	0.000152587	0.000122327	1.24737
TTGAAAG	0.000152587	0.000124567	1.22494
TGTGATT	0.000152587	0.000124947	1.22121
GAAAACT	0.000152587	0.000125257	1.21819
TTTGCAG	0.000152587	0.000127566	1.19614
AATGTGT	0.000152587	0.000128979	1.18304
AAAGTGA	0.000152587	0.000130013	1.17363
TCTTCAG	0.000152587	0.000135011	1.13018
TGAGAAG	0.000152587	0.00013832	1.10314
TCTGGAA	0.000152587	0.000139664	1.09253
AGAAGAG	0.000152587	0.000165205	0.923622
GAGGTGG	0.000152587	0.000169583	0.899778
TTCCTGG	0.000152587	0.000173719	0.878355
CTGCTGT	0.000152587	0.000175615	0.868872
CTGGGAG	0.000152587	0.00018337	0.832126
TGCTGCT	0.000152587	0.000207084	0.736836
GCTGGGA	0.000152587	0.000223146	0.683799
TTTACTC	0.000150202	6.55e-05	2.29316
GGATATT	0.000150202	6.67e-05	2.2519
GTACATT	0.000150202	6.89e-05	2.18
TCTTTAC	0.000150202	6.98e-05	2.15189
TCCTATT	0.000150202	7.02e-05	2.13963
TTATTGG	0.000150202	7.07e-05	2.1245
TTACTAA	0.000150202	7.09e-05	2.1185
GAGAATA	0.000150202	7.17e-05	2.09487
CATTTAC	0.000150202	7.29e-05	2.06038
TAATATG	0.000150202	7.5e-05	2.00269
TATTCTA	0.000150202	7.77e-05	1.9331
TTTTAGC	0.000150202	7.89e-05	1.9037
TTATCTG	0.000150202	8.16e-05	1.84071
GAGCTTT	0.000150202	8.18e-05	1.83621
GGAATGT	0.000150202	8.32e-05	1.80531
TTCTATA	0.000150202	8.36e-05	1.79667
AATGAGG	0.000150202	8.44e-05	1.77964
GAATTAT	0.000150202	8.69e-05	1.72845
ATTAATG	0.000150202	8.69e-05	1.72845
GAATTCT	0.000150202	9.32e-05	1.61161
AAAAGGG	0.000150202	9.52e-05	1.57775
TCTAAAT	0.000150202	9.7e-05	1.54847
TTCCTTA	0.000150202	9.82e-05	1.52955
TTTCAGC	0.000150202	9.93e-05	1.51261
TGTTTAC	0.000150202	9.95e-05	1.50957
TGTGCAT	0.000150202	0.000100095	1.50059
TAGAATT	0.000150202	0.000100578	1.49339
AAGTTTA	0.000150202	0.000100819	1.48982
TTGTACA	0.000150202	0.000100991	1.48728
TCTTGGA	0.000150202	0.000101439	1.48071
GGTTTCT	0.000150202	0.000101819	1.47519
GTGGTTT	0.000150202	0.00010368	1.44871
AGACATT	0.000150202	0.00010399	1.44439
AGTTTAA	0.000150202	0.000104266	1.44057
TTTCTAG	0.000150202	0.000104783	1.43346
GAAACTT	0.000150202	0.000105127	1.42877
TGTGGTT	0.000150202	0.000106885	1.40527
TGTATAA	0.000150202	0.000106989	1.4039
ATGGGAA	0.000150202	0.00010785	1.39269
TCTGAGA	0.000150202	0.000110918	1.35417
GAGAGGG	0.000150202	0.000112952	1.32979
GACTTTT	0.000150202	0.000114813	1.30823
TGTTTGG	0.000150202	0.000115813	1.29694
TTCAGAT	0.000150202	0.000115847	1.29655
AGAGGGA	0.000150202	0.000122017	1.23099
TTCCTCA	0.000150202	0.00013477	1.11451
TCCTTCT	0.000150202	0.000136562	1.09988
CTGTGAA	0.000150202	0.000137424	1.09298
AGGGCTG	0.000150202	0.000142284	1.05565
CTGGAAG	0.000150202	0.000156071	0.962395
CTGGAAA	0.000150202	0.000161862	0.927963
TCTGTGT	0.000150202	0.000164447	0.913376
CTGCCTT	0.000150202	0.000167756	0.89536
AGAAAGA	0.000150202	0.000193228	0.77733
GGGGAAT	0.000147818	5.36e-05	2.7578
AATTATC	0.000147818	6.22e-05	2.3765
CTTATAT	0.000147818	6.29e-05	2.35005
AGGGATT	0.000147818	6.55e-05	2.25676
ATACTGA	0.000147818	6.62e-05	2.2329
TACTCTT	0.000147818	6.72e-05	2.19967
AATGGGG	0.000147818	7.48e-05	1.97618
TTACTTG	0.000147818	7.74e-05	1.90979
CTATTTC	0.000147818	7.8e-05	1.8951
TTCCTAT	0.000147818	7.97e-05	1.85468
ATCTTAA	0.000147818	8.17e-05	1.80928
GATTCTT	0.000147818	8.35e-05	1.77028
GTGAATT	0.000147818	8.38e-05	1.76394
TTTGCTC	0.000147818	8.68e-05	1.70297
ATTCTGG	0.000147818	9e-05	1.64242
GATTTAA	0.000147818	9.07e-05	1.62975
TGTGAGA	0.000147818	9.3e-05	1.58944
TAAAAGG	0.000147818	9.54e-05	1.54945
CTTTGAT	0.000147818	9.71e-05	1.52233
TGAGATT	0.000147818	9.95e-05	1.48561
ATGTGTA	0.000147818	0.000101887	1.4508
GAAGGGG	0.000147818	0.000102887	1.4367
TGTAATA	0.000147818	0.00010299	1.43527
TTGAATA	0.000147818	0.000103852	1.42335
AGGAATG	0.000147818	0.000104404	1.41583
AAATGGT	0.000147818	0.000104955	1.40839
GAATTTG	0.000147818	0.000111952	1.32037
TACTAAA	0.000147818	0.000113951	1.29721
TTAGTTT	0.000147818	0.000115537	1.2794
TCTTTGG	0.000147818	0.000118329	1.24921
AAGAATA	0.000147818	0.000119638	1.23554
GTAAAAA	0.000147818	0.000121121	1.22042
TTGTAAT	0.000147818	0.000121982	1.2118
CAGAATT	0.000147818	0.000122086	1.21077
CCTTCTT	0.000147818	0.00012343	1.19759
AAATCAT	0.000147818	0.000127807	1.15657
TGTTATT	0.000147818	0.000133081	1.11074
CAAAATA	0.000147818	0.000146075	1.01193
TCTCTGT	0.000147818	0.000147247	1.00388
AATAATA	0.000147818	0.000152383	0.970043
TGGAGGA	0.000147818	0.000173719	0.850903
TCTCTCT	0.000147818	0.000198846	0.743379
CTGCTGG	0.000147818	0.000206429	0.716072
TTATCCT	0.000145434	6.51e-05	2.23401
TCATAAT	0.000145434	7.14e-05	2.03689
ATTCACT	0.000145434	7.47e-05	1.94691
TCTCTTA	0.000145434	7.69e-05	1.89121
TTGGGAT	0.000145434	8.04e-05	1.80888
ACATACA	0.000145434	8.16e-05	1.78228
AGCTTTA	0.000145434	8.38e-05	1.73549
ACATTCA	0.000145434	8.44e-05	1.72315
CTAAATT	0.000145434	8.7e-05	1.67166
TACTGAA	0.000145434	8.83e-05	1.64704
TTTTGGC	0.000145434	8.9e-05	1.63409
ACTGTAT	0.000145434	9.3e-05	1.56381
AGAATCT	0.000145434	9.53e-05	1.52607
TCATTAA	0.000145434	9.61e-05	1.51336
TTGAGAT	0.000145434	9.76e-05	1.4901
TTTGACT	0.000145434	9.76e-05	1.4901
AGTCTTT	0.000145434	9.86e-05	1.47499
TTCTGGT	0.000145434	0.0001	1.45434
AAATCCT	0.000145434	0.000101681	1.4303
AAGAGAT	0.000145434	0.000103197	1.40929
TCTTCAA	0.000145434	0.000106472	1.36594
ATGTAAT	0.000145434	0.00010916	1.3323
ACAAATA	0.000145434	0.000109608	1.32686
CAAATAT	0.000145434	0.000111573	1.30349
TGATTCT	0.000145434	0.000112159	1.29668
TATGTAA	0.000145434	0.000112573	1.29191
CCAGTTT	0.000145434	0.000112883	1.28836
ATTAAAG	0.000145434	0.000114468	1.27052
GATGGGG	0.000145434	0.000115537	1.25877
ACAAATG	0.000145434	0.000116433	1.24908
TCATCTT	0.000145434	0.000118122	1.23122
TCAGAAT	0.000145434	0.000120535	1.20657
CAGGGAA	0.000145434	0.000120845	1.20348
TCTTGTT	0.000145434	0.000120948	1.20245
TGGAAGG	0.000145434	0.000124774	1.16558
TTCTGAG	0.000145434	0.000127566	1.14007
TCTGGGA	0.000145434	0.000130117	1.11772
TCTTCCA	0.000145434	0.000133253	1.09141
CTGAGAA	0.000145434	0.000140181	1.03747
GGAAAGA	0.000145434	0.000141491	1.02787
AAAACTG	0.000145434	0.000152038	0.956563
GAATAAA	0.000145434	0.000152073	0.956343
GGAAAAG	0.000145434	0.000154279	0.942669
GGGGTGG	0.000145434	0.000156175	0.931225
CAGGAAG	0.000145434	0.000167756	0.866938
CTTCCTG	0.000145434	0.00021963	0.662177
ACTACTT	0.00014305	5.81e-05	2.46213
TAACTTA	0.00014305	6.67e-05	2.14468
CTACATT	0.00014305	6.71e-05	2.13189
ATTAAGT	0.00014305	6.87e-05	2.08224
TATATCT	0.00014305	7.26e-05	1.97039
TCTTACT	0.00014305	7.4e-05	1.93311
CTTTATG	0.00014305	8.19e-05	1.74664
AGGAATA	0.00014305	8.31e-05	1.72142
TACAGAT	0.00014305	8.31e-05	1.72142
TTAAGAT	0.00014305	8.41e-05	1.70095
GATTTAT	0.00014305	8.43e-05	1.69692
CTTTTAG	0.00014305	8.54e-05	1.67506
TGAAGGG	0.00014305	8.63e-05	1.65759
TTCTACA	0.00014305	8.7e-05	1.64425
TATTTAG	0.00014305	8.74e-05	1.63673
TAATTCA	0.00014305	8.75e-05	1.63486
ATTGTTA	0.00014305	8.9e-05	1.6073
TTTAGGA	0.00014305	8.9e-05	1.6073
AAGTTAT	0.00014305	8.91e-05	1.6055
TTATGTG	0.00014305	8.97e-05	1.59476
ACAGATT	0.00014305	9.05e-05	1.58066
TGTACAG	0.00014305	9.25e-05	1.54649
ATTCTTG	0.00014305	9.27e-05	1.54315
TGATGTG	0.00014305	9.56e-05	1.49634
TATTGTA	0.00014305	9.75e-05	1.46718
TTTGTGC	0.00014305	9.79e-05	1.46118
GGAAGAT	0.00014305	9.98e-05	1.43337
TGCAAAT	0.00014305	0.000103956	1.37606
GTGCTTT	0.00014305	0.000107816	1.3268
AATTCAT	0.00014305	0.000109987	1.30061
ATATATG	0.00014305	0.00011016	1.29857
AAATGTC	0.00014305	0.000110746	1.29169
ACTGGAA	0.00014305	0.000112883	1.26724
TAAAGAT	0.00014305	0.000114124	1.25346
ATGAGGA	0.00014305	0.000114675	1.24744
CTTCAGT	0.00014305	0.000115192	1.24184
TTTCAAG	0.00014305	0.000115296	1.24072
CTTGGGA	0.00014305	0.000115985	1.23335
GAATGTG	0.00014305	0.000116778	1.22497
TTTGCAA	0.00014305	0.000118536	1.20681
ACAGTTT	0.00014305	0.000118536	1.20681
TGAAACA	0.00014305	0.000119604	1.19603
GGTGGGA	0.00014305	0.000119983	1.19225
TCTTGAA	0.00014305	0.000120397	1.18815
TGTCATT	0.00014305	0.000121982	1.17271
CTCTTTC	0.00014305	0.000123533	1.15799
GTGTTTG	0.00014305	0.00012605	1.13487
GTGGGGA	0.00014305	0.000128359	1.11445
TGTGAAG	0.00014305	0.0001286	1.11236
TCTGTGG	0.00014305	0.000139044	1.02881
TTGAAGA	0.00014305	0.000141112	1.01373
AAAAGTA	0.00014305	0.000144559	0.989561
TTCCAAA	0.00014305	0.000145972	0.979982
AAGAGGA	0.00014305	0.000155727	0.918595
AGAAACA	0.00014305	0.000163689	0.873913
TCAGAAA	0.00014305	0.000164826	0.867885
TCCTTCC	0.00014305	0.000171789	0.832708
GCTGGGG	0.00014305	0.000180509	0.792481
GGGAATA	0.000140666	5.24e-05	2.68447
TTAACTA	0.000140666	5.7e-05	2.46782
ACTAATT	0.000140666	6.27e-05	2.24348
TATCTTC	0.000140666	6.56e-05	2.1443
TATGAGA	0.000140666	6.75e-05	2.08394
GTTTTAC	0.000140666	7.36e-05	1.91122
CTTTACT	0.000140666	7.75e-05	1.81505
GAGGAAT	0.000140666	7.91e-05	1.77833
GAGAACT	0.000140666	8.21e-05	1.71335
AGTATAT	0.000140666	8.25e-05	1.70504
TTAAGTG	0.000140666	8.42e-05	1.67062
GGGCTTT	0.000140666	8.51e-05	1.65295
TTGGTGT	0.000140666	8.53e-05	1.64907
ATACTGT	0.000140666	8.58e-05	1.63946
GTAGAAA	0.000140666	8.64e-05	1.62808
TATTCAG	0.000140666	8.75e-05	1.60761
TGATTAT	0.000140666	8.77e-05	1.60395
CATCATT	0.000140666	8.89e-05	1.58229
TACAGTT	0.000140666	8.89e-05	1.58229
CTTGAAT	0.000140666	8.92e-05	1.57697
TGTGTTA	0.000140666	8.93e-05	1.57521
TTAACAA	0.000140666	8.98e-05	1.56644
AAACTTA	0.000140666	9.15e-05	1.53733
GTAAATT	0.000140666	9.16e-05	1.53566
GTTTCAT	0.000140666	9.22e-05	1.52566
AATTGCT	0.000140666	9.3e-05	1.51254
ATGTATG	0.000140666	9.35e-05	1.50445
TATTGAA	0.000140666	9.89e-05	1.42231
CTGACTT	0.000140666	9.9e-05	1.42087
ATATACA	0.000140666	0.000100853	1.39476
ACAAATT	0.000140666	0.000102267	1.37548
ATATGTT	0.000140666	0.000103887	1.35403
TGGGGTT	0.000140666	0.000105231	1.33674
AATGCTT	0.000140666	0.000105369	1.33498
ATGTTCT	0.000140666	0.000107264	1.3114
CATTCTG	0.000140666	0.000108505	1.2964
CTTCAAA	0.000140666	0.000110504	1.27295
AGTTCTT	0.000140666	0.000110677	1.27096
GGGGGAG	0.000140666	0.000112262	1.25302
AGATGTT	0.000140666	0.0001134	1.24044
TTTTGTC	0.000140666	0.00011633	1.2092
TCTCTGA	0.000140666	0.000118467	1.18739
CTCTCTT	0.000140666	0.000122465	1.14862
TTGTGTG	0.000140666	0.000124395	1.1308
TGCTTTC	0.000140666	0.00012567	1.11933
TTCTGCA	0.000140666	0.000127428	1.10389
TCTTCTC	0.000140666	0.000130737	1.07595
AATGAAG	0.000140666	0.000131082	1.07311
AGTAAAA	0.000140666	0.000131461	1.07002
AGAAAGG	0.000140666	0.000132013	1.06555
AAGAATG	0.000140666	0.000132771	1.05946
CTTTCCC	0.000140666	0.000134356	1.04696
CAGAGAG	0.000140666	0.000142456	0.987435
TCAGTTT	0.000140666	0.000142973	0.983864
GTTTGTT	0.000140666	0.000147144	0.955975
TTATGGT	0.000138282	5.84e-05	2.36784
AGATACT	0.000138282	6.43e-05	2.15058
GTTACTT	0.000138282	6.45e-05	2.14391
TATTAAG	0.000138282	7.08e-05	1.95314
TACAATT	0.000138282	7.23e-05	1.91261
ATTACTG	0.000138282	7.28e-05	1.89948
GGAAGTT	0.000138282	7.73e-05	1.7889
TATGTTA	0.000138282	7.76e-05	1.78198
TATTACA	0.000138282	7.78e-05	1.7774
TTGCTTA	0.000138282	7.9e-05	1.75041
ATTAAAC	0.000138282	7.96e-05	1.73721
GGACTTT	0.000138282	8.12e-05	1.70298
TCTGTTA	0.000138282	8.5e-05	1.62685
TTGGGGT	0.000138282	8.66e-05	1.59679
TAAATGC	0.000138282	8.77e-05	1.57676
GAAATTC	0.000138282	8.84e-05	1.56428
TAGCTTT	0.000138282	8.85e-05	1.56251
ATTCTAA	0.000138282	8.98e-05	1.53989
CAACTTT	0.000138282	8.99e-05	1.53818
TCATCAT	0.000138282	9.13e-05	1.51459
TACTGTA	0.000138282	9.23e-05	1.49818
TGCACTT	0.000138282	9.23e-05	1.49818
AATGCAT	0.000138282	9.28e-05	1.49011
TGAATTA	0.000138282	9.64e-05	1.43446
TTTGGCA	0.000138282	9.67e-05	1.43001
AAATATC	0.000138282	9.73e-05	1.42119
CTTTCAA	0.000138282	9.76e-05	1.41682
TGGCATT	0.000138282	0.000102129	1.35399
TGATTTG	0.000138282	0.00010368	1.33374
AGAATTA	0.000138282	0.000103749	1.33285
TAGATTT	0.000138282	0.00010592	1.30553
TCAGTGA	0.000138282	0.000106816	1.29458
TAAAATC	0.000138282	0.000107609	1.28504
AGGAAGT	0.000138282	0.000107781	1.28299
TCATGTT	0.000138282	0.00010785	1.28217
TGAATGA	0.000138282	0.00010823	1.27767
AGCTTTG	0.000138282	0.00010885	1.27039
TGAAGCT	0.000138282	0.000109298	1.26518
TTGCAGA	0.000138282	0.000109643	1.2612
CTTGGAA	0.000138282	0.000110298	1.25371
CAGTTCT	0.000138282	0.000112676	1.22725
ATTCAGA	0.000138282	0.00011433	1.2095
TGAAACT	0.000138282	0.000114434	1.2084
TTCTGAT	0.000138282	0.000115158	1.2008
TTTGATG	0.000138282	0.00011533	1.19901
CTTTCAG	0.000138282	0.000116605	1.1859
CTAAAAT	0.000138282	0.000116984	1.18206
GATTTTG	0.000138282	0.000117019	1.18171
GAAATGG	0.000138282	0.00011726	1.17928
TAAAGTT	0.000138282	0.00011888	1.16321
CTGTAAA	0.000138282	0.000121396	1.1391
TATATGT	0.000138282	0.000124912	1.10704
TTCTGCC	0.000138282	0.000126429	1.09375
CAAATAA	0.000138282	0.000128359	1.07731
TCTCCTC	0.000138282	0.000131254	1.05355
AAAGCTG	0.000138282	0.000131944	1.04804
CTGTTTC	0.000138282	0.00013253	1.0434
AGAAACT	0.000138282	0.000138665	0.997238
TCCTGTG	0.000138282	0.000140871	0.981621
TGCAGAA	0.000138282	0.000145283	0.951811
GAGAAGG	0.000138282	0.000152728	0.905414
AAAAGGA	0.000138282	0.000179027	0.772409
GAATACT	0.000135897	5.44e-05	2.49811
ACTCTTA	0.000135897	5.67e-05	2.39677
TCTTATA	0.000135897	6.13e-05	2.21692
TAATCAT	0.000135897	6.86e-05	1.98101
GGAGATT	0.000135897	6.9e-05	1.96952
TTAATAG	0.000135897	6.99e-05	1.94416
TCTATAT	0.000135897	7.14e-05	1.90332
TAATACA	0.000135897	7.21e-05	1.88484
TACATAA	0.000135897	7.46e-05	1.82168
TGCTTAA	0.000135897	7.55e-05	1.79996
CCTTATT	0.000135897	7.63e-05	1.78109
TTATTCC	0.000135897	7.68e-05	1.76949
GTATTAA	0.000135897	7.72e-05	1.76032
TATTATG	0.000135897	7.76e-05	1.75125
TATAATG	0.000135897	7.87e-05	1.72677
ATTATGA	0.000135897	7.96e-05	1.70725
TATTGTG	0.000135897	8.03e-05	1.69237
ATACACA	0.000135897	8.57e-05	1.58573
TGGGGAT	0.000135897	8.6e-05	1.5802
GTTTACA	0.000135897	8.73e-05	1.55667
TGAATTC	0.000135897	8.83e-05	1.53904
ATTTCCC	0.000135897	8.85e-05	1.53556
CAAATTA	0.000135897	9e-05	1.50997
TAATTGT	0.000135897	9.02e-05	1.50662
TATTTGC	0.000135897	9.05e-05	1.50162
TAAGAAT	0.000135897	9.5e-05	1.43049
CACCTTT	0.000135897	9.6e-05	1.41559
CTTTTGC	0.000135897	9.78e-05	1.38954
AACTGTT	0.000135897	9.9e-05	1.3727
TTTGTAC	0.000135897	9.97e-05	1.36306
ATGGAAT	0.000135897	0.000100819	1.34793
AACTTCT	0.000135897	0.000101026	1.34517
CTTGCTT	0.000135897	0.000103025	1.31907
TCATTCA	0.000135897	0.000104024	1.3064
TTGTTAT	0.000135897	0.000105782	1.28469
TTCTCAA	0.000135897	0.000106161	1.2801
AAACTTG	0.000135897	0.000106747	1.27308
CAGTATT	0.000135897	0.000107058	1.26938
CCATTTC	0.000135897	0.000107471	1.2645
TGTGGCA	0.000135897	0.000110815	1.22634
CTGCATT	0.000135897	0.000111504	1.21876
GTCATTT	0.000135897	0.000112986	1.20278
GCTTTTG	0.000135897	0.000114296	1.18899
CTTCTCA	0.000135897	0.000115399	1.17763
AAAACTA	0.000135897	0.000121258	1.12073
AAACTGT	0.000135897	0.000125705	1.08108
TTGCAGT	0.000135897	0.000129221	1.05166
TTCTCCC	0.000135897	0.000138561	0.980774
TGGAAAG	0.000135897	0.000140905	0.964458
TTCCTGA	0.000135897	0.000141422	0.960933
TGTTGTT	0.000135897	0.00014418	0.942551
TGAAAAG	0.000135897	0.000148281	0.916483
CAGGGAG	0.000135897	0.00014904	0.911816
TTTGCTG	0.000135897	0.000149247	0.910551
ATAATAA	0.000135897	0.000150108	0.905328
CTCTCCT	0.000135897	0.000157622	0.86217
GAAAAAG	0.000135897	0.000168169	0.808098
AAAAGCA	0.000135897	0.000176338	0.770662
TGCTGTG	0.000135897	0.000176993	0.76781
TCTGCCT	0.000135897	0.000183404	0.740971
AAAGAAG	0.000135897	0.000184955	0.734757
AAGAAAG	0.000135897	0.000190849	0.712066
CAGAAAA	0.000135897	0.000195192	0.696222
CTGGAGG	0.000135897	0.000195709	0.694383
AATAAAG	0.000135897	0.000198915	0.683191
GCTGGAG	0.000135897	0.00023259	0.584277
TACCTTA	0.000133513	4.7e-05	2.8407
TATTAAC	0.000133513	5.57e-05	2.397
CTCTATT	0.000133513	6.15e-05	2.17094
CATACAT	0.000133513	6.45e-05	2.06997
TTACTAT	0.000133513	6.75e-05	1.97797
CTTCATA	0.000133513	6.88e-05	1.9406
TTGAGGG	0.000133513	7.14e-05	1.86993
TCTTAAG	0.000133513	7.15e-05	1.86731
TATACAA	0.000133513	7.16e-05	1.86471
TTACATG	0.000133513	7.58e-05	1.76139
GGGAATG	0.000133513	7.65e-05	1.74527
TGCTTAT	0.000133513	7.84e-05	1.70297
GAGATGT	0.000133513	7.86e-05	1.69864
CAACATT	0.000133513	7.88e-05	1.69433
ACAGTAT	0.000133513	7.95e-05	1.67941
AAATTGC	0.000133513	8.04e-05	1.66061
TTGATAT	0.000133513	8.06e-05	1.65649
TGTAACT	0.000133513	8.22e-05	1.62425
ATTACAT	0.000133513	8.27e-05	1.61443
GCTTTAA	0.000133513	8.38e-05	1.59323
CTCCATT	0.000133513	8.59e-05	1.55428
TGGTTTA	0.000133513	8.6e-05	1.55248
TTTACCA	0.000133513	8.68e-05	1.53817
TTGAAAC	0.000133513	8.72e-05	1.53111
CTGTTAA	0.000133513	8.74e-05	1.52761
AATTTAG	0.000133513	8.83e-05	1.51204
ATTGATT	0.000133513	9.01e-05	1.48183
GGTTTTC	0.000133513	9.06e-05	1.47365
TTATATG	0.000133513	9.08e-05	1.47041
TGTAGAA	0.000133513	9.11e-05	1.46557
ACATCTT	0.000133513	9.15e-05	1.45916
AGGGTTT	0.000133513	9.22e-05	1.44808
AAATTAC	0.000133513	9.29e-05	1.43717
ATTTGGT	0.000133513	9.38e-05	1.42338
TGTCTTG	0.000133513	9.56e-05	1.39658
TGTACTT	0.000133513	9.7e-05	1.37642
AAGAGCT	0.000133513	9.83e-05	1.35822
TCAAATG	0.000133513	9.88e-05	1.35135
AACTTCA	0.000133513	9.94e-05	1.34319
GGAAGTG	0.000133513	0.00010075	1.32519
TTGAATG	0.000133513	0.000102232	1.30598
GCTTTGG	0.000133513	0.000103749	1.28688
CTGAGAG	0.000133513	0.000104369	1.27924
AATATTG	0.000133513	0.000104473	1.27797
CCTTTGG	0.000133513	0.000104679	1.27545
ATTGTAA	0.000133513	0.000106265	1.25642
CAAATGA	0.000133513	0.000107885	1.23755
AGAACTT	0.000133513	0.000109539	1.21886
AATAATG	0.000133513	0.000110022	1.21351
AGCTGTT	0.000133513	0.000111607	1.19628
ACTTCCT	0.000133513	0.00011209	1.19112
CCTTTGT	0.000133513	0.000115158	1.15939
GTTTCCT	0.000133513	0.000116605	1.145
TGTGCAG	0.000133513	0.000116812	1.14297
GTTAAAA	0.000133513	0.000118294	1.12865
GAATGAA	0.000133513	0.000118501	1.12668
CTTTCCA	0.000133513	0.000118501	1.12668
GAAACTG	0.000133513	0.000118536	1.12635
AAATTGA	0.000133513	0.000120362	1.10926
CTTCTGA	0.000133513	0.000121362	1.10012
CTGTTTG	0.000133513	0.000123327	1.08259
GTGGAGA	0.000133513	0.000124671	1.07092
TCTGAAG	0.000133513	0.000125877	1.06066
TTGTTGT	0.000133513	0.000128393	1.03988
TGTTCTG	0.000133513	0.000128669	1.03765
TGCTGAA	0.000133513	0.00012991	1.02773
GTGGGAG	0.000133513	0.000130565	1.02258
TGTGCTG	0.000133513	0.000146317	0.912491
AACAGAA	0.000133513	0.000147902	0.902713
CTCCTCT	0.000133513	0.000151349	0.882153
CAGAGGA	0.000133513	0.000153796	0.868118
CTGGGAT	0.000133513	0.000162448	0.821881
CTCTTCC	0.000133513	0.000165446	0.806988
TGCAGTG	0.000133513	0.000215563	0.619369
AGCTGGG	0.000133513	0.000221354	0.603165
TTAAGGG	0.000131129	4.9e-05	2.6761
TTAGGGA	0.000131129	5.48e-05	2.39286
ATTATGG	0.000131129	5.5e-05	2.38416
ATTTACC	0.000131129	5.76e-05	2.27655
TTAACCT	0.000131129	6.28e-05	2.08804
TAGGGAA	0.000131129	6.36e-05	2.06178
ATCTTAT	0.000131129	6.56e-05	1.99892
CCATATT	0.000131129	6.87e-05	1.90872
GTGCATT	0.000131129	6.87e-05	1.90872
TTCCATA	0.000131129	7.23e-05	1.81368
TGTTATA	0.000131129	7.49e-05	1.75072
GAATGAG	0.000131129	7.93e-05	1.65358
TTGGCAT	0.000131129	8e-05	1.63911
GAAGCTT	0.000131129	8.01e-05	1.63707
GAATATA	0.000131129	8.18e-05	1.60304
AATCTCT	0.000131129	8.44e-05	1.55366
GCATTTA	0.000131129	8.47e-05	1.54816
GTGTATT	0.000131129	8.5e-05	1.54269
GAATGTA	0.000131129	8.65e-05	1.51594
AAATTCC	0.000131129	8.68e-05	1.5107
TTTGGTA	0.000131129	8.71e-05	1.5055
GTATTTC	0.000131129	8.72e-05	1.50377
TTGATAA	0.000131129	8.78e-05	1.4935
AATTCTA	0.000131129	8.78e-05	1.4935
TTCCACT	0.000131129	8.81e-05	1.48841
TTTGCTA	0.000131129	8.93e-05	1.46841
TGAGACT	0.000131129	8.95e-05	1.46513
CCTTTAA	0.000131129	9.09e-05	1.44256
AATACAG	0.000131129	9.11e-05	1.4394
TAAATGG	0.000131129	9.12e-05	1.43782
TTCTAGA	0.000131129	9.26e-05	1.41608
CCACTTT	0.000131129	9.35e-05	1.40245
ATCTTCT	0.000131129	9.41e-05	1.39351
AAGTTCT	0.000131129	9.44e-05	1.38908
CCTCATT	0.000131129	9.49e-05	1.38176
TAAATCA	0.000131129	9.56e-05	1.37164
CTTCCAT	0.000131129	9.57e-05	1.37021
CACTTCT	0.000131129	9.59e-05	1.36735
TGGGATG	0.000131129	9.63e-05	1.36167
GGGAGGT	0.000131129	9.75e-05	1.34491
GCCATTT	0.000131129	9.82e-05	1.33533
ATTCAGT	0.000131129	9.87e-05	1.32856
TGCATGT	0.000131129	9.94e-05	1.31921
TGGTGTT	0.000131129	0.000102956	1.27364
TCAGGGA	0.000131129	0.0001043	1.25723
TTTGGCT	0.000131129	0.000107747	1.21701
AGGAGAT	0.000131129	0.000107988	1.21429
GTGGAAG	0.000131129	0.000108816	1.20505
TCCTTCA	0.000131129	0.000109884	1.19334
AAAGATA	0.000131129	0.000110056	1.19148
AAGTGTT	0.000131129	0.000110194	1.18998
GGTTTTG	0.000131129	0.000110884	1.18258
GGCAGAA	0.000131129	0.000114399	1.14624
ACTTGAA	0.000131129	0.000118432	1.10721
TTTAGTA	0.000131129	0.000122913	1.06684
CTTGAAA	0.000131129	0.000123706	1.06001
GGAGATG	0.000131129	0.000123878	1.05853
GTGAAAA	0.000131129	0.000125395	1.04573
CTTCAGA	0.000131129	0.000127015	1.03239
AATACAA	0.000131129	0.000133839	0.979752
AGAGATG	0.000131129	0.000136183	0.962888
TGCTTCT	0.000131129	0.000140767	0.931532
CACTGTG	0.000131129	0.000144387	0.908177
TCTGCTG	0.000131129	0.000151866	0.863452
CCTGTGG	0.000131129	0.000154141	0.850708
GGGGCAG	0.000131129	0.000154486	0.848808
AGAAAAC	0.000131129	0.000156657	0.837045
CTGAAAA	0.000131129	0.000165033	0.794562
GAAAACA	0.000131129	0.000165205	0.793735
GGTGGGG	0.000131129	0.000175649	0.74654
CTGGAGA	0.000131129	0.000185679	0.706213
GAGGCTG	0.000131129	0.000242827	0.54001
ACTATTA	0.000128745	5.51e-05	2.33657
AATACTA	0.000128745	6.01e-05	2.14218
CTTTATC	0.000128745	6.43e-05	2.00226
GAAGTTA	0.000128745	6.55e-05	1.96557
TAACTTG	0.000128745	6.77e-05	1.9017
ATCTATT	0.000128745	6.81e-05	1.89053
TTAACAG	0.000128745	6.93e-05	1.85779
AATCTTA	0.000128745	7.37e-05	1.74688
CAATTTA	0.000128745	7.43e-05	1.73277
TCTTTAG	0.000128745	7.52e-05	1.71203
ATAGGAA	0.000128745	7.64e-05	1.68514
CTGTATA	0.000128745	7.8e-05	1.65058
AGGGACT	0.000128745	7.82e-05	1.64636
TTAAGTA	0.000128745	7.98e-05	1.61335
CTTCCTA	0.000128745	8.08e-05	1.59338
TTGTAGA	0.000128745	8.15e-05	1.57969
CTTAAAG	0.000128745	8.3e-05	1.55114
GAACATT	0.000128745	8.55e-05	1.50579
AATATCT	0.000128745	8.77e-05	1.46802
TTGGCAG	0.000128745	8.82e-05	1.45969
ATTGAAT	0.000128745	8.93e-05	1.44171
TAAACTG	0.000128745	8.95e-05	1.43849
TCATAAA	0.000128745	9.07e-05	1.41946
ATTGTGA	0.000128745	9.11e-05	1.41323
AAGTCTT	0.000128745	9.15e-05	1.40705
AATTACA	0.000128745	9.18e-05	1.40245
TCTTGGG	0.000128745	9.19e-05	1.40092
TAAGTTT	0.000128745	9.23e-05	1.39485
GTAAATG	0.000128745	9.24e-05	1.39334
TAAATAC	0.000128745	9.25e-05	1.39184
GCAGTTT	0.000128745	9.61e-05	1.3397
GTTTCTC	0.000128745	9.71e-05	1.3259
TTGTGAT	0.000128745	9.72e-05	1.32454
AATGTTG	0.000128745	9.75e-05	1.32046
AGGAACA	0.000128745	9.78e-05	1.31641
TGGGCTT	0.000128745	9.84e-05	1.30838
AGAGGTG	0.000128745	9.87e-05	1.30441
GTTTTGG	0.000128745	9.89e-05	1.30177
CTCTTGG	0.000128745	9.93e-05	1.29653
TTGCTTC	0.000128745	9.99e-05	1.28874
AAGACTT	0.000128745	0.000100647	1.27917
CTTCTTG	0.000128745	0.000102818	1.25216
TGGAGTT	0.000128745	0.000103542	1.24341
ACTTCAG	0.000128745	0.000107678	1.19565
TTCAGCT	0.000128745	0.000108471	1.18691
TGAAAGT	0.000128745	0.000108712	1.18428
AGAACTG	0.000128745	0.000109126	1.17978
TAGGAAA	0.000128745	0.000110504	1.16507
GAGGATG	0.000128745	0.000110711	1.16289
TTCTGTC	0.000128745	0.000113124	1.13809
AGACTTT	0.000128745	0.000113572	1.1336
CTGGAAT	0.000128745	0.000114365	1.12574
TGTGCTT	0.000128745	0.00011533	1.11632
GGGACAG	0.000128745	0.000116812	1.10216
CTGTGAG	0.000128745	0.000120293	1.07026
AAATAAG	0.000128745	0.000126532	1.01749
AAAGTAA	0.000128745	0.000127566	1.00924
TTCCCCA	0.000128745	0.000146248	0.88032
TCTCAAA	0.000128745	0.000151418	0.850262
CAGGAAA	0.000128745	0.000156312	0.823641
CTCTGGG	0.000128745	0.000160759	0.800857
GAGGCAG	0.000128745	0.000217631	0.591575
TTAACTC	0.000126361	5.35e-05	2.36189
ATACCTT	0.000126361	6.03e-05	2.09554
CTTATTC	0.000126361	6.12e-05	2.06472
ATCATTC	0.000126361	6.25e-05	2.02178
TTATCAG	0.000126361	6.42e-05	1.96824
GGAATTA	0.000126361	6.63e-05	1.9059
TTTAACC	0.000126361	6.63e-05	1.9059
GTGGATT	0.000126361	6.86e-05	1.842
TAAACTA	0.000126361	6.94e-05	1.82076
TCTTACA	0.000126361	7.07e-05	1.78728
TTGGGTG	0.000126361	7.08e-05	1.78476
TTATGGA	0.000126361	7.13e-05	1.77224
GAATCTT	0.000126361	7.25e-05	1.74291
AATTTAC	0.000126361	7.25e-05	1.74291
GTATGTT	0.000126361	7.4e-05	1.70758
AACATTC	0.000126361	7.52e-05	1.68033
GTGAGAG	0.000126361	7.53e-05	1.6781
AATCCTT	0.000126361	7.59e-05	1.66484
GTATTAT	0.000126361	7.63e-05	1.65611
TACAGAG	0.000126361	7.63e-05	1.65611
AGTATTA	0.000126361	7.73e-05	1.63468
TGTATTG	0.000126361	8.24e-05	1.53351
CTTTAAG	0.000126361	8.38e-05	1.50789
TTTAGAG	0.000126361	8.52e-05	1.48311
CCTTAAA	0.000126361	8.89e-05	1.42138
TATGGAA	0.000126361	8.99e-05	1.40557
TGTCAGA	0.000126361	8.99e-05	1.40557
GGAAAGT	0.000126361	9.02e-05	1.4009
GCTGTTG	0.000126361	9.09e-05	1.39011
ATGTTAT	0.000126361	9.12e-05	1.38554
TTCACCT	0.000126361	9.15e-05	1.38099
TTCAGGG	0.000126361	9.2e-05	1.37349
AGAATTC	0.000126361	9.37e-05	1.34857
TTTCCAC	0.000126361	9.4e-05	1.34427
TAAATCT	0.000126361	9.49e-05	1.33152
CAGGAAT	0.000126361	9.62e-05	1.31352
CATTCAT	0.000126361	9.68e-05	1.30538
TTCAGTA	0.000126361	9.72e-05	1.30001
ATCTGTT	0.000126361	9.85e-05	1.28285
ATCTTCA	0.000126361	0.000100716	1.25463
TGATTTA	0.000126361	0.000101853	1.24062
TTCCCAT	0.000126361	0.000101853	1.24062
CCCATTT	0.000126361	0.000103507	1.2208
AGTGGAG	0.000126361	0.000104473	1.20951
AAACCTT	0.000126361	0.000104817	1.20554
CATTTGG	0.000126361	0.000105196	1.2012
GGCTTTG	0.000126361	0.000106334	1.18834
TGTGTTC	0.000126361	0.000108023	1.16976
CAGAATG	0.000126361	0.000108299	1.16678
GTGTGTT	0.000126361	0.000109333	1.15574
TGAGGCT	0.000126361	0.00010947	1.1543
CAGAAGT	0.000126361	0.000110367	1.14492
AAAGTTA	0.000126361	0.000111056	1.13781
TCTGAAT	0.000126361	0.000111435	1.13394
AGAGGCA	0.000126361	0.0001124	1.12421
ACTGAAG	0.000126361	0.000112538	1.12283
TACAGAA	0.000126361	0.000113813	1.11025
ATTTGCA	0.000126361	0.000116054	1.08881
ACAGGAA	0.000126361	0.000116881	1.08111
AGAAGGG	0.000126361	0.000117088	1.0792
AGAATGA	0.000126361	0.000119018	1.0617
GTTGTTT	0.000126361	0.000119018	1.0617
AAGTGAA	0.000126361	0.000125153	1.00965
AAACTGA	0.000126361	0.000130048	0.971649
GTGGGGG	0.000126361	0.00013122	0.962971
TGAAGAT	0.000126361	0.000136287	0.927168
TGCAGAG	0.000126361	0.000140802	0.897438
TCCAGAA	0.000126361	0.000142835	0.884664
CCTTCTG	0.000126361	0.000143111	0.882958
TGGGCTG	0.000126361	0.000145317	0.869554
TTCCTCC	0.000126361	0.000148385	0.851575
ATGAAGA	0.000126361	0.000158587	0.796793
AAAACAG	0.000126361	0.000158725	0.7961
GCTGCTG	0.000126361	0.000250445	0.504546
ATACTAA	0.000123977	5.29e-05	2.34361
CATTACT	0.000123977	5.43e-05	2.28319
TGATACT	0.000123977	5.78e-05	2.14493
GGATTAT	0.000123977	5.83e-05	2.12654
TACATTC	0.000123977	5.96e-05	2.08015
CTTAACT	0.000123977	6.15e-05	2.01589
TAGGAGA	0.000123977	6.18e-05	2.0061
TCACTTA	0.000123977	6.42e-05	1.93111
ATACTTG	0.000123977	6.42e-05	1.93111
CTTATAA	0.000123977	6.71e-05	1.84765
TAGGAAT	0.000123977	6.73e-05	1.84215
TCTCTAT	0.000123977	6.78e-05	1.82857
TTGGTAA	0.000123977	6.8e-05	1.82319
CTATTAA	0.000123977	7.05e-05	1.75854
ACATAAT	0.000123977	7.22e-05	1.71713
GGGAGAT	0.000123977	7.36e-05	1.68447
ACTCATT	0.000123977	7.42e-05	1.67085
AGAGAGT	0.000123977	7.64e-05	1.62274
TCTTGAT	0.000123977	7.69e-05	1.61218
TGAGGTT	0.000123977	7.81e-05	1.58741
CAGGGAT	0.000123977	7.94e-05	1.56142
ATTGAGA	0.000123977	8.03e-05	1.54392
TTCAATA	0.000123977	8.1e-05	1.53058
TGTTACA	0.000123977	8.1e-05	1.53058
AAAGGGG	0.000123977	8.12e-05	1.52681
GTTTTAG	0.000123977	8.19e-05	1.51376
AGGATGT	0.000123977	8.31e-05	1.4919
ATACAGA	0.000123977	8.32e-05	1.49011
AAGGATT	0.000123977	8.36e-05	1.48298
CCACATT	0.000123977	8.4e-05	1.47592
TATGAAG	0.000123977	8.51e-05	1.45684
AGTAATT	0.000123977	8.56e-05	1.44833
ATGGCTT	0.000123977	8.99e-05	1.37905
GAAGATT	0.000123977	9.05e-05	1.36991
TGGAATA	0.000123977	9.08e-05	1.36539
AACACTT	0.000123977	9.12e-05	1.3594
AAAACTC	0.000123977	9.31e-05	1.33165
GAGAAGT	0.000123977	9.41e-05	1.3175
ATTGCTG	0.000123977	9.48e-05	1.30777
AGTGATT	0.000123977	9.6e-05	1.29143
TCAGATT	0.000123977	9.62e-05	1.28874
TATAAAG	0.000123977	9.76e-05	1.27026
GAGCTGT	0.000123977	0.0001	1.23977
TTGACTT	0.000123977	0.00010106	1.22677
CAGAACT	0.000123977	0.000103404	1.19896
AGAACAT	0.000123977	0.000103611	1.19656
GAGGGCA	0.000123977	0.000103783	1.19458
ATAAACT	0.000123977	0.000104886	1.18202
TGCCATT	0.000123977	0.000105817	1.17162
TGTTCTC	0.000123977	0.00010661	1.1629
TCTCCAT	0.000123977	0.000107988	1.14806
AGTTTGT	0.000123977	0.000110815	1.11877
TGGAGAT	0.000123977	0.000111056	1.11635
TCTGTTG	0.000123977	0.000111504	1.11186
TTGCAAA	0.000123977	0.000112676	1.1003
CATAAAA	0.000123977	0.000112848	1.09862
TTTGTCA	0.000123977	0.000114296	1.0847
TATGTGT	0.000123977	0.000114434	1.08339
TCAGTGT	0.000123977	0.000116054	1.06827
AAAGTAT	0.000123977	0.000117122	1.05853
TCTGGGG	0.000123977	0.00012405	0.999412
CTTCTTC	0.000123977	0.000126498	0.980071
ATAAAAC	0.000123977	0.000127428	0.972918
TGGGGGC	0.000123977	0.000127876	0.96951
TCAGGAA	0.000123977	0.000128531	0.964569
AAGTAAA	0.000123977	0.000128773	0.962756
TGGAGCT	0.000123977	0.000129738	0.955595
TGGGGCT	0.000123977	0.0001367	0.906928
TCTCTCC	0.000123977	0.000138734	0.893631
CAGAGCT	0.000123977	0.000142353	0.870912
CTGAGGA	0.000123977	0.000143559	0.863596
AAGCAAA	0.000123977	0.000152314	0.813957
GAAGCTG	0.000123977	0.000161104	0.769546
CTTCCTC	0.000123977	0.000176649	0.701827
GGAGCTG	0.000123977	0.00020412	0.607373
CCTGCTG	0.000123977	0.000232245	0.53382
ATAGGGA	0.000121592	4.04e-05	3.0097
TACATAC	0.000121592	5.01e-05	2.42699
TGGGATA	0.000121592	5.11e-05	2.37949
ACATACT	0.000121592	5.64e-05	2.15589
CATATTG	0.000121592	5.8e-05	2.09641
CATACTG	0.000121592	5.93e-05	2.05046
ATATTGG	0.000121592	5.95e-05	2.04356
ATTGAGG	0.000121592	6.13e-05	1.98356
TTTACAC	0.000121592	6.17e-05	1.9707
CTATTCT	0.000121592	6.4e-05	1.89987
TGTTAAC	0.000121592	6.42e-05	1.89396
TTTGGGC	0.000121592	6.49e-05	1.87353
GTTTACT	0.000121592	6.81e-05	1.78549
GGATTCT	0.000121592	6.88e-05	1.76733
GGAATTG	0.000121592	6.91e-05	1.75965
ACTTGTA	0.000121592	7.05e-05	1.72471
GAGACTT	0.000121592	7.22e-05	1.6841
CACTCTT	0.000121592	7.23e-05	1.68177
ATTCTAT	0.000121592	7.35e-05	1.65431
ATACAGT	0.000121592	7.49e-05	1.62339
TGCATTC	0.000121592	7.56e-05	1.60836
TTTAGCT	0.000121592	7.59e-05	1.602
TTCAGGT	0.000121592	7.59e-05	1.602
ATTGTGG	0.000121592	7.59e-05	1.602
GAATTGT	0.000121592	7.61e-05	1.59779
CTTGTAA	0.000121592	7.7e-05	1.57912
TTATGAT	0.000121592	7.74e-05	1.57096
TTTAGTG	0.000121592	7.88e-05	1.54305
[truncated: 14,386 more rows]
