# Supplementary material for: RC3H1 post-transcriptionally regulates A20 mRNA and modulates the activity of the IKK/NF-κB pathway
Source: Nat Commun. 2015 Jul 14;6:7367. doi: 10.1038/ncomms8367 (PMC4510711; doi:10.1038/ncomms8367)
Supplement: Supplementary Dataset 3 — Global mRNA half-lives measurement. Table shows ENSEMBL Gene Id, Official Gene Symbol, transcript type, half-life (in min) and Minimum Expression Value of transcript of measured mRNA transcripts. [file ncomms8367-s4.xls]

## Sheet: Halflives_epithel_293
Supplementary Data 3: Global mRNA half-lives measurement
ENSEMBL Gene Id	Gene Symbol	Type	Half-life	Minimum Expression Value
ENSG00000083845	RPS5	mRNA	1119.65	48.585
ENSG00000177697	CD151	mRNA	1101.69	13.6903
ENSG00000167468	GPX4	mRNA	1031.54	102.838
ENSG00000108294	PSMB3	mRNA	997.502	151.796
ENSG00000169727	GPS1	mRNA	989.837	44.108
ENSG00000164885	CDK5	mRNA	971.983	14.6835
ENSG00000124614	RPS10	mRNA	909.841	139.022
ENSG00000126247	CAPNS1	mRNA	904.915	91.0874
ENSG00000099817	POLR2E	mRNA	902.462	81.0311
ENSG00000105404	RABAC1	mRNA	893.148	34.0195
ENSG00000125991	ERGIC3	mRNA	882.055	109.583
ENSG00000129559	NEDD8	mRNA	872.723	47.6386
ENSG00000129562	DAD1	mRNA	872.173	326.85
ENSG00000136942	RPL35	mRNA	869.958	131.061
ENSG00000086504	MRPL28	mRNA	869.703	29.1088
ENSG00000014641	MDH1	mRNA	864.666	37.8829
ENSG00000183207	RUVBL2	mRNA	856.026	43.0361
---	LOC440737	mRNA	854.087	16.4026
ENSG00000126267	COX6B1	mRNA	852.103	69.6174
ENSG00000182718	ANXA2	mRNA	849.642	35.0045
ENSG00000085662	AKR1B1	mRNA	845.895	47.173
ENSG00000172531	PPP1CA	mRNA	843.26	64.8478
ENSG00000136810	TXN	mRNA	838.991	75.7787
ENSG00000216490	IFI30	mRNA	824.556	22.4841
ENSG00000099797	GPSN2	mRNA	823.453	47.889
ENSG00000136930	PSMB7	mRNA	820.671	96.3785
ENSG00000123131	PRDX4	mRNA	813.098	43.42
ENSG00000034510	TMSB10	mRNA	801.308	40.9134
ENSG00000163956	LRPAP1	mRNA	798.098	28.1076
ENSG00000168653	NDUFS5	mRNA	794.589	132.134
ENSG00000168268	NT5DC2	mRNA	794.381	29.5973
ENSG00000116898	MRPS15	mRNA	791.896	85.5439
ENSG00000122026	RPL21	mRNA	790.478	120.112
ENSG00000010256	UQCRC1	mRNA	788.473	17.702
ENSG00000167642	SPINT2	mRNA	786.39	17.7354
ENSG00000240972	MIF	mRNA	785.74	107.385
ENSG00000188976	NOC2L	mRNA	783.497	57.6734
ENSG00000099795	NDUFB7	mRNA	781.459	28.0842
ENSG00000104823	ECH1	mRNA	779.078	169.341
ENSG00000165629	ATP5C1	mRNA	777.391	134.633
ENSG00000111775	COX6A1	mRNA	776.942	135.551
ENSG00000159063	ALG8	mRNA	774.725	49.8394
ENSG00000126432	PRDX5	mRNA	774.687	21.0401
ENSG00000092621	PHGDH	mRNA	771.337	124.513
ENSG00000104889	RNASEH2A	mRNA	770.026	72.9074
ENSG00000172053	QARS	mRNA	769.166	45.7229
ENSG00000143198	MGST3	mRNA	768.767	22.0367
ENSG00000105669	COPE	mRNA	766.31	23.4491
ENSG00000102316	MAGED2	mRNA	764.084	13.1858
ENSG00000124702	KLHDC3	mRNA	757.554	54.6848
ENSG00000213465	ARL2	mRNA	754.285	33.5322
ENSG00000205794	LOC344967	mRNA	753.911	33.2942
ENSG00000184258	CDR1	mRNA	753.689	3.61011
ENSG00000124299	PEPD	mRNA	753.605	56.6931
ENSG00000072506	HSD17B10	mRNA	752.983	81.5514
ENSG00000084207	GSTP1	mRNA	752.713	14.1322
ENSG00000117410	ATP6V0B	mRNA	748.566	57.6678
ENSG00000159352	PSMD4	mRNA	747.148	22.9297
ENSG00000174903	RAB1B	mRNA	742.447	57.1843
ENSG00000115828	QPCT	mRNA	738.221	24.1938
ENSG00000184831	APOO	mRNA	735.664	31.6676
ENSG00000102226	USP11	mRNA	734.947	99.0499
ENSG00000068903	SIRT2	mRNA	734.069	37.8315
ENSG00000077549	CAPZB	mRNA	732.587	62.0633
ENSG00000177156	TALDO1	mRNA	732.01	43.7841
ENSG00000234745	HLA-B	mRNA	727.996	82.9123
ENSG00000164919	COX6C	mRNA	727.042	41.4649
ENSG00000155957	TMBIM4	mRNA	722.753	21.8221
ENSG00000103363	TCEB2	mRNA	722.222	73.0085
ENSG00000105254	TBCB	mRNA	719.126	106.831
ENSG00000142227	EMP3	mRNA	716.746	9.16227
ENSG00000172270	BSG	mRNA	710.373	188.624
ENSG00000102265	TIMP1	mRNA	709.776	99.1807
ENSG00000030582	GRN	mRNA	709.349	75.0842
ENSG00000126768	TIMM17B	mRNA	705.969	25.0702
ENSG00000136149	RP11-365K22.1	mRNA	705.67	54.8137
ENSG00000143314	MRPL24	mRNA	705.425	40.1024
ENSG00000119421	NDUFA8	mRNA	704.62	24.2604
---	RPS27	mRNA	701.293	238.196
ENSG00000110651	CD81	mRNA	701.077	85.0877
ENSG00000176894	PXMP2	mRNA	700.545	63.4313
ENSG00000002586	CD99	mRNA	700.528	56.0004
ENSG00000204525	HLA-C	mRNA	699.666	113.925
ENSG00000135506	OS9	mRNA	698.104	60.9174
ENSG00000111481	COPZ1	mRNA	696.102	129.363
ENSG00000115268	RPS15	mRNA	694.596	284.856
ENSG00000143774	GUK1	mRNA	694.231	37.1453
ENSG00000223865	HLA-DPB1	mRNA	688.553	21.6714
ENSG00000166595	FAM96B	mRNA	687.687	53.1581
ENSG00000126602	TRAP1	mRNA	681.842	112.453
ENSG00000084754	HADHA	mRNA	679.576	45.7843
ENSG00000103051	COG4	mRNA	675.826	28.7923
ENSG00000099341	PSMD8	mRNA	675.38	127.641
---	LOC440733	mRNA	672.819	12.6875
ENSG00000149806	FAU	mRNA	672.349	89.8062
ENSG00000082146	ALS2CR2	mRNA	671.918	23.4223
ENSG00000085871	MGST2	mRNA	671.063	13.8309
ENSG00000129255	MPDU1	mRNA	669.551	92.906
ENSG00000161203	AP2M1	mRNA	669.301	92.6569
ENSG00000180879	SSR4	mRNA	667.712	15.9281
ENSG00000241468	ATP5J2	mRNA	666.192	42.4557
ENSG00000147123	NDUFB11	mRNA	665.823	95.932
ENSG00000159720	ATP6V0D1	mRNA	665.655	24.683
ENSG00000167986	DDB1	mRNA	663.916	139.29
ENSG00000204463	BAT3	mRNA	662.62	61.5203
ENSG00000099624	ATP5D	mRNA	662.525	31.9465
ENSG00000179091	CYC1	mRNA	662.033	52.7276
ENSG00000181029	TRAPPC5	mRNA	661.52	26.89
ENSG00000183048	SLC25A10	mRNA	660.844	19.384
ENSG00000174851	YIF1A	mRNA	659.632	31.5007
ENSG00000137100	DCTN3	mRNA	659.23	49.6675
ENSG00000125970	RALY	mRNA	658.73	72.4437
ENSG00000149273	RPS3	mRNA	658.524	598.87
ENSG00000135404	CD63	mRNA	658.238	57.5546
ENSG00000105640	RPL18A	mRNA	657.995	170.315
---	LOC387753	mRNA	657.808	15.3527
ENSG00000104964	AES	mRNA	655.45	21.2353
ENSG00000127837	AAMP	mRNA	654.751	39.9268
ENSG00000130175	PRKCSH	mRNA	654.271	100.055
ENSG00000100462	PRMT5	mRNA	654.098	101.407
ENSG00000140988	RPS2	mRNA	650.58	492.347
ENSG00000189043	NDUFA4	mRNA	650.309	12.5084
ENSG00000126756	UXT	mRNA	649.561	47.1247
ENSG00000163382	APOA1BP	mRNA	649.175	119.38
ENSG00000164733	CTSB	mRNA	648.424	20.7326
ENSG00000135916	ITM2C	mRNA	647.898	55.2161
ENSG00000152240	CCDC5	mRNA	647.141	12.3148
ENSG00000125734	GPR108	mRNA	646.185	17.0157
ENSG00000106153	CHCHD2	mRNA	644.768	71.1806
ENSG00000196976	LAGE3	mRNA	644.455	14.6518
ENSG00000160783	PMF1	mRNA	644.408	54.5357
ENSG00000160752	FDPS	mRNA	644.35	36.7867
ENSG00000174483	DPP3	mRNA	643.85	27.3851
ENSG00000111678	C12orf57	mRNA	643.365	31.5249
ENSG00000079739	PGM1	mRNA	642.861	36.4112
ENSG00000156482	RPL30	mRNA	642.56	245.347
ENSG00000206172	HBA1	mRNA	641.747	22.5083
ENSG00000111669	TPI1	mRNA	640.863	55.0821
ENSG00000198931	APRT	mRNA	639.563	20.9428
ENSG00000106211	HSPB1	mRNA	639.438	15.6336
ENSG00000174886	NDUFA11	mRNA	638.939	21.0597
ENSG00000137563	GGH	mRNA	638.929	44.1704
ENSG00000111667	USP5	mRNA	638.488	42.517
ENSG00000107874	CUEDC2	mRNA	637.646	13.9222
ENSG00000113269	RNF130	mRNA	636.69	29.5767
ENSG00000105402	NAPA	mRNA	636.345	16.9845
ENSG00000084623	EIF3I	mRNA	636.026	180.459
ENSG00000169682	SPNS1	mRNA	635.899	41.6029
ENSG00000064666	CNN2	mRNA	635.365	17.3086
ENSG00000138495	COX17	mRNA	634.959	29.7982
ENSG00000101210	EEF1A2	mRNA	633.815	15.2996
ENSG00000100347	SAMM50	mRNA	633.595	33.4879
ENSG00000149925	ALDOA	mRNA	632.996	38.8468
ENSG00000007080	CCDC124	mRNA	632.569	25.7578
ENSG00000071553	ATP6AP1	mRNA	632.501	74.1719
ENSG00000206503	HLA-A	mRNA	632.227	149.759
ENSG00000105701	FKBP8	mRNA	632.108	20.4039
ENSG00000175550	DRAP1	mRNA	631.481	17.5955
ENSG00000163931	TKT	mRNA	630.773	28.8392
ENSG00000130985	UBA1	mRNA	630.092	161.696
---	LOC100129028	mRNA	629.818	80.7194
ENSG00000170296	GABARAP	mRNA	629.721	47.2486
ENSG00000197043	ANXA6	mRNA	629.346	31.8631
ENSG00000108830	RND2	mRNA	629.327	16.3796
ENSG00000204394	VARS	mRNA	629.3	42.2102
ENSG00000170727	BOP1	mRNA	628.672	20.972
ENSG00000137509	PRCP	mRNA	628.522	22.1438
ENSG00000132589	FLOT2	mRNA	628.257	32.2068
ENSG00000065268	WDR18	mRNA	627.636	37.0189
---	PFKL	mRNA	627.104	20.3893
ENSG00000142546	NOSIP	mRNA	626.472	22.5891
ENSG00000072958	AP1M1	mRNA	626.031	25.8637
ENSG00000106628	POLD2	mRNA	625.676	61.9703
ENSG00000143106	PSMA5	mRNA	625.406	57.4596
ENSG00000168090	COPS6	mRNA	624.633	255.387
ENSG00000166136	NDUFB8	mRNA	624.525	75.5901
ENSG00000161016	RPL8	mRNA	623.111	518.762
ENSG00000118640	VAMP8	mRNA	622.869	50.0501
ENSG00000140990	NDUFB10	mRNA	622.108	29.9542
ENSG00000104529	EEF1D	mRNA	620.53	95.3543
ENSG00000010278	CD9	mRNA	620.478	62.6918
ENSG00000102144	PGK1	mRNA	619.854	190.227
ENSG00000172009	THOP1	mRNA	619.019	17.9526
ENSG00000051523	CYBA	mRNA	619.01	10.3491
ENSG00000149823	C11orf2	mRNA	617.855	17.4096
ENSG00000100280	AP1B1	mRNA	617.462	48.6598
ENSG00000178035	IMPDH2	mRNA	617.391	69.0127
ENSG00000169020	ATP5I	mRNA	617.15	32.3966
ENSG00000142208	AKT1	mRNA	617.035	32.6994
ENSG00000115457	IGFBP2	mRNA	616.633	12.6209
ENSG00000133027	PEMT	mRNA	616.283	26.0413
ENSG00000147684	NDUFB9	mRNA	615.606	60.4445
ENSG00000115286	NDUFS7	mRNA	615.344	9.97004
ENSG00000117691	NENF	mRNA	614.3	30.9447
ENSG00000126457	PRMT1	mRNA	614.052	62.3417
ENSG00000049656	CLPTM1L	mRNA	613.663	54.1386
ENSG00000102007	PLP2	mRNA	613.584	125.333
ENSG00000094914	AAAS	mRNA	612.755	63.6574
ENSG00000115685	PPP1R7	mRNA	612.295	25.3347
ENSG00000177954	RPS27	mRNA	612.203	288.684
ENSG00000106992	AK1	mRNA	611.874	10.954
ENSG00000119655	NPC2	mRNA	611.775	25.8906
ENSG00000130520	LSM4	mRNA	611.659	140.672
ENSG00000167863	ATP5H	mRNA	611.522	76.2743
ENSG00000130811	EIF3G	mRNA	611.219	99.6613
ENSG00000104805	NUCB1	mRNA	610.593	28.1313
ENSG00000078668	VDAC3	mRNA	610.124	262.057
ENSG00000063177	RPL18	mRNA	609.938	745.336
ENSG00000102882	MAPK3	mRNA	609.742	24.5847
ENSG00000142534	RPS11	mRNA	609.647	532.49
ENSG00000118680	MRLC2	mRNA	609.379	69.9536
ENSG00000109919	MTCH2	mRNA	609.322	146.671
ENSG00000083454	P2RX5	mRNA	609.231	12.8105
ENSG00000170310	STX8	mRNA	608.722	10.3333
ENSG00000173890	GPR160	mRNA	607.689	4.80618
hsa-mir-622	hsa-mir-622	miRNA	607.509	110.056
ENSG00000166347	CYB5A	mRNA	606.849	50.3107
ENSG00000146701	MDH2	mRNA	606.677	228.928
ENSG00000105220	GPI	mRNA	606.481	313.94
ENSG00000167645	YIF1B	mRNA	605.933	11.9138
ENSG00000163902	RPN1	mRNA	605.068	95.9477
ENSG00000185825	BCAP31	mRNA	603.903	59.5644
ENSG00000169189	NSMCE1	mRNA	603.84	27.644
ENSG00000105655	ISYNA1	mRNA	601.733	72.8123
ENSG00000143575	HAX1	mRNA	600.898	40.7994
ENSG00000103502	CDIPT	mRNA	600.61	94.562
ENSG00000204632	HLA-G	mRNA	600.399	50.2084
ENSG00000187051	RPS19BP1	mRNA	600.396	32.6669
ENSG00000160211	G6PD	mRNA	600.364	44.8956
ENSG00000185627	PSMD13	mRNA	598.913	33.8832
ENSG00000053501	USE1	mRNA	597.822	30.0983
ENSG00000196924	FLNA	mRNA	597.578	38.556
ENSG00000175203	DCTN2	mRNA	597.155	59.0801
ENSG00000104904	OAZ1	mRNA	597.106	213.873
ENSG00000116209	TMEM59	mRNA	596.796	135.256
ENSG00000104341	LAPTM4B	mRNA	596.097	209.523
ENSG00000105393	C19orf62	mRNA	594.837	49.6772
ENSG00000107223	EDF1	mRNA	594.157	40.7224
ENSG00000089597	GANAB	mRNA	593.622	107.933
ENSG00000141971	FAM125A	mRNA	591.833	16.5887
ENSG00000163466	ARPC2	mRNA	591.126	84.0681
ENSG00000112514	CUTA	mRNA	590.853	75.8487
ENSG00000142507	PSMB6	mRNA	590.729	154.014
ENSG00000168028	RPSA	mRNA	590.706	218.091
ENSG00000215021	PHB2	mRNA	590.191	191.927
ENSG00000101057	MYBL2	mRNA	590.086	120.63
ENSG00000122034	GTF3A	mRNA	589.985	16.7974
ENSG00000102119	EMD	mRNA	589.531	33.1576
ENSG00000156298	TSPAN7	mRNA	589.406	26.527
ENSG00000184967	NOC4L	mRNA	588.721	19.0007
ENSG00000106066	CPVL	mRNA	588.489	18.3119
ENSG00000060762	BRP44L	mRNA	588.347	37.4032
ENSG00000178982	EIF3K	mRNA	588.231	142.709
ENSG00000130724	CHMP2A	mRNA	588.186	84.4512
ENSG00000206505	HLA-A	mRNA	587.749	73.6229
ENSG00000149328	GLB1L2	mRNA	587.724	28.0721
ENSG00000162244	RPL29	mRNA	587.459	59.9213
ENSG00000167792	NDUFV1	mRNA	586.93	67.5638
ENSG00000205155	PSENEN	mRNA	586.759	138.048
ENSG00000166562	SEC11C	mRNA	586.745	25.6553
ENSG00000140105	WARS	mRNA	585.96	72.9945
---	OCC-1	mRNA	585.879	25.7459
ENSG00000131469	RPL27	mRNA	585.75	118.459
ENSG00000118181	RPS25	mRNA	585.635	170.354
ENSG00000123159	GIPC1	mRNA	585.207	20.9951
ENSG00000105552	BCAT2	mRNA	584.944	24.8371
ENSG00000139641	FAM62A	mRNA	584.427	44.6628
---	RFPL4A	mRNA	584.046	16.1855
ENSG00000101365	IDH3B	mRNA	583.528	103.445
ENSG00000163479	SSR2	mRNA	583.433	205.994
ENSG00000160948	VPS28	mRNA	583.319	11.6245
ENSG00000172500	FIBP	mRNA	581.848	27.0744
ENSG00000166295	C10orf104	mRNA	581.61	50.3468
ENSG00000171311	EXOSC1	mRNA	581.07	75.3895
ENSG00000119333	WDR34	mRNA	581.056	25.9858
ENSG00000138074	SLC5A6	mRNA	580.929	29.3343
ENSG00000008988	RPS20	mRNA	580.795	149.306
ENSG00000018610	CXorf56	mRNA	580.001	12.2804
ENSG00000138029	HADHB	mRNA	579.994	47.6058
ENSG00000105223	PLD3	mRNA	579.757	50.2805
ENSG00000166313	APBB1	mRNA	579.425	8.88089
ENSG00000105953	OGDH	mRNA	578.254	39.5569
ENSG00000108679	LGALS3BP	mRNA	577.958	88.6471
ENSG00000108828	VAT1	mRNA	576.527	35.6693
ENSG00000166228	PCBD1	mRNA	576.525	29.523
---	LOC284230	mRNA	576.169	51.6592
ENSG00000159335	PTMS	mRNA	574.851	21.6675
ENSG00000105373	GLTSCR2	mRNA	574.298	58.4747
ENSG00000128185	DGCR6L	mRNA	574.268	8.04932
ENSG00000138629	UBL7	mRNA	574.124	44.2319
ENSG00000077348	EXOSC5	mRNA	572.982	83.963
ENSG00000136521	NDUFB5	mRNA	572.722	40.2956
ENSG00000167085	PHB	mRNA	572.075	142.32
ENSG00000105677	TMEM147	mRNA	571.812	69.4562
ENSG00000167397	VKORC1	mRNA	571.174	80.1876
ENSG00000183255	PTTG1IP	mRNA	570.842	72.8414
ENSG00000185624	P4HB	mRNA	570.739	154.606
ENSG00000184779	RPS17	mRNA	570.473	478.737
ENSG00000103507	BCKDK	mRNA	569.127	20.4987
ENSG00000100129	EIF3EIP	mRNA	568.986	209.498
ENSG00000102030	ARD1A	mRNA	567.349	50.6627
ENSG00000125743	SNRPD2	mRNA	566.946	46.4318
ENSG00000104960	PTOV1	mRNA	566.911	20.7504
ENSG00000107798	LIPA	mRNA	566.875	41.1628
ENSG00000067225	PKM2	mRNA	566.87	395.13
ENSG00000105518	TMEM205	mRNA	566.665	19.2675
ENSG00000090013	BLVRB	mRNA	566.609	8.5745
ENSG00000111057	KRT18	mRNA	566.483	67.7787
ENSG00000165283	STOML2	mRNA	566.016	84.4568
ENSG00000184220	C3orf26	mRNA	565.861	20.0702
ENSG00000116521	SCAMP3	mRNA	565.421	46.776
ENSG00000174744	BRMS1	mRNA	563.98	11.8876
ENSG00000145725	HISPPD1	mRNA	563.643	31.7787
ENSG00000171863	RPS7	mRNA	563.482	28.427
ENSG00000159199	ATP5G1	mRNA	563.466	42.9913
ENSG00000105568	PPP2R1A	mRNA	563.254	132.485
ENSG00000087086	FTL	mRNA	563.167	79.3283
ENSG00000141510	TP53	mRNA	562.818	57.0009
ENSG00000120885	CLU	mRNA	561.889	15.5374
ENSG00000007520	C16orf42	mRNA	561.716	20.4717
ENSG00000111144	LTA4H	mRNA	561.702	167.359
ENSG00000090266	NDUFB2	mRNA	561.308	30.7948
ENSG00000100243	CYB5R3	mRNA	559.939	34.0237
ENSG00000100902	PSMA6	mRNA	559.575	94.5979
ENSG00000175756	AURKAIP1	mRNA	559.561	52.2711
ENSG00000169738	DCXR	mRNA	558.433	138.346
ENSG00000197157	SND1	mRNA	558.179	137.316
---	LOC402057	mRNA	557.999	10.8848
ENSG00000173915	USMG5	mRNA	557.958	52.9432
ENSG00000239672	NME1	mRNA	557.756	116.827
ENSG00000135624	CCT7	mRNA	557.678	454.645
ENSG00000079462	PAFAH1B3	mRNA	557.256	19.8232
ENSG00000132600	PRMT7	mRNA	557.153	22.3581
ENSG00000071462	WBSCR22	mRNA	556.772	72.2881
ENSG00000140284	SLC27A2	mRNA	556.381	36.6732
ENSG00000137818	RPLP1	mRNA	556.028	388.039
ENSG00000213719	CLIC1	mRNA	555.828	63.9188
ENSG00000141349	G6PC3	mRNA	555.177	30.3811
ENSG00000204308	RNF5	mRNA	554.866	38.4197
ENSG00000147889	CDKN2A	mRNA	554.687	40.8039
ENSG00000117984	CTSD	mRNA	554.683	38.1041
ENSG00000124733	MEA1	mRNA	554.263	57.5027
ENSG00000110492	MDK	mRNA	553.862	32.2289
ENSG00000167775	CD320	mRNA	553.831	27.9459
ENSG00000176171	BNIP3	mRNA	553.567	32.7156
ENSG00000196465	MYL6B	mRNA	553.205	20.3573
ENSG00000127884	ECHS1	mRNA	552.189	99.5722
---	LOC441876	mRNA	552.101	237.516
ENSG00000126254	RBM42	mRNA	551.351	52.7931
ENSG00000177600	RPLP2	mRNA	550.43	228.209
ENSG00000014216	CAPN1	mRNA	550.314	7.92958
ENSG00000168397	ATG4B	mRNA	549.877	21.8656
ENSG00000127445	PIN1	mRNA	549.826	47.1867
ENSG00000177731	FLII	mRNA	549.789	34.734
ENSG00000168002	POLR2G	mRNA	549.772	26.0085
ENSG00000147065	MSN	mRNA	549.304	44.8898
ENSG00000197345	MRPL21	mRNA	549.281	15.4832
ENSG00000089053	ANAPC5	mRNA	549.276	89.8485
ENSG00000100612	DHRS7	mRNA	548.707	16.1714
ENSG00000137312	FLOT1	mRNA	548.659	30.244
ENSG00000114054	PCCB	mRNA	548.453	72.1737
ENSG00000166710	B2M	mRNA	547.859	53.8691
ENSG00000170906	NDUFA3	mRNA	547.609	72.9172
ENSG00000090487	SPG21	mRNA	547.266	41.8444
ENSG00000174100	MRPL45	mRNA	547.203	218.334
ENSG00000103187	COTL1	mRNA	546.223	16.4065
ENSG00000130429	ARPC1B	mRNA	546.169	14.5537
ENSG00000104219	ZDHHC2	mRNA	546.115	50.2281
ENSG00000134779	C18orf10	mRNA	545.856	44.8124
ENSG00000138821	SLC39A8	mRNA	545.116	59.255
ENSG00000120437	ACAT2	mRNA	545.016	59.6417
ENSG00000011485	PPP5C	mRNA	544.822	55.489
ENSG00000116288	PARK7	mRNA	544.745	150.39
ENSG00000071859	FAM50A	mRNA	544.328	30.4173
ENSG00000169241	RAG1AP1	mRNA	543.673	13.526
ENSG00000141698	NT5C3L	mRNA	543.654	59.9337
ENSG00000137364	TPMT	mRNA	543.422	13.0869
ENSG00000117118	SDHB	mRNA	543.019	77.6893
ENSG00000108883	EFTUD2	mRNA	542.605	143.223
ENSG00000181061	HIGD1A	mRNA	541.517	37.9687
ENSG00000204843	DCTN1	mRNA	541.429	37.1489
ENSG00000124333	VAMP7	mRNA	541.035	86.4351
ENSG00000105202	FBL	mRNA	541.003	224.071
ENSG00000231389	HLA-DPA1	mRNA	540.984	13.3996
ENSG00000081181	ARG2	mRNA	540.14	14.1503
ENSG00000179222	MAGED1	mRNA	539.96	35.0448
ENSG00000134308	YWHAQ	mRNA	539.836	255.403
ENSG00000181929	PRKAG1	mRNA	539.597	116.561
ENSG00000126067	PSMB2	mRNA	539.366	272.675
ENSG00000133265	HSPBP1	mRNA	538.746	28.1111
ENSG00000095209	TMEM38B	mRNA	538.723	33.9284
ENSG00000143321	HDGF	mRNA	538.592	145.61
ENSG00000198721	PECI	mRNA	537.864	20.2304
ENSG00000104522	TSTA3	mRNA	537.554	17.0233
ENSG00000023191	RNH1	mRNA	537.517	19.0522
ENSG00000127184	COX7C	mRNA	537.485	48.93
ENSG00000203879	GDI1	mRNA	537.348	114.877
ENSG00000173366	TWF2	mRNA	537.241	19.7312
ENSG00000101474	C20orf3	mRNA	537.224	49.9798
ENSG00000149923	PPP4C	mRNA	537.195	56.3757
ENSG00000173511	VEGFB	mRNA	537.145	5.69038
ENSG00000143891	GALM	mRNA	535.789	8.21159
ENSG00000169223	LMAN2	mRNA	535.582	110.775
ENSG00000113552	GNPDA1	mRNA	535.52	36.6328
ENSG00000165704	HPRT1	mRNA	535.332	116.19
ENSG00000142657	PGD	mRNA	535.236	245.018
ENSG00000178952	TUFM	mRNA	534.947	74.6712
---	hCG_1787519	mRNA	534.374	202.335
ENSG00000175416	CLTB	mRNA	534.21	24.6693
ENSG00000169696	ASPSCR1	mRNA	534.154	13.3237
---	LOC644511	mRNA	533.97	4.83448
ENSG00000168904	LRRC28	mRNA	533.61	18.0547
ENSG00000100075	SLC25A1	mRNA	533.429	39.9778
ENSG00000126878	C9orf58	mRNA	533.319	17.6261
ENSG00000131966	ACTR10	mRNA	533.283	23.3558
ENSG00000132541	HRSP12	mRNA	533.142	9.4507
ENSG00000176101	SSNA1	mRNA	532.921	24.1999
ENSG00000117419	PRNPIP	mRNA	532.883	38.8597
ENSG00000007255	TRAPPC6A	mRNA	532.749	10.0289
ENSG00000139323	WDR51B	mRNA	532.517	11.0533
ENSG00000120992	LYPLA1	mRNA	532.152	52.1686
ENSG00000106588	PSMA2	mRNA	532.15	36.9891
ENSG00000156990	RPUSD3	mRNA	532.101	40.0865
ENSG00000111843	TMEM14C	mRNA	532.09	44.0742
ENSG00000144591	GMPPA	mRNA	531.524	16.4822
ENSG00000134824	FADS2	mRNA	531.306	26.5992
ENSG00000042753	AP2S1	mRNA	531.246	59.5106
ENSG00000100258	LMF2	mRNA	531.026	15.6666
ENSG00000105364	MRPL4	mRNA	530.996	23.0274
ENSG00000198189	HSD17B11	mRNA	530.968	25.7594
ENSG00000117543	DPH5	mRNA	530.495	41.0996
ENSG00000221983	UBA52	mRNA	530.466	236.775
ENSG00000173221	GLRX	mRNA	530.455	15.4329
ENSG00000179115	FARSA	mRNA	530.291	174.229
ENSG00000138107	ACTR1A	mRNA	530.273	61.5842
ENSG00000125868	DSTN	mRNA	530.192	27.6665
ENSG00000055147	C5orf3	mRNA	530.176	14.4786
ENSG00000162076	FLYWCH2	mRNA	529.803	17.7651
ENSG00000241685	ARPC1A	mRNA	529.518	172.194
ENSG00000184216	IRAK1	mRNA	529.097	23.8544
ENSG00000062716	TMEM49	mRNA	529.007	182.625
ENSG00000101439	CST3	mRNA	528.013	50.4453
ENSG00000166411	IDH3A	mRNA	527.898	262.773
ENSG00000175166	PSMD2	mRNA	527.839	28.9744
ENSG00000197879	MYO1C	mRNA	527.675	22.7807
ENSG00000100412	ACO2	mRNA	527.527	45.5049
ENSG00000013275	PSMC4	mRNA	526.814	146.271
ENSG00000117448	AKR1A1	mRNA	526.8	34.0865
ENSG00000140545	MFGE8	mRNA	526.623	28.9287
ENSG00000127540	UQCR	mRNA	526.212	12.7161
ENSG00000063244	U2AF2	mRNA	526.203	66.1025
---	RPL24	mRNA	526.056	163.393
ENSG00000161970	RPL26	mRNA	525.442	54.2563
ENSG00000140092	FBLN5	mRNA	524.589	9.46034
ENSG00000069849	ATP1B3	mRNA	524.562	37.2873
ENSG00000172757	CFL1	mRNA	524.299	141.681
ENSG00000064115	TM7SF3	mRNA	524.16	51.3538
ENSG00000163682	RPL9	mRNA	523.863	269.084
ENSG00000108298	RPL19	mRNA	523.475	77.0076
ENSG00000105409	ATP1A3	mRNA	523.28	21.4868
ENSG00000106537	TSPAN13	mRNA	523.119	61.5136
ENSG00000119705	C14orf156	mRNA	522.919	397.848
ENSG00000204310	AGPAT1	mRNA	522.603	37.904
ENSG00000197746	PSAP	mRNA	521.981	135.665
---	hCG_18290	mRNA	521.526	203.772
ENSG00000160410	SHKBP1	mRNA	521.516	24.0782
ENSG00000203711	LOC100130967 // C6orf99	mRNA	521.118	3.82003
ENSG00000188986	COBRA1	mRNA	521.011	22.6311
ENSG00000105048	TNNT1	mRNA	520.685	7.89011
ENSG00000106803	SEC61B	mRNA	520.535	70.9995
ENSG00000085998	POMGNT1	mRNA	520.31	21.7465
ENSG00000167930	ITFG3	mRNA	519.143	17.3369
ENSG00000108039	XPNPEP1	mRNA	518.951	74.7988
ENSG00000196961	AP2A1	mRNA	518.915	11.1916
ENSG00000204435	CSNK2B	mRNA	518.584	401.744
ENSG00000182196	ARL6IP4	mRNA	518.556	34.3803
ENSG00000085719	CPNE3	mRNA	518.27	80.1253
ENSG00000140854	KATNB1	mRNA	518.046	20.2944
ENSG00000136167	LCP1	mRNA	518.029	124.436
ENSG00000115234	SNX17	mRNA	517.839	59.039
ENSG00000125356	NDUFA1	mRNA	517.597	47.1364
ENSG00000106367	AP1S1	mRNA	517.149	27.1601
ENSG00000107438	PDLIM1	mRNA	517.024	36.6739
ENSG00000181991	MRPS11	mRNA	516.508	36.3199
ENSG00000124562	SNRPC	mRNA	516.324	43.7592
ENSG00000166333	ILK	mRNA	516.23	13.9056
ENSG00000177700	POLR2L	mRNA	516.089	60.879
ENSG00000130640	TUBGCP2	mRNA	515.813	19.8295
ENSG00000178741	COX5A	mRNA	515.275	81.7116
ENSG00000172893	DHCR7	mRNA	515.263	56.4181
ENSG00000031698	SARS	mRNA	515.225	130.001
ENSG00000086065	CHMP5	mRNA	514.903	27.3933
ENSG00000121766	ZCCHC17	mRNA	514.758	25.0134
ENSG00000125166	GOT2	mRNA	514.743	153.598
ENSG00000104853	CLPTM1	mRNA	513.782	61.0262
ENSG00000168394	TAP1	mRNA	513.596	12.9277
ENSG00000130830	MPP1	mRNA	513.361	45.7082
ENSG00000102024	PLS3	mRNA	512.579	123.011
ENSG00000127948	POR	mRNA	512.466	20.5967
ENSG00000116670	MAD2L2	mRNA	512.185	53.3591
ENSG00000166797	FAM96A	mRNA	511.713	50.2944
ENSG00000164111	ANXA5	mRNA	511.687	206.398
ENSG00000184500	PROS1	mRNA	511.6	8.80255
ENSG00000065518	NDUFB4	mRNA	511.581	35.5194
ENSG00000111229	ARPC3	mRNA	511.45	105.62
ENSG00000119471	HSDL2	mRNA	511.335	25.4274
ENSG00000068793	CYFIP1	mRNA	511.281	46.3582
ENSG00000104812	GYS1	mRNA	511.228	24.7247
ENSG00000241837	ATP5O	mRNA	511.081	92.5051
ENSG00000115204	MPV17	mRNA	511.004	44.8268
ENSG00000108344	PSMD3	mRNA	510.795	129.851
ENSG00000141562	NARF	mRNA	510.617	16.6788
ENSG00000071127	WDR1	mRNA	510.448	67.8388
ENSG00000188603	CLN3	mRNA	510.363	15.3156
ENSG00000107796	ACTA2	mRNA	510.169	9.05128
ENSG00000196365	LONP1	mRNA	510.156	23.942
ENSG00000143222	UFC1	mRNA	510.093	81.6592
ENSG00000178980	SEPW1	mRNA	509.835	27.5966
ENSG00000149100	EIF3M	mRNA	509.605	195.556
ENSG00000147604	RPL7	mRNA	508.916	203.329
ENSG00000154277	UCHL1	mRNA	508.897	235.064
ENSG00000142168	SOD1	mRNA	508.734	322.662
ENSG00000076924	XAB2	mRNA	508.325	29.1752
ENSG00000057608	GDI2	mRNA	508.08	265.801
ENSG00000241343	RPL36A	mRNA	507.976	142.556
ENSG00000141759	TXNL4A	mRNA	507.876	32.7407
ENSG00000149179	C11orf49	mRNA	507.869	10.9789
ENSG00000106263	EIF3B	mRNA	507.631	103.061
ENSG00000131269	ABCB7	mRNA	507.631	57.2193
ENSG00000163754	GYG1	mRNA	507.274	48.8177
ENSG00000119013	NDUFB3	mRNA	507.162	5.11394
ENSG00000131495	NDUFA2	mRNA	507.096	22.3518
ENSG00000244038	DDOST	mRNA	506.972	100.524
ENSG00000104408	EIF3E	mRNA	506.779	42.7201
ENSG00000230989	HSBP1	mRNA	506.721	72.5608
ENSG00000163050	CABC1	mRNA	506.627	21.6744
ENSG00000167969	DCI	mRNA	506.427	33.8192
ENSG00000185885	IFITM1	mRNA	506.303	9.87397
ENSG00000142937	RPS8	mRNA	506.298	295.979
ENSG00000170043	TRAPPC1	mRNA	506.162	56.1222
ENSG00000101464	PIGU	mRNA	505.996	34.112
---	LOC645317	mRNA	505.881	28.5102
ENSG00000104969	SGTA	mRNA	505.863	55.6401
ENSG00000173272	FAM128A	mRNA	505.778	19.892
ENSG00000132423	COQ3	mRNA	505.563	13.9992
ENSG00000198736	SEPX1	mRNA	505.528	25.7188
ENSG00000196642	C9orf86	mRNA	505.164	25.3483
ENSG00000175634	RPS6KB2	mRNA	505.028	23.1632
ENSG00000123143	PKN1	mRNA	504.626	29.2649
ENSG00000169689	STRA13	mRNA	504.609	28.1898
ENSG00000114650	SCAP	mRNA	504.488	18.4679
ENSG00000149084	HSD17B12	mRNA	504.351	82.7752
ENSG00000165678	GHITM	mRNA	504.149	144.138
ENSG00000143183	TMCO1	mRNA	503.954	98.9882
ENSG00000078808	SDF4	mRNA	503.516	21.1437
ENSG00000172354	GNB2	mRNA	503.376	27.5436
ENSG00000166171	RP11-529I10.4	mRNA	503.305	29.5367
ENSG00000105700	C19orf50	mRNA	503.188	48.5843
ENSG00000143771	CNIH4	mRNA	503.089	184.866
ENSG00000158019	BRE	mRNA	502.981	28.9025
---	LOC642076	mRNA	502.98	34.3794
ENSG00000126214	C14orf153	mRNA	502.865	11.7799
ENSG00000093010	COMT	mRNA	502.408	31.9359
ENSG00000076043	REXO2	mRNA	502.227	45.282
ENSG00000079459	FDFT1	mRNA	502.005	74.3017
ENSG00000233927	RPS28	mRNA	501.882	419.847
ENSG00000095380	NANS	mRNA	501.658	24.9072
ENSG00000197894	ADH5	mRNA	501.65	30.5053
ENSG00000170142	UBE2E1	mRNA	501.624	57.5775
ENSG00000089220	PEBP1	mRNA	501.482	57.1393
ENSG00000089693	MLF2	mRNA	500.736	133.63
ENSG00000182093	WRB	mRNA	500.563	55.8503
ENSG00000242372	EIF6	mRNA	500.389	102.155
ENSG00000132676	DAP3	mRNA	500.235	53.5991
ENSG00000167815	PRDX2	mRNA	499.607	11.7085
ENSG00000092010	PSME1	mRNA	499.523	16.0646
ENSG00000072110	ACTN1	mRNA	499.408	33.1437
---	LOC645870	mRNA	499.175	57.6045
ENSG00000130707	ASS1	mRNA	499.1	39.4436
ENSG00000095906	NUBP2	mRNA	499.022	15.2958
ENSG00000126698	DNAJC8	mRNA	498.894	59.6255
ENSG00000187840	EIF4EBP1	mRNA	498.805	27.3647
ENSG00000176871	WSB2	mRNA	498.634	44.4803
ENSG00000126709	IFI6	mRNA	498.235	11.6006
ENSG00000130305	NSUN5	mRNA	497.9	40.2255
ENSG00000141556	TBCD	mRNA	497.531	37.5801
ENSG00000109854	HTATIP2	mRNA	497.454	23.6898
ENSG00000115365	LANCL1	mRNA	497.293	64.1755
ENSG00000125755	SYMPK	mRNA	497.053	30.4188
ENSG00000074842	C19orf10	mRNA	496.564	51.4571
ENSG00000005882	PDK2	mRNA	496.535	16.9184
ENSG00000178537	SLC25A20	mRNA	496.283	6.95976
ENSG00000148248	SURF4	mRNA	496.113	109.46
ENSG00000134419	RPS15A	mRNA	495.148	410.494
ENSG00000100897	WDR23	mRNA	494.967	15.2263
ENSG00000118855	MFSD1	mRNA	494.753	49.9676
ENSG00000119383	PPP2R4	mRNA	494.686	60.958
ENSG00000163159	VPS72	mRNA	494.347	83.2169
ENSG00000100983	GSS	mRNA	494.323	38.3292
ENSG00000138382	METTL5	mRNA	494.318	69.739
ENSG00000101444	AHCY	mRNA	494.252	56.8408
ENSG00000143158	BRP44	mRNA	494.174	25.4015
---	RPS26L	mRNA	494.106	55.5606
ENSG00000172340	SUCLG2	mRNA	494.021	16.7466
ENSG00000204822	MRPL53	mRNA	493.832	51.2566
ENSG00000233209	HLA-DQB1	mRNA	493.716	6.3552
ENSG00000182899	RPL35A	mRNA	493.685	428.269
ENSG00000137076	TLN1	mRNA	493.6	24.7039
ENSG00000107959	PITRM1	mRNA	493.429	97.0657
ENSG00000097021	ACOT7	mRNA	493.401	27.5898
ENSG00000125037	TMEM111	mRNA	493.328	69.4339
ENSG00000106605	BLVRA	mRNA	493.236	37.8009
ENSG00000072041	SLC6A15	mRNA	492.896	29.9481
ENSG00000174021	GNG5	mRNA	492.6	56.4663
ENSG00000167552	TUBA1A	mRNA	492.393	40.3009
ENSG00000134851	TMEM165	mRNA	492.005	69.3876
ENSG00000108406	DHX40	mRNA	491.973	28.8116
ENSG00000156471	PTDSS1	mRNA	491.852	139.036
ENSG00000116906	GNPAT	mRNA	491.657	136.676
ENSG00000142541	RPL13A	mRNA	491.352	704.89
ENSG00000105401	CDC37	mRNA	491.329	93.6297
ENSG00000011009	LYPLA2	mRNA	490.978	37.0453
ENSG00000055163	CYFIP2	mRNA	490.668	48.0169
ENSG00000184117	NIPSNAP1	mRNA	490.667	21.7265
ENSG00000141002	TCF25	mRNA	490.595	34.9305
ENSG00000104884	ERCC2	mRNA	490.42	27.0024
ENSG00000108270	AATF	mRNA	490.399	80.9207
ENSG00000112667	C6orf108	mRNA	490.214	54.3747
ENSG00000114391	RPL24	mRNA	490.007	195.575
ENSG00000182473	EXOC7	mRNA	489.896	22.7807
ENSG00000138663	COPS4	mRNA	489.834	22.6525
ENSG00000104774	MAN2B1	mRNA	489.689	16.4338
ENSG00000178921	PFAS	mRNA	489.453	46.3545
ENSG00000131462	TUBG1	mRNA	489.451	135.96
ENSG00000027001	MIPEP	mRNA	489.334	16.6394
ENSG00000161939	RNASEK	mRNA	488.933	35.3266
ENSG00000067167	TRAM1	mRNA	488.218	158.231
ENSG00000070669	ASNS	mRNA	487.525	58.5059
ENSG00000122359	ANXA11	mRNA	487.435	38.6341
ENSG00000149743	TRPT1	mRNA	487.356	14.5356
ENSG00000112651	MRPL2	mRNA	486.853	86.6751
ENSG00000023734	STRAP	mRNA	486.85	101.778
ENSG00000214026	MRPL23	mRNA	486.788	33.9701
ENSG00000175792	RUVBL1	mRNA	486.684	60.0899
ENSG00000103249	CLCN7	mRNA	486.68	22.2362
ENSG00000059691	PET112L	mRNA	486.573	9.66347
ENSG00000120265	PCMT1	mRNA	486.446	124.279
ENSG00000064601	CTSA	mRNA	486.381	68.6058
ENSG00000197958	RPL12	mRNA	486.266	335.914
ENSG00000167774	NDUFA7	mRNA	486.261	67.3606
ENSG00000108518	PFN1	mRNA	486.186	61.6157
ENSG00000088035	ALG6	mRNA	486.18	32.7882
ENSG00000214160	ALG3	mRNA	486.151	101.824
ENSG00000163463	KRTCAP2	mRNA	485.808	35.669
ENSG00000120053	GOT1	mRNA	485.762	61.8602
ENSG00000126934	MAP2K2	mRNA	485.567	23.9575
ENSG00000133983	C14orf112	mRNA	485.339	64.8511
ENSG00000146540	C7orf50	mRNA	485.198	16.7416
ENSG00000120820	GLT8D2	mRNA	484.537	7.87616
ENSG00000074800	ENO1	mRNA	484.505	1693.94
ENSG00000129925	TMEM8	mRNA	484.401	15.8227
ENSG00000198814	GK	mRNA	484.312	151.365
ENSG00000007923	DNAJC11	mRNA	484.131	78.945
ENSG00000197006	METTL9	mRNA	483.852	66.1852
---	LOC389787	mRNA	483.822	22.6457
ENSG00000109062	SLC9A3R1	mRNA	483.816	40.2231
ENSG00000167315	ACAA2	mRNA	483.598	31.7261
ENSG00000163541	SUCLG1	mRNA	483.497	24.6586
ENSG00000116455	WDR77	mRNA	483.482	161.384
ENSG00000147677	EIF3H	mRNA	483.38	65.112
ENSG00000068308	OTUD5	mRNA	483.253	30.2813
ENSG00000122729	ACO1	mRNA	483.136	48.2069
ENSG00000156398	SFXN2	mRNA	483.064	37.1744
ENSG00000197586	ENTPD6	mRNA	483.034	41.3402
ENSG00000173163	COMMD1	mRNA	482.867	16.8017
ENSG00000166165	CKB	mRNA	482.858	197.11
ENSG00000163399	ATP1A1	mRNA	482.632	499.573
ENSG00000196950	SLC39A10	mRNA	482.622	46.4739
ENSG00000092841	MYL6	mRNA	482.448	128.674
ENSG00000112640	PPP2R5D	mRNA	482.447	54.4395
ENSG00000106477	TSGA14	mRNA	482.382	17.9934
ENSG00000092036	C14orf94	mRNA	482.271	11.9558
ENSG00000219200	RNASEK	mRNA	482.092	146.978
ENSG00000081087	OSTM1	mRNA	481.956	11.715
ENSG00000112335	SNX3	mRNA	481.826	32.687
ENSG00000100600	LGMN	mRNA	481.791	72.4524
ENSG00000146416	AIG1	mRNA	481.714	42.1025
ENSG00000138796	HADH	mRNA	481.545	31.8212
ENSG00000099821	POLRMT	mRNA	481.467	23.7424
ENSG00000100116	GCAT	mRNA	480.895	6.02212
ENSG00000204392	LSM2	mRNA	480.824	12.2202
ENSG00000131174	COX7B	mRNA	480.769	25.5842
ENSG00000128524	ATP6V1F	mRNA	480.702	51.2711
ENSG00000138363	ATIC	mRNA	480.671	85.3116
ENSG00000115694	STK25	mRNA	480.527	29.3918
ENSG00000186010	NDUFA13	mRNA	480.385	23.359
ENSG00000100714	MTHFD1	mRNA	480.308	146.544
ENSG00000157045	NTAN1	mRNA	480.242	6.60074
ENSG00000101997	CCDC22	mRNA	480.04	8.27498
ENSG00000211445	GPX3	mRNA	479.573	8.5636
ENSG00000108591	DRG2	mRNA	479.454	34.4802
ENSG00000227057	WDR46	mRNA	479.347	31.9445
ENSG00000105193	RPS16	mRNA	479.319	491.766
ENSG00000143545	RAB13	mRNA	479.301	19.3622
ENSG00000013306	SLC25A39	mRNA	478.976	66.4862
ENSG00000119185	ITGB1BP1	mRNA	478.95	16.3267
ENSG00000139726	DENR	mRNA	478.931	71.8291
---	SUMF2	mRNA	478.912	33.3318
ENSG00000142892	PIGK	mRNA	478.899	27.177
ENSG00000239900	ADSL	mRNA	478.629	68.976
ENSG00000169692	AGPAT2	mRNA	478.61	29.958
ENSG00000182551	ADI1	mRNA	478.598	28.9926
ENSG00000141480	ARRB2	mRNA	478.418	26.6783
ENSG00000049860	HEXB	mRNA	478.222	38.4328
ENSG00000099901	RANBP1	mRNA	478.201	204.399
ENSG00000140463	BBS4	mRNA	478.189	17.8238
ENSG00000185000	DGAT1	mRNA	478.163	17.1664
ENSG00000204628	GNB2L1	mRNA	478.092	1201.89
ENSG00000065427	KARS	mRNA	478.08	56.5854
ENSG00000179262	RAD23A	mRNA	478.009	68.2609
ENSG00000099956	SMARCB1	mRNA	477.97	44.3585
ENSG00000163170	BOLA3	mRNA	477.233	98.9259
ENSG00000116649	SRM	mRNA	477.226	169.438
ENSG00000132128	LRRC41	mRNA	477.192	57.0885
ENSG00000142676	RPL11	mRNA	477.073	326.775
ENSG00000197563	PIGN	mRNA	476.767	33.6201
ENSG00000114023	C3orf28	mRNA	476.633	15.9417
ENSG00000101158	TH1L	mRNA	476.609	99.9026
ENSG00000126107	HECTD3	mRNA	476.602	17.3986
ENSG00000143418	LASS2	mRNA	476.475	116.733
ENSG00000145781	COMMD10	mRNA	476.423	29.6603
ENSG00000065057	NTHL1	mRNA	476.211	12.9629
ENSG00000089327	FXYD5	mRNA	476.134	39.4166
ENSG00000156973	PDE6D	mRNA	475.817	16.8609
ENSG00000134825	C11orf10	mRNA	475.798	62.564
ENSG00000172775	NIP30	mRNA	475.794	60.5793
ENSG00000180817	PPA1	mRNA	475.778	90.7023
ENSG00000161249	DMKN	mRNA	475.727	25.5162
ENSG00000176476	CCDC101	mRNA	475.533	45.7873
ENSG00000070214	SLC44A1	mRNA	475.458	23.4606
ENSG00000136436	CALCOCO2	mRNA	475.416	28.8195
ENSG00000004478	FKBP4	mRNA	475.261	128.563
ENSG00000010361	FUZ	mRNA	475.246	18.6864
ENSG00000131171	SH3BGRL	mRNA	475.17	12.252
ENSG00000136240	KDELR2	mRNA	475.064	74.1036
ENSG00000128973	CLN6	mRNA	474.887	43.216
ENSG00000173660	UQCRH	mRNA	474.853	78.1411
ENSG00000165609	NUDT5	mRNA	474.835	74.3313
ENSG00000154832	CXXC1	mRNA	474.795	10.7608
ENSG00000054148	PHPT1	mRNA	474.718	14.1004
ENSG00000146729	GBAS	mRNA	474.435	34.2441
ENSG00000105438	KDELR1	mRNA	474.399	96.163
ENSG00000103018	CYB5B	mRNA	474.39	153.008
ENSG00000100220	C22orf28	mRNA	474.372	161.626
ENSG00000163634	THOC7	mRNA	474.325	19.8935
ENSG00000149485	FADS1	mRNA	474.124	21.5797
ENSG00000198502	HLA-DRB5	mRNA	474.073	3.94569
ENSG00000078618	NRD1	mRNA	473.725	93.8898
ENSG00000124357	NAGK	mRNA	473.648	30.0914
ENSG00000174996	KLC2	mRNA	473.474	23.1116
ENSG00000196235	SUPT5H	mRNA	473.459	65.2079
ENSG00000171530	TBCA	mRNA	473.158	70.3151
ENSG00000100504	PYGL	mRNA	473.136	70.9557
ENSG00000130511	SSBP4	mRNA	472.793	25.097
ENSG00000068438	FTSJ1	mRNA	472.657	21.4902
ENSG00000204592	HLA-E	mRNA	472.57	52.7483
ENSG00000100364	C22orf9	mRNA	472.511	13.031
ENSG00000111684	MBOAT5	mRNA	472.234	94.1268
ENSG00000164308	ERAP2	mRNA	472.176	10.1457
ENSG00000088766	CRLS1	mRNA	472.111	16.2624
ENSG00000177879	AP3S1	mRNA	471.83	41.1526
ENSG00000101363	MANBAL	mRNA	471.619	49.877
ENSG00000124570	SERPINB6	mRNA	471.439	27.1776
ENSG00000149547	EI24	mRNA	471.383	109.403
ENSG00000214113	LYRM4	mRNA	471.21	7.74783
ENSG00000156709	AIFM1	mRNA	471.197	108.239
ENSG00000103544	C16orf62	mRNA	471.058	41.4739
ENSG00000102900	NUP93	mRNA	470.957	116.656
ENSG00000163527	STT3B	mRNA	470.947	122.131
ENSG00000116459	ATP5F1	mRNA	470.836	21.4717
ENSG00000160932	LY6E	mRNA	470.831	17.1531
ENSG00000183751	TBL3	mRNA	470.743	15.0177
ENSG00000136518	ACTL6A	mRNA	470.686	37.02
ENSG00000114405	C3orf14	mRNA	470.654	14.6339
ENSG00000140905	GCSH	mRNA	470.648	34.8167
ENSG00000130706	ADRM1	mRNA	470.501	77.5207
ENSG00000143845	ETNK2	mRNA	470.377	9.86316
ENSG00000125841	NRSN2	mRNA	470.288	15.3347
ENSG00000130402	ACTN4	mRNA	470.238	303.903
ENSG00000069998	CECR5	mRNA	470.058	15.0174
ENSG00000090273	NUDC	mRNA	469.694	53.0009
ENSG00000100387	RBX1	mRNA	469.57	102.386
ENSG00000113845	C3orf1	mRNA	469.391	141.996
ENSG00000108010	GLRX3	mRNA	469.128	109.003
ENSG00000137210	TMEM14B	mRNA	468.997	130.092
ENSG00000182220	ATP6AP2	mRNA	468.686	163.255
ENSG00000066322	ELOVL1	mRNA	468.539	26.8765
ENSG00000196743	GM2A	mRNA	468.47	32.9398
ENSG00000142549	LOC402665	mRNA	468.442	2.77037
ENSG00000140365	COMMD4	mRNA	468.409	31.6684
ENSG00000197747	S100A10	mRNA	468.385	348.845
ENSG00000175467	SART1	mRNA	468.371	28.9711
ENSG00000139180	NDUFA9	mRNA	468.298	81.329
ENSG00000109472	CPE	mRNA	468.249	35.9034
ENSG00000141741	C17orf37	mRNA	468.245	37.1126
ENSG00000134905	CARS2	mRNA	468.235	40.3933
ENSG00000063854	HAGH	mRNA	468.233	36.772
---	LOC646875	mRNA	468.21	6.08587
ENSG00000022277	C20orf43	mRNA	468.165	36.4856
ENSG00000139684	ESD	mRNA	468.083	64.5838
ENSG00000008838	MED24	mRNA	467.99	76.0298
ENSG00000214114	MYCBP	mRNA	467.933	21.1409
ENSG00000134333	LDHA	mRNA	467.901	461.093
ENSG00000113657	DPYSL3	mRNA	467.896	25.2494
ENSG00000068697	LAPTM4A	mRNA	467.89	174.554
ENSG00000105583	C19orf56	mRNA	467.435	30.6261
ENSG00000100994	PYGB	mRNA	467.121	22.8228
ENSG00000163468	CCT3	mRNA	467.115	272.291
ENSG00000134684	YARS	mRNA	467.087	114.214
ENSG00000198918	RPL39	mRNA	467.07	172.375
ENSG00000125656	CLPP	mRNA	466.879	34.8082
ENSG00000103121	C16orf61	mRNA	466.547	64.4105
ENSG00000131165	CHMP1A	mRNA	466.294	31.7787
ENSG00000108774	RAB5C	mRNA	466.263	140.442
ENSG00000205352	PRR13	mRNA	465.897	65.1714
ENSG00000100196	KDELR3	mRNA	465.583	11.6803
ENSG00000160221	C21orf33	mRNA	465.226	31.0234
ENSG00000182872	RBM10	mRNA	464.76	43.3197
ENSG00000138326	RPS24	mRNA	464.738	89.262
ENSG00000181019	NQO1	mRNA	464.665	4.39913
ENSG00000138768	USO1	mRNA	464.309	69.2447
ENSG00000114767	RRP9	mRNA	463.981	13.7869
ENSG00000079805	DNM2	mRNA	463.939	54.6512
ENSG00000187939	LOC653051	mRNA	463.936	2.88403
ENSG00000145425	RPS3A	mRNA	463.924	226.625
ENSG00000162688	AGL	mRNA	463.91	42.2129
ENSG00000104763	ASAH1	mRNA	463.828	74.0162
ENSG00000167283	ATP5L	mRNA	463.709	171.435
ENSG00000179387	ELMOD2	mRNA	463.708	20.1785
ENSG00000132471	WBP2	mRNA	463.277	25.6483
ENSG00000128463	TMEM85	mRNA	463.24	145.938
ENSG00000140263	SORD	mRNA	463.213	70.1854
ENSG00000110711	AIP	mRNA	463.208	18.0619
ENSG00000143819	EPHX1	mRNA	463.117	10.4627
ENSG00000158828	PINK1	mRNA	463.102	14.9353
ENSG00000105290	APLP1	mRNA	462.831	7.92149
ENSG00000148341	SH3GLB2	mRNA	462.69	22.0772
ENSG00000115677	HDLBP	mRNA	462.575	236.017
ENSG00000118705	RPN2	mRNA	462.562	193.53
ENSG00000167578	RAB4B	mRNA	462.477	12.1689
ENSG00000100749	VRK1	mRNA	462.44	121.026
ENSG00000140319	SRP14	mRNA	462.421	94.1845
ENSG00000167862	ICT1	mRNA	462.302	38.2608
ENSG00000196975	ANXA4	mRNA	462.28	8.38995
ENSG00000136783	NIPSNAP3A	mRNA	462.257	9.23171
ENSG00000111275	ALDH2	mRNA	461.983	23.7342
ENSG00000149016	EEF1G	mRNA	461.759	910.837
ENSG00000213619	NDUFS3	mRNA	461.64	107.816
ENSG00000175183	CSRP2	mRNA	461.423	26.2293
ENSG00000188010	MORN2	mRNA	461.407	15.4467
ENSG00000179958	XTP3TPA	mRNA	461.238	279.769
ENSG00000143416	SELENBP1	mRNA	461.222	15.2715
ENSG00000110955	ATP5B	mRNA	461.059	963.984
ENSG00000117305	HMGCL	mRNA	460.984	14.595
ENSG00000105379	ETFB	mRNA	460.801	17.7353
ENSG00000105258	POLR2I	mRNA	460.326	33.1373
ENSG00000146409	C6orf192	mRNA	460.296	39.9948
ENSG00000112304	THEM2	mRNA	460.211	28.0402
ENSG00000173801	JUP	mRNA	460.099	16.6267
ENSG00000149541	B3GAT3	mRNA	460.081	18.3408
ENSG00000090316	MAEA	mRNA	460.053	49.3507
ENSG00000104980	TIMM44	mRNA	459.865	38.1248
ENSG00000162174	ASRGL1	mRNA	459.851	28.5156
ENSG00000132563	REEP2	mRNA	459.772	15.8583
ENSG00000205629	LCMT1	mRNA	459.708	30.1244
ENSG00000170965	PLAC1	mRNA	459.638	6.6012
ENSG00000011243	AKAP8L	mRNA	459.562	61.0931
ENSG00000100934	SEC23A	mRNA	459.518	71.1199
---	LOC100130123 // NUCKS1	mRNA	459.262	10.6206
ENSG00000159377	PSMB4	mRNA	459.249	453.394
ENSG00000130560	UBAC1	mRNA	459.217	24.0729
ENSG00000112186	CAP2	mRNA	459.205	43.5391
ENSG00000178522	AMBN	mRNA	459.191	4.33944
ENSG00000164253	WDR41	mRNA	459.016	99.371
ENSG00000151468	CCDC3	mRNA	459.002	10.6762
ENSG00000173486	FKBP2	mRNA	458.661	9.09052
ENSG00000160746	TMEM16K	mRNA	458.659	15.6155
ENSG00000094841	UPRT	mRNA	458.189	16.5781
ENSG00000176393	RNPEP	mRNA	458.171	98.5953
ENSG00000160285	LSS	mRNA	458.152	20.8
ENSG00000011143	MKS1	mRNA	457.959	24.149
ENSG00000197785	ATAD3A	mRNA	457.933	37.0963
ENSG00000130159	ECSIT	mRNA	457.929	21.0635
ENSG00000135446	CDK4	mRNA	457.698	168.791
ENSG00000101844	ATG4A	mRNA	457.577	27.3627
ENSG00000116791	CRYZ	mRNA	457.347	54.6093
ENSG00000112695	COX7A2	mRNA	457.153	41.4314
ENSG00000041357	PSMA4	mRNA	456.804	408.825
ENSG00000148672	GLUD1	mRNA	456.804	214.958
ENSG00000239382	ALKBH6	mRNA	456.696	66.6869
---	RCADH5	mRNA	456.538	21.6361
ENSG00000153132	CLGN	mRNA	456.482	11.3202
ENSG00000109113	RAB34	mRNA	456.414	19.7407
ENSG00000170421	KRT8	mRNA	456.281	68.9167
ENSG00000099949	LZTR1	mRNA	455.712	35.4504
ENSG00000197694	SPTAN1	mRNA	455.648	49.1631
ENSG00000147010	SH3KBP1	mRNA	455.644	28.0879
ENSG00000159363	ATP13A2	mRNA	455.606	15.8104
ENSG00000144848	ATG3	mRNA	455.561	45.5284
ENSG00000137200	KIAA0082	mRNA	455.468	60.0171
ENSG00000147155	EBP	mRNA	455.423	44.3407
ENSG00000149257	SERPINH1	mRNA	455.376	24.5481
ENSG00000004864	SLC25A13	mRNA	455.368	122.437
ENSG00000204642	HLA-F	mRNA	455.035	14.1248
ENSG00000112378	PERP	mRNA	455.027	76.426
hsa-mir-193a	hsa-mir-193a	miRNA	454.898	4.00948
ENSG00000102181	CD99L2	mRNA	454.777	19.4742
ENSG00000114353	GNAI2	mRNA	453.999	27.033
ENSG00000179271	GADD45GIP1	mRNA	453.975	32.2526
ENSG00000214517	PPME1	mRNA	453.87	49.6675
ENSG00000065150	IPO5	mRNA	453.785	292.843
ENSG00000176340	COX8A	mRNA	453.684	36.2528
ENSG00000078369	GNB1	mRNA	453.454	304.476
ENSG00000169230	PRELID1	mRNA	453.441	198.172
ENSG00000106603	C7orf44	mRNA	453.354	161.466
---	LOC389842	mRNA	453.31	6.48515
ENSG00000076944	STXBP2	mRNA	452.985	19.8459
ENSG00000173457	PPP1R14B	mRNA	452.98	40.8877
ENSG00000173852	DPY19L1	mRNA	452.908	40.5448
ENSG00000188690	UROS	mRNA	452.86	53.0698
ENSG00000142046	BCKDHA	mRNA	452.747	42.4013
ENSG00000140612	SEC11A	mRNA	452.655	49.553
ENSG00000118096	C11orf60	mRNA	452.536	41.1664
ENSG00000155660	PDIA4	mRNA	452.521	106.043
ENSG00000145912	NOLA2	mRNA	452.486	53.4285
ENSG00000083444	PLOD1	mRNA	452.448	28.92
ENSG00000185437	SH3BGR	mRNA	452.439	3.76905
ENSG00000014919	COX15	mRNA	452.175	64.7347
ENSG00000103197	TSC2	mRNA	451.992	28.0287
ENSG00000099282	TSPAN15	mRNA	451.964	13.947
ENSG00000156711	MAPK13	mRNA	451.879	16.7374
ENSG00000005059	CCDC109B	mRNA	451.679	35.0644
ENSG00000183291	2010-09-15	mRNA	451.566	206.898
ENSG00000134602	RP6-213H19.1	mRNA	451.52	164.016
ENSG00000102743	SLC25A15	mRNA	451.52	41.1315
ENSG00000130726	TRIM28	mRNA	451.405	201.556
ENSG00000064763	MLSTD1	mRNA	451.125	26.7841
ENSG00000128039	SRD5A3	mRNA	451.063	13.3987
ENSG00000122218	COPA	mRNA	451.056	172.016
---	EIF4B	mRNA	451.041	26.2523
ENSG00000067560	RHOA	mRNA	451.011	296.394
ENSG00000185043	CIB1	mRNA	450.975	25.4858
ENSG00000117592	PRDX6	mRNA	450.754	145.101
ENSG00000156411	C14orf2	mRNA	450.39	73.239
ENSG00000111674	ENO2	mRNA	450.304	43.2236
ENSG00000204356	RDBP	mRNA	450.243	29.3343
ENSG00000132383	RPA1	mRNA	450.159	75.7637
ENSG00000159079	C21orf59	mRNA	450.064	72.9798
ENSG00000176485	HRASLS3	mRNA	449.973	4.52832
ENSG00000111640	GAPDH	mRNA	449.961	1724.13
ENSG00000111269	CREBL2	mRNA	449.946	32.7705
ENSG00000148985	FRAG1	mRNA	449.934	9.29806
ENSG00000124172	ATP5E	mRNA	449.85	27.6566
ENSG00000137133	HINT2	mRNA	449.805	21.0667
ENSG00000023697	DERA	mRNA	449.487	20.4998
ENSG00000187446	CHP	mRNA	448.912	88.3342
---	LOC347292	mRNA	448.822	31.675
ENSG00000205044	LOC732416	mRNA	448.751	2.25529
ENSG00000123144	C19orf43	mRNA	448.597	124.504
ENSG00000140740	UQCRC2	mRNA	448.545	242.609
ENSG00000116221	MRPL37	mRNA	448.211	158.961
ENSG00000060688	WDR57	mRNA	448.173	78.0009
ENSG00000164237	CMBL	mRNA	448.105	30.3184
ENSG00000139579	OBFC2B	mRNA	447.825	92.0577
ENSG00000169567	HINT1	mRNA	447.815	61.7143
ENSG00000100991	TRPC4AP	mRNA	447.664	46.2415
ENSG00000115944	COX7A2L	mRNA	447.556	53.0193
ENSG00000155368	DBI	mRNA	447.555	23.0049
ENSG00000101294	HM13	mRNA	447.549	53.4622
ENSG00000175806	MSRA	mRNA	447.462	4.60574
ENSG00000114956	DGUOK	mRNA	447.453	18.9059
ENSG00000197429	IPP	mRNA	447.296	27.6053
ENSG00000108561	C1QBP	mRNA	447.25	235.8
ENSG00000025423	HSD17B6	mRNA	447.169	3.72848
ENSG00000122378	C10orf58	mRNA	447.038	8.98535
ENSG00000103202	NME4	mRNA	446.929	66.2172
ENSG00000163001	CCDC104	mRNA	446.586	5.25354
ENSG00000127616	SMARCA4	mRNA	446.541	46.9035
ENSG00000183978	CCDC56	mRNA	446.538	67.2456
ENSG00000105974	CAV1	mRNA	446.329	18.7656
ENSG00000087191	PSMC5	mRNA	446.301	211.462
ENSG00000113648	H2AFY	mRNA	446.268	157.973
---	hCG_1983058	mRNA	446.147	49.9372
ENSG00000099800	TIMM13	mRNA	446.121	61.1306
ENSG00000079931	MOXD1	mRNA	446.029	20.398
ENSG00000145494	NDUFS6	mRNA	446.021	80.3754
ENSG00000134075	C3orf10	mRNA	445.985	67.6676
ENSG00000088832	FKBP1A	mRNA	445.933	48.3641
ENSG00000004779	NDUFAB1	mRNA	445.923	54.5881
ENSG00000115762	PLEKHB2	mRNA	445.698	99.3008
ENSG00000144043	TEX261	mRNA	445.693	80.7241
ENSG00000087088	BAX	mRNA	445.681	36.5654
ENSG00000182199	SHMT2	mRNA	445.656	148.644
ENSG00000241945	PWP2	mRNA	445.606	37.0166
ENSG00000108773	GCN5L2	mRNA	445.508	28.5632
ENSG00000117450	PRDX1	mRNA	445.28	360.947
ENSG00000167114	SLC27A4	mRNA	445.267	27.5198
ENSG00000021826	CPS1	mRNA	445.249	19.3586
ENSG00000103226	NOMO3	mRNA	445.23	298.404
ENSG00000115091	ACTR3	mRNA	445.228	220.8
ENSG00000006042	TMEM98	mRNA	445.195	24.4012
ENSG00000132591	ERAL1	mRNA	445.163	90.1386
ENSG00000101182	PSMA7	mRNA	445.065	69.792
ENSG00000168476	REEP4	mRNA	445.022	51.0575
ENSG00000095485	CWF19L1	mRNA	444.834	70.5242
ENSG00000134072	CAMK1	mRNA	444.751	15.6948
ENSG00000187728	TCF24	mRNA	444.437	20.2254
ENSG00000161956	SENP3	mRNA	444.432	54.3329
ENSG00000095319	NUP188	mRNA	444.413	98.4277
ENSG00000157916	RER1	mRNA	444.077	105.323
ENSG00000187676	B3GALTL	mRNA	443.768	13.2033
ENSG00000102158	MAGT1	mRNA	443.63	176.606
ENSG00000110200	C11orf51	mRNA	443.607	34.4453
ENSG00000088930	XRN2	mRNA	443.516	102.852
ENSG00000103423	DNAJA3	mRNA	443.368	55.8502
ENSG00000119888	TACSTD1	mRNA	443.029	68.1245
ENSG00000158710	TAGLN2	mRNA	443.009	29.742
ENSG00000064490	RFXANK	mRNA	442.858	13.4396
ENSG00000131748	STARD3	mRNA	442.755	23.3263
ENSG00000147224	PRPS1	mRNA	442.709	207.726
ENSG00000185068	GTF2H5	mRNA	442.574	18.5717
ENSG00000132382	MYBBP1A	mRNA	442.562	94.0937
ENSG00000134291	TMEM106C	mRNA	442.545	116.854
ENSG00000122068	FYTTD1	mRNA	442.528	51.5663
ENSG00000006744	ELAC2	mRNA	442.392	130.462
ENSG00000174775	HRAS	mRNA	442.272	21.3898
ENSG00000184613	NELL2	mRNA	442.228	30.5742
ENSG00000170860	LSM3	mRNA	442.21	56.4682
ENSG00000102109	PCSK1N	mRNA	442.19	21.0566
ENSG00000112699	GMDS	mRNA	442.099	36.7819
---	LOC646753	mRNA	441.984	282.751
ENSG00000242485	MRPL20	mRNA	441.732	65.6325
ENSG00000089289	IGBP1	mRNA	441.713	58.5785
ENSG00000132612	VPS4A	mRNA	441.655	33.775
ENSG00000183020	AP2A2	mRNA	441.466	18.0287
ENSG00000238269	PAGE2B	mRNA	441.39	2.36523
ENSG00000102103	PQBP1	mRNA	441.269	61.5696
ENSG00000170275	CRTAP	mRNA	441.198	47.6737
ENSG00000223380	SEC22B	mRNA	441.115	112.85
ENSG00000120533	ENY2	mRNA	440.921	40.5984
ENSG00000100626	GALNTL1	mRNA	440.499	7.25131
ENSG00000159840	ZYX	mRNA	440.431	18.9956
ENSG00000114902	SPCS1	mRNA	440.22	76.1552
ENSG00000148337	CIZ1	mRNA	440.159	28.0123
ENSG00000124767	GLO1	mRNA	440.005	329.593
ENSG00000142230	SAE1	mRNA	439.751	259.644
ENSG00000198835	GJC2	mRNA	439.718	19.9984
ENSG00000071889	FAM3A	mRNA	439.67	15.9942
ENSG00000113758	DBN1	mRNA	439.478	25.1034
ENSG00000065000	AP3D1	mRNA	439.459	83.7354
ENSG00000023228	NDUFS1	mRNA	439.431	103.083
ENSG00000100142	POLR2F	mRNA	439.409	85.7516
ENSG00000170445	HARS	mRNA	439.346	109.514
ENSG00000066557	LRRC40	mRNA	439.153	57.1548
ENSG00000148308	GTF3C5	mRNA	439.057	51.5597
ENSG00000142784	WDTC1	mRNA	439.037	15.3515
ENSG00000106688	SLC1A1	mRNA	439.012	12.1689
ENSG00000143537	ADAM15	mRNA	438.753	13.6299
ENSG00000105671	DDX49	mRNA	438.662	22.6
ENSG00000174915	PTDSS2	mRNA	438.548	22.0159
ENSG00000143543	JTB	mRNA	438.47	155.706
ENSG00000110700	RPS13	mRNA	438.383	364.88
ENSG00000132718	SYT11	mRNA	438.364	8.92614
ENSG00000108946	PRKAR1A	mRNA	438.161	234.866
ENSG00000163930	BAP1	mRNA	438.124	39.8932
ENSG00000125534	C20orf149	mRNA	437.938	31.4467
ENSG00000103510	MYST1	mRNA	437.88	34.0171
ENSG00000157020	SEC13	mRNA	437.732	52.5164
ENSG00000165795	NDRG2	mRNA	437.713	10.8416
ENSG00000198356	ASNA1	mRNA	437.582	44.8888
ENSG00000105135	ILVBL	mRNA	437.354	17.4341
ENSG00000133275	CSNK1G2	mRNA	437.266	33.6613
ENSG00000169718	DUS1L	mRNA	437.095	44.134
ENSG00000184076	UCRC	mRNA	436.88	65.0225
ENSG00000093144	ECHDC1	mRNA	436.771	118.204
ENSG00000120306	C5orf32	mRNA	436.748	46.6968
ENSG00000100804	PSMB5	mRNA	436.468	44.4674
ENSG00000067829	IDH3G	mRNA	436.436	61.8728
---	hCG_2004593	mRNA	436.429	148.347
ENSG00000204386	NEU1	mRNA	436.358	59.0453
ENSG00000131238	PPT1	mRNA	436.321	182.222
ENSG00000130202	PVRL2	mRNA	436.275	16.3168
ENSG00000143374	TARS2	mRNA	436.121	48.7446
ENSG00000130332	LSM7	mRNA	436.026	23.807
ENSG00000131473	ACLY	mRNA	435.813	258.325
ENSG00000147400	CETN2	mRNA	435.778	27.9986
ENSG00000132432	SEC61G	mRNA	435.545	39.8315
ENSG00000197226	TBC1D9B	mRNA	435.358	18.2537
ENSG00000167658	EEF2	mRNA	435.352	716.279
ENSG00000091317	CMTM6	mRNA	435.227	36.5076
ENSG00000107833	NPM3	mRNA	435.16	15.472
ENSG00000100241	SBF1	mRNA	435.066	19.5556
ENSG00000170315	UBB	mRNA	435.043	763.779
ENSG00000026297	RNASET2	mRNA	434.994	9.67808
ENSG00000133835	HSD17B4	mRNA	434.866	69.4175
ENSG00000060138	CSDA	mRNA	434.699	301.747
ENSG00000062582	MRPS24	mRNA	434.651	42.3342
ENSG00000184924	LOC391356	mRNA	434.513	26.3625
ENSG00000135677	GNS	mRNA	434.465	54.559
ENSG00000165916	PSMC3	mRNA	434.438	79.3636
ENSG00000004142	POLDIP2	mRNA	434.371	129.001
ENSG00000067057	PFKP	mRNA	434.314	43.7621
ENSG00000168439	STIP1	mRNA	434.234	137.669
ENSG00000100591	AHSA1	mRNA	434.198	74.4364
ENSG00000144028	ASCC3L1	mRNA	434.121	187.494
ENSG00000113621	TXNDC15	mRNA	433.865	54.2204
ENSG00000114126	TFDP2	mRNA	433.857	38.3071
ENSG00000168374	ARF4	mRNA	433.639	149.063
ENSG00000143252	SDHC	mRNA	433.606	56.6505
ENSG00000101161	PRPF6	mRNA	433.497	51.1918
ENSG00000132386	SERPINF1	mRNA	433.31	5.36881
ENSG00000171345	KRT19	mRNA	433.279	12.4228
ENSG00000149357	C11orf59	mRNA	433.257	14.8914
---	LOC100132728	mRNA	433.233	11.6191
ENSG00000087274	ADD1	mRNA	432.754	60.9702
ENSG00000189050	RNFT1	mRNA	432.675	87.5565
ENSG00000185359	HGS	mRNA	432.64	43.4072
ENSG00000141150	RASL10B	mRNA	432.617	18.9335
ENSG00000175854	C9orf119	mRNA	432.55	5.1402
ENSG00000005022	SLC25A5	mRNA	432.403	306.018
ENSG00000177054	ZDHHC13	mRNA	432.272	64.9569
ENSG00000100567	PSMA3	mRNA	432.155	67.3393
ENSG00000114115	RBP1	mRNA	432.009	7.37482
ENSG00000010292	NCAPD2	mRNA	431.901	192.919
ENSG00000131899	LLGL1	mRNA	431.58	11.5343
ENSG00000143320	CRABP2	mRNA	431.539	12.3133
ENSG00000174460	ZCCHC12	mRNA	431.534	28.8908
ENSG00000106105	GARS	mRNA	431.517	155.111
ENSG00000121900	TMEM54	mRNA	431.481	17.8051
ENSG00000134452	FBXO18	mRNA	431.451	33.1869
ENSG00000103274	NUBP1	mRNA	431.401	86.2639
ENSG00000109861	CTSC	mRNA	431.308	36.8028
ENSG00000157870	C1orf93	mRNA	431.286	19.127
ENSG00000166796	LDHC	mRNA	431.22	5.66737
ENSG00000149397	HMBS	mRNA	431.197	27.0857
ENSG00000166226	CCT2	mRNA	431.175	395.385
ENSG00000184481	FOXO4	mRNA	431.123	18.2584
ENSG00000197858	GPAA1	mRNA	431.025	26.6094
ENSG00000111716	LDHB	mRNA	430.964	700.869
ENSG00000159461	AMFR	mRNA	430.94	39.485
ENSG00000101079	NDRG3	mRNA	430.934	47.5786
ENSG00000166794	PPIB	mRNA	430.933	107.864
ENSG00000005194	CIAPIN1	mRNA	430.866	13.1704
ENSG00000174238	PITPNA	mRNA	430.805	134.324
ENSG00000198429	ZNF69	mRNA	430.731	6.45542
ENSG00000123179	EBPL	mRNA	430.708	94.1386
ENSG00000099977	DDT	mRNA	430.009	70.5804
ENSG00000142459	EVI5L	mRNA	429.904	7.72866
ENSG00000104915	STX10	mRNA	429.681	22.9573
ENSG00000153113	CAST	mRNA	429.47	34.709
ENSG00000185201	IFITM2	mRNA	429.456	16.8763
ENSG00000064545	TMEM161A	mRNA	429.225	19.8922
ENSG00000070785	EIF2B3	mRNA	429.216	52.881
ENSG00000129226	CD68	mRNA	429.166	13.9991
ENSG00000110958	PTGES3	mRNA	429.002	367.668
ENSG00000114999	TTL	mRNA	428.99	37.2231
ENSG00000125304	TM9SF2	mRNA	428.974	191.052
ENSG00000120253	NUP43	mRNA	428.889	175.781
ENSG00000162441	LZIC	mRNA	428.874	51.3342
hsa-mir-149	hsa-mir-149	miRNA	428.864	6.92008
ENSG00000008018	PSMB1	mRNA	428.859	81.2609
ENSG00000153574	RPIA	mRNA	428.321	28.6517
ENSG00000092531	SNAP23	mRNA	428.302	48.5883
ENSG00000104147	OIP5	mRNA	428.222	22.798
ENSG00000178127	NDUFV2	mRNA	428.199	36.493
ENSG00000044115	CTNNA1	mRNA	428.187	131.89
ENSG00000118046	STK11	mRNA	428.177	22.6031
ENSG00000168993	CPLX1	mRNA	428.079	5.54635
ENSG00000100528	CNIH	mRNA	428.022	71.5594
ENSG00000165475	CRYL1	mRNA	427.985	6.92041
ENSG00000092199	HNRNPC	mRNA	427.982	362.264
ENSG00000155959	VBP1	mRNA	427.971	33.5838
ENSG00000130714	POMT1	mRNA	427.931	70.1824
ENSG00000137522	RNF121	mRNA	427.92	35.1195
ENSG00000138698	RAP1GDS1	mRNA	427.746	22.9681
ENSG00000105053	VRK3	mRNA	427.654	35.2133
ENSG00000034053	APBA2	mRNA	427.611	15.2922
---	IDS // LOC727913	mRNA	427.476	33.9694
ENSG00000084234	APLP2	mRNA	427.455	209.28
ENSG00000145247	OCIAD2	mRNA	427.44	19.4041
ENSG00000101391	CDK5RAP1	mRNA	427.42	25.0301
ENSG00000122696	MCART1	mRNA	427.412	4.42898
ENSG00000166986	MARS	mRNA	427.318	132.943
ENSG00000128918	ALDH1A2	mRNA	427.313	27.6191
ENSG00000108106	UBE2S	mRNA	427.298	43.3756
ENSG00000198856	DC2	mRNA	427.121	85.6396
ENSG00000178605	GTPBP6	mRNA	427.07	8.56001
ENSG00000148450	MSRB2	mRNA	427.046	18.6167
ENSG00000126088	UROD	mRNA	426.856	61.2959
ENSG00000136933	RABEPK	mRNA	426.827	7.69026
ENSG00000032389	TSSC1	mRNA	426.776	12.171
ENSG00000170606	HSPA4	mRNA	426.652	131.431
ENSG00000244355	LY6G6D	mRNA	426.445	8.48846
ENSG00000085563	ABCB1	mRNA	426.322	34.5486
ENSG00000204560	DHX16	mRNA	426.27	40.9924
ENSG00000103266	STUB1	mRNA	426.167	88.7721
ENSG00000125354	2010-09-06	mRNA	426.158	22.7856
ENSG00000137575	SDCBP	mRNA	426.057	109.352
ENSG00000237190	CDKN2AIPNL	mRNA	426.047	20.594
ENSG00000160014	CALM3	mRNA	425.934	182.946
ENSG00000185420	SMYD3	mRNA	425.868	5.60503
ENSG00000092964	DPYSL2	mRNA	425.754	43.6675
ENSG00000096063	SRPK1	mRNA	425.636	167.073
ENSG00000129968	FAM108A1	mRNA	425.543	15.5821
ENSG00000109255	NMU	mRNA	425.444	10.2199
---	LOC649445	mRNA	425.275	2.8983
ENSG00000120805	ARL1	mRNA	425.205	38.2999
ENSG00000114738	MAPKAPK3	mRNA	425.158	16.1128
ENSG00000132507	EIF5AL1	mRNA	425.031	864.368
ENSG00000130638	ATXN10	mRNA	425.024	95.4155
ENSG00000167118	URM1	mRNA	425.013	19.8578
ENSG00000164032	H2AFZ	mRNA	425.007	262.215
ENSG00000132906	CASP9	mRNA	424.977	16.1702
ENSG00000147586	MRPS28	mRNA	424.921	9.91244
ENSG00000116688	MFN2	mRNA	424.714	127.171
ENSG00000158290	CUL4B	mRNA	424.706	36.9882
ENSG00000167674	HDGF2	mRNA	424.706	31.3931
ENSG00000178719	GRINA	mRNA	424.696	9.32325
ENSG00000165698	C9orf9	mRNA	424.656	5.93173
ENSG00000004059	ARF5	mRNA	424.602	22.3135
ENSG00000167325	RRM1	mRNA	424.463	181.914
ENSG00000100297	MCM5	mRNA	424.36	95.5474
ENSG00000105063	SAPS1	mRNA	424.31	56.5538
ENSG00000213218	CSH2	mRNA	424.243	5.69717
ENSG00000144320	KIAA1715	mRNA	424.217	49.4449
ENSG00000137700	SLC37A4	mRNA	424.029	36.122
ENSG00000116030	SUMO1	mRNA	423.69	50.7204
ENSG00000183624	C3orf37	mRNA	423.551	42.7216
ENSG00000108984	MAP2K6	mRNA	423.54	6.93502
ENSG00000087302	C14orf166	mRNA	423.502	75.5107
ENSG00000175582	RAB6A	mRNA	423.399	51.5834
ENSG00000015475	BID	mRNA	423.065	24.2451
ENSG00000183032	SLC25A21	mRNA	422.964	9.25808
ENSG00000091483	FH	mRNA	422.946	18.295
ENSG00000198951	NAGA	mRNA	422.92	32.6181
ENSG00000144746	ARL6IP5	mRNA	422.858	95.523
ENSG00000134910	STT3A	mRNA	422.706	299.492
ENSG00000142856	ITGB3BP	mRNA	422.698	61.409
---	LOC100130070	mRNA	422.545	6.27086
ENSG00000040531	CTNS	mRNA	422.215	20.473
ENSG00000185883	ATP6V0C	mRNA	422.184	152.783
ENSG00000101150	TPD52L2	mRNA	422.18	31.3947
ENSG00000148180	GSN	mRNA	422.105	10.241
ENSG00000152234	ATP5A1	mRNA	422.08	215.897
ENSG00000104723	TUSC3	mRNA	422.051	163.594
ENSG00000184840	TMED9	mRNA	421.988	61.9175
ENSG00000135336	ORC3L	mRNA	421.927	121.734
ENSG00000155366	RHOC	mRNA	421.921	43.0974
ENSG00000165688	PMPCA	mRNA	421.91	99.2674
ENSG00000204351	SKIV2L	mRNA	421.876	13.4679
ENSG00000060982	BCAT1	mRNA	421.872	41.5117
ENSG00000065029	ZNF76	mRNA	421.825	21.1439
ENSG00000100632	ERH	mRNA	421.649	222.979
ENSG00000174780	SRP72	mRNA	421.492	103.482
ENSG00000115468	EFHD1	mRNA	421.365	31.0934
ENSG00000234532	LOC654780	mRNA	421.343	3.56751
ENSG00000170348	TMED10	mRNA	421.316	97.8751
ENSG00000161057	PSMC2	mRNA	421.25	367.765
ENSG00000175868	CALCB	mRNA	421.198	3.43086
ENSG00000089157	RPLP0	mRNA	421.174	184.52
ENSG00000129250	KIF1C	mRNA	421.043	24.3534
ENSG00000110107	PRPF19	mRNA	421.023	113.541
ENSG00000000003	TSPAN6	mRNA	421	73.1613
ENSG00000196839	ADA	mRNA	420.859	10.0029
ENSG00000223572	CKMT1A	mRNA	420.686	43.8
ENSG00000138279	ANXA7	mRNA	420.553	43.7394
ENSG00000139219	COL2A1	mRNA	420.497	17.5836
ENSG00000065978	YBX1	mRNA	420.453	665.253
ENSG00000135317	SNX14	mRNA	420.357	37.6749
ENSG00000165672	PRDX3	mRNA	420.227	468.934
ENSG00000170430	MGMT	mRNA	420.17	11.1134
ENSG00000138646	HERC5	mRNA	420.087	22.9695
ENSG00000119326	CTNNAL1	mRNA	419.93	20.8347
ENSG00000139719	VPS33A	mRNA	419.81	63.642
ENSG00000242252	BGLAP	mRNA	419.743	9.9396
ENSG00000069329	VPS35	mRNA	419.725	139.581
ENSG00000105618	PRPF31	mRNA	419.651	26.8597
ENSG00000131236	CAP1	mRNA	419.603	281.53
ENSG00000119392	GLE1	mRNA	419.584	43.3015
ENSG00000164068	RNF123	mRNA	419.529	15.4719
ENSG00000141076	CIRH1A	mRNA	419.521	224.365
ENSG00000149480	MTA2	mRNA	419.466	119.4
ENSG00000111652	COPS7A	mRNA	419.44	52.4935
ENSG00000062822	POLD1	mRNA	419.432	15.5517
ENSG00000187325	TAF9B	mRNA	419.41	99.9334
ENSG00000138801	PAPSS1	mRNA	419.381	25.5045
ENSG00000088682	COQ9	mRNA	419.255	64.2138
ENSG00000089486	C16orf5	mRNA	419.231	8.88304
ENSG00000106682	EIF4H	mRNA	419.09	156.101
ENSG00000196576	PLXNB2	mRNA	418.937	25.0003
ENSG00000100883	SRP54	mRNA	418.884	71.7812
ENSG00000228716	DHFR	mRNA	418.863	262.903
ENSG00000117862	TXNDC12	mRNA	418.796	134.993
ENSG00000106330	MOSPD3	mRNA	418.79	14.1298
ENSG00000104979	C19orf53	mRNA	418.639	105.477
ENSG00000176623	FAM82B	mRNA	418.582	11.9272
ENSG00000157326	DHRS4	mRNA	418.556	14.5671
ENSG00000188566	NDOR1	mRNA	418.554	11.6738
ENSG00000196497	IPO4	mRNA	418.52	41.9354
ENSG00000173436	C1orf151	mRNA	418.448	214.907
ENSG00000213190	MLLT11	mRNA	418.382	61.0689
ENSG00000102393	GLA	mRNA	418.207	65.952
ENSG00000115484	CCT4	mRNA	418.182	164.037
ENSG00000184470	TXNRD2	mRNA	418.17	17.0613
ENSG00000188191	PRKAR1B	mRNA	418.063	21.5741
ENSG00000169599	NFU1	mRNA	417.949	11.2582
ENSG00000139921	TXNDC1	mRNA	417.923	230.292
ENSG00000090861	AARS	mRNA	417.743	101.016
ENSG00000162813	BPNT1	mRNA	417.728	39.4698
ENSG00000179750	APOBEC3B	mRNA	417.563	5.97945
ENSG00000085733	CTTN	mRNA	417.52	47.2973
ENSG00000072832	CRMP1	mRNA	417.316	22.1946
ENSG00000004487	AOF2	mRNA	417.281	136.857
ENSG00000134996	OSTF1	mRNA	417.128	23.4686
ENSG00000050748	MAPK9	mRNA	417.068	103.826
---	hCG_21078	mRNA	417.039	23.7326
ENSG00000100316	RPL3	mRNA	416.919	568.048
ENSG00000108523	RNF167	mRNA	416.761	44.7784
ENSG00000173409	ARV1	mRNA	416.753	151.672
ENSG00000100380	ST13	mRNA	416.741	119.505
ENSG00000133872	TMEM66	mRNA	416.627	134.752
ENSG00000076928	ARHGEF1	mRNA	416.533	15.8223
ENSG00000126456	IRF3	mRNA	416.527	21.0508
ENSG00000161091	C19orf28	mRNA	416.483	20.8542
ENSG00000114480	GBE1	mRNA	416.456	26.2318
ENSG00000112237	CCNC	mRNA	416.273	129.32
ENSG00000085832	EPS15	mRNA	416.25	95.8486
ENSG00000119616	FCF1	mRNA	416.219	29.0764
ENSG00000158864	NDUFS2	mRNA	416.212	125.595
ENSG00000054116	TRAPPC3	mRNA	416.014	80.6825
ENSG00000099284	H2AFY2	mRNA	416.009	44.1925
ENSG00000101224	CDC25B	mRNA	415.997	31.062
ENSG00000163344	PMVK	mRNA	415.975	10.003
ENSG00000101347	SAMHD1	mRNA	415.919	74.3849
ENSG00000153551	CMTM7	mRNA	415.822	29.0863
ENSG00000143149	ALDH9A1	mRNA	415.697	88.0701
ENSG00000152078	TMEM56	mRNA	415.675	26.9038
ENSG00000177666	PNPLA2	mRNA	415.662	21.5008
ENSG00000188186	LOC389541	mRNA	415.449	21.3176
ENSG00000162576	MXRA8	mRNA	415.427	54.6741
ENSG00000188917	CXorf34	mRNA	415.397	26.1701
ENSG00000158023	WDR66	mRNA	415.322	3.70781
ENSG00000163191	S100A11	mRNA	415.244	28.5459
ENSG00000187630	DHRS4L2	mRNA	415.231	10.6
ENSG00000149809	TM7SF2	mRNA	415.126	12.3491
ENSG00000143554	SLC27A3	mRNA	415.037	6.68538
ENSG00000106397	PLOD3	mRNA	414.972	9.52695
ENSG00000102172	SMS	mRNA	414.93	68.2957
ENSG00000143155	TIPRL	mRNA	414.922	47.0594
ENSG00000183010	PYCR1	mRNA	414.869	7.33621
ENSG00000172269	DPAGT1	mRNA	414.857	39.6675
ENSG00000115207	GTF3C2	mRNA	414.853	68.4433
ENSG00000162227	TAF6L	mRNA	414.783	18.319
ENSG00000087365	SF3B2	mRNA	414.71	114.445
ENSG00000177058	SLC38A9	mRNA	414.666	22.4147
ENSG00000164062	APEH	mRNA	414.664	42.8514
ENSG00000070501	POLB	mRNA	414.594	37.1257
ENSG00000109107	ALDOC	mRNA	414.582	7.62718
ENSG00000148908	RGS10	mRNA	414.536	24.0019
ENSG00000152556	PFKM	mRNA	414.479	46.531
ENSG00000077232	DNAJC10	mRNA	414.395	104.289
ENSG00000186907	RTN4RL2	mRNA	414.273	12.2593
ENSG00000082212	ME2	mRNA	414.251	117.918
ENSG00000129128	SPCS3	mRNA	414.08	59.0644
ENSG00000131828	PDHA1	mRNA	413.885	155.109
ENSG00000115541	HSPE1	mRNA	413.716	17.8286
ENSG00000114302	PRKAR2A	mRNA	413.619	31.3883
ENSG00000171720	HDAC3	mRNA	413.541	74.3972
ENSG00000142453	CARM1	mRNA	413.508	32.4557
ENSG00000104213	PDGFRL	mRNA	413.505	16.6018
ENSG00000105372	RPS19	mRNA	413.314	279.17
ENSG00000135046	ANXA1	mRNA	413.17	10.6545
ENSG00000175221	MED16	mRNA	413.117	14.1766
ENSG00000146360	GPR6	mRNA	413.105	7.22822
ENSG00000089063	C20orf30	mRNA	413.083	148.488
ENSG00000070423	RNF126	mRNA	413.06	22.8827
ENSG00000101608	MRCL3	mRNA	413.055	3.48302
ENSG00000182858	ALG12	mRNA	412.977	31.6048
ENSG00000175575	PAAF1	mRNA	412.964	21.7865
ENSG00000115414	FN1	mRNA	412.725	13.0981
ENSG00000099804	CDC34	mRNA	412.561	23.3421
ENSG00000116678	LEPR	mRNA	412.371	46.0175
ENSG00000100239	SAPS2	mRNA	412.351	25.3527
ENSG00000115241	PPM1G	mRNA	412.272	59.7358
ENSG00000101856	PGRMC1	mRNA	412.242	472.827
ENSG00000172366	C16orf14	mRNA	412.123	8.66464
ENSG00000018236	CNTN1	mRNA	412.117	9.3838
ENSG00000073921	PICALM	mRNA	412.059	59.6676
ENSG00000139168	ZCRB1	mRNA	411.994	70.9333
ENSG00000178053	MLF1	mRNA	411.905	14.5418
ENSG00000160789	LMNA	mRNA	411.766	10.788
ENSG00000197728	RPS26	mRNA	411.737	32.5564
---	CHCHD9	mRNA	411.66	2.61119
ENSG00000178950	GAK	mRNA	411.604	19.1048
ENSG00000117395	EBNA1BP2	mRNA	411.587	96.9391
ENSG00000119487	MAPKAP1	mRNA	411.533	62.6599
ENSG00000104886	PLEKHJ1	mRNA	411.516	20.9851
ENSG00000168243	GNG4	mRNA	411.513	24.8723
ENSG00000022267	FHL1	mRNA	411.405	37.4919
ENSG00000168288	C2orf25	mRNA	411.128	67.7495
ENSG00000163719	MTMR14	mRNA	411.078	46.2204
ENSG00000143612	C1orf43	mRNA	410.997	206.81
ENSG00000114742	WDR48	mRNA	410.968	80.6074
ENSG00000079616	KIF22	mRNA	410.901	67.456
ENSG00000111328	CDK2AP1	mRNA	410.861	140.915
ENSG00000100321	SYNGR1	mRNA	410.836	18.9791
ENSG00000129353	SLC44A2	mRNA	410.755	39.2724
ENSG00000138175	ARL3	mRNA	410.719	13.0407
ENSG00000100296	THOC5	mRNA	410.439	45.4337
ENSG00000104907	TRMT1	mRNA	410.381	44.8371
ENSG00000086666	ZFAND6	mRNA	410.344	56.6843
ENSG00000129480	C14orf126	mRNA	410.316	9.8659
ENSG00000151726	ACSL1	mRNA	410.215	19.4436
ENSG00000100726	TELO2	mRNA	410.195	13.2409
ENSG00000198911	SREBF2	mRNA	410.195	29.4971
ENSG00000137404	NRM	mRNA	410.166	15.9173
ENSG00000108953	YWHAE	mRNA	410.047	659.255
ENSG00000174547	MRPL11	mRNA	410.043	31.2374
ENSG00000125821	DTD1	mRNA	410.035	42.9015
ENSG00000153904	DDAH1	mRNA	409.969	118.273
ENSG00000149476	DAK	mRNA	409.763	13.3458
ENSG00000086232	EIF2AK1	mRNA	409.751	164.969
ENSG00000004455	AK2	mRNA	409.622	181.344
ENSG00000105607	GCDH	mRNA	409.351	13.5095
ENSG00000142530	FAM71E1	mRNA	409.083	5.62057
ENSG00000134153	C15orf24	mRNA	409.062	83.0404
ENSG00000160767	C1orf2	mRNA	408.947	34.5863
ENSG00000100348	TXN2	mRNA	408.924	21.4495
ENSG00000180304	OAZ2	mRNA	408.83	26.7342
ENSG00000074582	BCS1L	mRNA	408.812	35.3658
ENSG00000169100	SLC25A6	mRNA	408.765	202.775
ENSG00000182054	IDH2	mRNA	408.628	12.9942
ENSG00000179950	PUF60	mRNA	408.557	56.0647
ENSG00000161671	C19orf63	mRNA	408.464	57.176
ENSG00000090989	EXOC1	mRNA	408.446	36.2231
ENSG00000117528	ABCD3	mRNA	408.382	166.995
ENSG00000110013	SIAE	mRNA	408.25	9.08872
ENSG00000110063	DCPS	mRNA	408.155	12.1586
ENSG00000147041	SYTL5	mRNA	408.097	8.26044
ENSG00000150456	N6AMT2	mRNA	408.067	24.3674
ENSG00000139644	TEGT	mRNA	408.051	599.524
ENSG00000154146	NRGN	mRNA	408.042	12.0564
ENSG00000105963	CENTA1	mRNA	408.041	4.16812
ENSG00000012061	ERCC1	mRNA	408.005	16.7846
ENSG00000213977	TAX1BP3	mRNA	407.957	31.9601
ENSG00000128050	PAICS	mRNA	407.937	167.99
ENSG00000052749	RRP12	mRNA	407.85	38.9082
ENSG00000177889	UBE2N	mRNA	407.84	57.8016
ENSG00000144744	UBA3	mRNA	407.824	127.684
ENSG00000171160	C10orf83	mRNA	407.817	8.166
ENSG00000100284	TOM1	mRNA	407.767	15.3836
ENSG00000198925	ATG9A	mRNA	407.687	25.1137
ENSG00000164934	WDSOF1	mRNA	407.663	19.5219
ENSG00000072682	P4HA2	mRNA	407.651	19.7742
ENSG00000077942	FBLN1	mRNA	407.592	6.0358
ENSG00000075239	ACAT1	mRNA	407.557	43.3196
ENSG00000140264	SERF2	mRNA	407.446	15.4878
ENSG00000095059	DHPS	mRNA	407.291	34.1155
ENSG00000065135	GNAI3	mRNA	407.218	101.23
ENSG00000135452	TSPAN31	mRNA	407.157	106.807
ENSG00000112977	DAP	mRNA	407.126	26.2233
ENSG00000065833	ME1	mRNA	407.039	84.0527
ENSG00000166681	NGFRAP1	mRNA	407.009	28.6301
ENSG00000017260	ATP2C1	mRNA	407	38.3586
ENSG00000185122	HSF1	mRNA	406.951	19.8159
ENSG00000187735	TCEA1	mRNA	406.893	103.387
ENSG00000106460	TMEM106B	mRNA	406.554	22.0521
ENSG00000108176	DNAJC12	mRNA	406.545	14.4422
ENSG00000105255	FSD1	mRNA	406.522	14.7718
ENSG00000143486	LGTN	mRNA	406.498	32.0721
ENSG00000134255	CEPT1	mRNA	406.466	100.51
ENSG00000133935	C14orf1	mRNA	406.328	78.4318
ENSG00000153140	CETN3	mRNA	406.31	5.67027
ENSG00000083720	OXCT1	mRNA	406.266	76.2884
ENSG00000152642	GPD1L	mRNA	406.232	16.4581
ENSG00000102977	ACD	mRNA	406.223	13.0756
ENSG00000156515	HK1	mRNA	406.086	30.2499
ENSG00000103024	NME3	mRNA	406.061	19.1357
ENSG00000034713	GABARAPL2	mRNA	405.998	105.266
ENSG00000161921	CXCL16	mRNA	405.981	9.56463
ENSG00000069275	NUCKS1	mRNA	405.939	443.008
ENSG00000079215	SLC1A3	mRNA	405.899	30.9726
ENSG00000105676	ARMC6	mRNA	405.86	24.2131
ENSG00000071539	TRIP13	mRNA	405.833	82.2135
ENSG00000171307	ZDHHC16	mRNA	405.819	86.575
ENSG00000118939	UCHL3	mRNA	405.799	113.176
ENSG00000140497	SCAMP2	mRNA	405.779	102.689
ENSG00000140848	CPNE2	mRNA	405.751	19.654
ENSG00000025770	NCAPH2	mRNA	405.74	25.4458
ENSG00000185721	DRG1	mRNA	405.722	76.7706
ENSG00000196923	PDLIM7	mRNA	405.688	9.10312
ENSG00000137154	RPS6	mRNA	405.662	406.372
ENSG00000067177	PHKA1	mRNA	405.65	49.1041
ENSG00000107175	CREB3	mRNA	405.572	16.9708
ENSG00000188735	TMEM120B	mRNA	405.413	29.1839
ENSG00000162734	PEA15	mRNA	405.253	42.9098
ENSG00000184752	NDUFA12	mRNA	405.245	106.543
ENSG00000166913	YWHAB	mRNA	405.182	211.859
ENSG00000152229	PSTPIP2	mRNA	405.027	19.7302
ENSG00000101405	OXT	mRNA	405.025	5.78721
ENSG00000175832	ETV4	mRNA	404.995	17.3438
ENSG00000140575	IQGAP1	mRNA	404.969	107.228
ENSG00000148484	RSU1	mRNA	404.96	37.9172
ENSG00000152137	HSPB8	mRNA	404.905	2.35857
ENSG00000113356	POLR3G	mRNA	404.668	32.4592
ENSG00000213593	TXNDC14	mRNA	404.591	40.0239
ENSG00000114573	ATP6V1A	mRNA	404.588	123.84
ENSG00000165209	STRBP	mRNA	404.578	38.67
ENSG00000188352	KIAA1797	mRNA	404.552	33.8035
ENSG00000005187	ACSM3	mRNA	404.518	3.53926
ENSG00000007202	KIAA0100	mRNA	404.47	78.1031
ENSG00000161618	ALDH16A1	mRNA	404.292	11.662
ENSG00000143742	SRP9	mRNA	404.242	268.423
ENSG00000096092	TMEM14A	mRNA	404.24	30.6969
ENSG00000176986	SEC24C	mRNA	404.193	36.6097
ENSG00000105698	USF2	mRNA	404.105	67.9246
ENSG00000122705	CLTA	mRNA	404.104	31.9651
ENSG00000130309	GLT25D1	mRNA	404.099	39.4856
ENSG00000117408	IPO13	mRNA	404.084	24.4147
ENSG00000065154	OAT	mRNA	404.037	292.373
ENSG00000074071	MRPS34	mRNA	403.881	81.0946
ENSG00000107537	PHYH	mRNA	403.669	5.5705
ENSG00000113083	LOX	mRNA	403.555	10.6239
ENSG00000175334	BANF1	mRNA	403.502	91.0173
ENSG00000170017	ALCAM	mRNA	403.301	43.1957
ENSG00000084693	AGBL5	mRNA	403.231	16.4497
ENSG00000077235	GTF3C1	mRNA	402.973	72.9524
ENSG00000117632	STMN1	mRNA	402.922	156.642
ENSG00000164414	SLC35A1	mRNA	402.911	44.2053
ENSG00000185896	LAMP1	mRNA	402.854	52.4704
ENSG00000164983	TMEM65	mRNA	402.839	26.6922
ENSG00000131844	MCCC2	mRNA	402.799	73.3882
ENSG00000131094	C1QL1	mRNA	402.651	13.7526
ENSG00000115350	POLE4	mRNA	402.593	37.0052
ENSG00000066855	MTFR1	mRNA	402.527	40.5115
ENSG00000125912	NCLN	mRNA	402.519	23.6389
ENSG00000139291	TMEM19	mRNA	402.512	42.1153
ENSG00000113387	SUB1	mRNA	402.496	176.22
ENSG00000100246	DNAL4	mRNA	402.46	6.75518
ENSG00000085377	PREP	mRNA	402.369	33.5081
ENSG00000176890	TYMS	mRNA	402.325	119.554
ENSG00000171703	TCEA2	mRNA	402.3	6.90277
ENSG00000147676	MAL2	mRNA	402.215	60.0643
ENSG00000088986	DYNLL1	mRNA	402.182	80.0071
ENSG00000026025	VIM	mRNA	402.138	128.033
ENSG00000179218	CALR	mRNA	402.125	168.647
ENSG00000131652	THOC6	mRNA	402.094	44.755
ENSG00000154133	ROBO4	mRNA	402.081	4.57336
ENSG00000184368	MAP7D2	mRNA	402.069	8.42478
ENSG00000100526	CDKN3	mRNA	402.032	24.5543
ENSG00000168528	SERINC2	mRNA	401.937	14.0789
ENSG00000104738	MCM4	mRNA	401.921	169.286
ENSG00000125971	DYNLRB1	mRNA	401.894	42.1952
ENSG00000101152	DNAJC5	mRNA	401.874	35.6073
ENSG00000102218	RP2	mRNA	401.871	26.9572
ENSG00000162959	MEMO1	mRNA	401.857	17.2343
ENSG00000184979	USP18	mRNA	401.834	23.0819
ENSG00000170571	EMB	mRNA	401.781	28.681
ENSG00000164818	HEATR2	mRNA	401.71	52.4687
ENSG00000105197	TIMM50	mRNA	401.699	257.361
ENSG00000011478	QPCTL	mRNA	401.655	14.7252
ENSG00000204590	GNL1	mRNA	401.616	25.5339
ENSG00000105355	M6PRBP1	mRNA	401.573	14.0539
ENSG00000068394	GPKOW	mRNA	401.568	45.5648
ENSG00000116133	DHCR24	mRNA	401.543	204.649
ENSG00000177556	ATOX1	mRNA	401.491	19.0132
ENSG00000197977	ELOVL2	mRNA	401.213	48.4155
ENSG00000117362	APH1A	mRNA	401.208	53.4504
ENSG00000076513	ANKRD13A	mRNA	401.15	39.3753
ENSG00000112294	ALDH5A1	mRNA	401.146	14.9502
ENSG00000108651	UTP6	mRNA	401.074	125.326
ENSG00000196936	OR2L8	mRNA	401.009	2.43769
ENSG00000113643	RARS	mRNA	400.958	151.795
ENSG00000166471	TMEM41B	mRNA	400.935	19.3325
ENSG00000168159	RNF187	mRNA	400.922	59.8772
ENSG00000167996	FTH1	mRNA	400.896	254.372
ENSG00000100345	MYH9	mRNA	400.858	61.0856
ENSG00000169032	MAP2K1	mRNA	400.794	71.8255
ENSG00000130881	LRP3	mRNA	400.769	19.7946
ENSG00000243279	PRAF2	mRNA	400.738	19.9177
ENSG00000067704	IARS2	mRNA	400.669	95.6678
ENSG00000141560	FN3KRP	mRNA	400.56	41.4075
ENSG00000225697	SLC26A6	mRNA	400.55	6.07113
---	hCG_2033311	mRNA	400.526	66.2692
ENSG00000010270	STARD3NL	mRNA	400.519	24.6298
ENSG00000112759	SLC29A1	mRNA	400.495	58.0624
ENSG00000164172	MOCS2	mRNA	400.375	32.5764
ENSG00000176343	hCG_1791193	mRNA	400.35	4.67879
ENSG00000183628	DGCR6	mRNA	400.004	8.5115
ENSG00000143162	CREG1	mRNA	399.998	68.2231
ENSG00000197070	ARRDC1	mRNA	399.982	14.1097
ENSG00000135926	TMBIM1	mRNA	399.937	17.8061
ENSG00000109790	KLHL5	mRNA	399.905	20.7585
ENSG00000161013	MGAT4B	mRNA	399.844	13.0242
ENSG00000164258	NDUFS4	mRNA	399.661	4.25074
ENSG00000089154	GCN1L1	mRNA	399.592	114.818
ENSG00000132305	IMMT	mRNA	399.568	103.051
ENSG00000134901	KDELC1	mRNA	399.395	37.8694
ENSG00000164897	TMUB1	mRNA	399.334	26.6677
ENSG00000149499	EML3	mRNA	399.246	4.45214
ENSG00000100325	ASCC2	mRNA	399.087	56.7447
ENSG00000115866	DARS	mRNA	399.035	160.271
ENSG00000161036	LRWD1	mRNA	398.94	22.3913
ENSG00000142949	PTPRF	mRNA	398.786	14.0075
ENSG00000175224	HARBI1	mRNA	398.757	35.2538
ENSG00000187569	STELLAR	mRNA	398.744	2.91689
ENSG00000120925	RNF170	mRNA	398.575	22.7915
ENSG00000164904	ALDH7A1	mRNA	398.573	113.069
ENSG00000129084	PSMA1	mRNA	398.408	207.853
ENSG00000132522	GPS2	mRNA	398.404	56.3445
ENSG00000106554	CHCHD3	mRNA	398.391	94.5838
ENSG00000102003	SYP	mRNA	398.248	9.6501
ENSG00000087206	UIMC1	mRNA	398.129	133.623
ENSG00000205899	LOC727857	mRNA	397.966	13.0972
---	C21orf118	mRNA	397.939	2.4142
ENSG00000164707	SLC13A4	mRNA	397.919	6.45746
ENSG00000123352	SPATS2	mRNA	397.861	48.2565
ENSG00000038358	EDC4	mRNA	397.643	37.5725
ENSG00000141736	ERBB2	mRNA	397.514	16.4115
ENSG00000070087	PFN2	mRNA	397.39	62.3761
ENSG00000175581	MRPL48	mRNA	397.252	21.0079
ENSG00000116729	GPR177	mRNA	397.232	167.171
ENSG00000141456	PELP1	mRNA	397.226	49.8881
ENSG00000075618	FSCN1	mRNA	397.12	33.7168
ENSG00000071655	MBD3	mRNA	397.073	21.7108
ENSG00000156171	TMEM77	mRNA	397.07	41.6754
ENSG00000197702	PARVA	mRNA	396.881	18.3198
ENSG00000184724	KRTAP6-1	mRNA	396.862	5.37146
ENSG00000108829	LRRC59	mRNA	396.862	228.301
ENSG00000006047	YBX2	mRNA	396.782	17.3439
ENSG00000125954	FNTB	mRNA	396.769	19.1948
ENSG00000130204	TOMM40	mRNA	396.693	39.2756
ENSG00000140983	RHOT2	mRNA	396.689	21.4495
ENSG00000131507	NDFIP1	mRNA	396.675	48.37
ENSG00000206053	HN1L	mRNA	396.661	99.8898
ENSG00000145354	CISD2	mRNA	396.507	74.0026
ENSG00000104833	TUBB4	mRNA	396.327	5.27869
ENSG00000244509	APOBEC3C	mRNA	396.219	19.5686
ENSG00000113068	PFDN1	mRNA	396.173	59.1529
ENSG00000106348	IMPDH1	mRNA	396.153	25.9798
ENSG00000160213	CSTB	mRNA	396.134	238.561
ENSG00000071794	HLTF	mRNA	396.096	70.8171
ENSG00000166803	KIAA0101	mRNA	396.049	218.902
ENSG00000167671	UBXD1	mRNA	396.019	25.8521
ENSG00000131653	TRAF7	mRNA	395.967	22.8533
ENSG00000177674	AGTRAP	mRNA	395.897	22.9596
ENSG00000123562	MORF4L2	mRNA	395.829	116.978
ENSG00000176209	C8orf40	mRNA	395.785	7.81388
ENSG00000141424	SLC39A6	mRNA	395.562	46.0555
ENSG00000169299	PGM2	mRNA	395.489	100.939
ENSG00000214882	CCPG1	mRNA	395.355	8.22471
ENSG00000196419	XRCC6	mRNA	395.328	403.287
ENSG00000169679	BUB1	mRNA	395.274	92.9881
ENSG00000168216	LMBRD1	mRNA	395.195	42.1852
ENSG00000102893	PHKB	mRNA	395.045	64.1242
ENSG00000174177	C16orf84	mRNA	395.011	13.5166
ENSG00000167720	SRR	mRNA	394.967	13.4123
ENSG00000133103	COG6	mRNA	394.94	87.7712
ENSG00000175193	PARL	mRNA	394.933	81.4259
ENSG00000170035	UBE2E3	mRNA	394.904	19.1877
ENSG00000125257	ABCC4	mRNA	394.888	47.878
ENSG00000197457	STMN3	mRNA	394.716	9.04729
ENSG00000001630	CYP51A1	mRNA	394.67	37.05
ENSG00000106526	ARP11	mRNA	394.67	2.71295
---	RP11-167P23.2	mRNA	394.626	2.51033
ENSG00000162694	EXTL2	mRNA	394.54	9.61376
ENSG00000143815	LBR	mRNA	394.476	527.358
ENSG00000132376	SKIP	mRNA	394.455	29.6436
ENSG00000059573	ALDH18A1	mRNA	394.434	205.317
ENSG00000162144	CYBASC3	mRNA	394.43	14.2295
ENSG00000132963	POMP	mRNA	394.403	98.4784
ENSG00000185344	ATP6V0A2	mRNA	394.358	37.3957
ENSG00000138758	2010-09-11	mRNA	394.322	160.649
ENSG00000071967	CYBRD1	mRNA	394.267	16.1532
ENSG00000108592	FTSJ3	mRNA	394.224	66.7005
ENSG00000197102	DYNC1H1	mRNA	394.223	103.844
ENSG00000135940	COX5B	mRNA	394.211	14.4219
ENSG00000164880	INTS1	mRNA	394.127	18.0932
ENSG00000167393	PPP2R3B	mRNA	394.049	4.10266
ENSG00000105221	AKT2	mRNA	393.986	100.996
ENSG00000168872	DDX19A	mRNA	393.794	29.018
ENSG00000136854	STXBP1	mRNA	393.707	25.9492
ENSG00000001497	LAS1L	mRNA	393.613	76.7727
ENSG00000130255	RPL36	mRNA	393.592	56.8156
ENSG00000179344	HLA-DQB1	mRNA	393.559	9.25738
ENSG00000108852	MPP2	mRNA	393.557	7.44582
ENSG00000132792	CTNNBL1	mRNA	393.496	43.1967
ENSG00000204021	LIPK	mRNA	393.43	1.75865
ENSG00000244442	NDUFC1	mRNA	393.417	72.753
ENSG00000130224	LRCH2	mRNA	393.302	25.6886
ENSG00000182628	FAM33A	mRNA	393.299	200.741
ENSG00000180953	ST20	mRNA	393.281	21.4597
---	KRTAP1-4	mRNA	393.273	31.555
ENSG00000103245	NARFL	mRNA	393.213	5.19612
ENSG00000168827	GFM1	mRNA	393.092	40.6166
ENSG00000137691	C11orf70	mRNA	393.066	2.46961
ENSG00000140391	TSPAN3	mRNA	392.921	554.516
ENSG00000076770	MBNL3	mRNA	392.851	18.9686
ENSG00000158457	TSPAN33	mRNA	392.814	14.9241
ENSG00000073060	SCARB1	mRNA	392.677	39.3794
ENSG00000167797	CDK2AP2	mRNA	392.669	12.8279
ENSG00000006638	TBXA2R	mRNA	392.563	5.67236
ENSG00000213639	PPP1CB	mRNA	392.551	134.48
ENSG00000163156	SCNM1	mRNA	392.489	88.9898
ENSG00000078061	ARAF	mRNA	392.445	61.6655
ENSG00000169359	SLC33A1	mRNA	392.321	72.3191
ENSG00000131373	HACL1	mRNA	392.295	91.7261
ENSG00000153048	CARHSP1	mRNA	392.264	17.5455
ENSG00000187778	MCRS1	mRNA	392.262	39.6763
ENSG00000100225	FBXO7	mRNA	392.209	94.3001
ENSG00000103942	HOMER2	mRNA	392.193	16.2594
ENSG00000119411	BSPRY	mRNA	392.191	6.08492
ENSG00000143570	SLC39A1	mRNA	392.188	41.3069
ENSG00000133313	CNDP2	mRNA	391.997	25.251
ENSG00000176720	BOK	mRNA	391.97	8.21859
ENSG00000053372	MRTO4	mRNA	391.866	99.4867
ENSG00000068383	INPP5A	mRNA	391.73	38.6305
ENSG00000102471	NDFIP2	mRNA	391.697	52.6264
ENSG00000100138	NHP2L1	mRNA	391.6	79.6337
ENSG00000167272	POP5	mRNA	391.598	41.9927
ENSG00000167807	FDX1L	mRNA	391.462	17.5532
ENSG00000001036	FUCA2	mRNA	391.431	106.994
ENSG00000158201	ABHD3	mRNA	391.43	20.3903
ENSG00000072571	HMMR	mRNA	391.399	43.1856
ENSG00000164941	INTS8	mRNA	391.356	31.112
ENSG00000105723	GSK3A	mRNA	391.237	56.5329
ENSG00000136868	SLC31A1	mRNA	391.135	66.7238
ENSG00000142634	EFHD2	mRNA	391.02	17.6431
ENSG00000179528	LBX2	mRNA	391.011	5.6831
ENSG00000111361	EIF2B1	mRNA	390.999	203.917
ENSG00000184164	CRELD2	mRNA	390.992	14.99
ENSG00000130731	C16orf13	mRNA	390.919	9.25703
ENSG00000150093	ITGB1	mRNA	390.756	83.7693
ENSG00000125818	PSMF1	mRNA	390.752	125.406
ENSG00000004975	DVL2	mRNA	390.745	38.5824
ENSG00000033178	UBA6	mRNA	390.683	66.5595
ENSG00000188554	NBR1	mRNA	390.577	33.2336
ENSG00000157456	CCNB2	mRNA	390.549	124.853
ENSG00000162961	DPY30	mRNA	390.368	129.586
ENSG00000130768	SMPDL3B	mRNA	390.258	10.184
ENSG00000072062	PRKACA	mRNA	390.232	35.9682
ENSG00000138448	ITGAV	mRNA	390.224	53.5201
ENSG00000104687	GSR	mRNA	390.136	210.505
ENSG00000242173	ARHGDIG	mRNA	390.115	6.3162
ENSG00000100097	LGALS1	mRNA	389.913	16.5292
ENSG00000131153	GINS2	mRNA	389.878	44.678
ENSG00000137463	OSAP	mRNA	389.873	9.6974
ENSG00000196591	HDAC2	mRNA	389.837	154.861
ENSG00000123146	CD97	mRNA	389.802	14.4822
ENSG00000115159	GPD2	mRNA	389.688	36.5322
ENSG00000100360	RABL4	mRNA	389.644	15.5726
ENSG00000184270	HIST2H2AB	mRNA	389.534	266.838
ENSG00000161888	SPC24	mRNA	389.443	35.3004
ENSG00000197448	GSTK1	mRNA	389.415	35.5119
ENSG00000147381	MAGEA4	mRNA	389.39	2.55982
ENSG00000008130	NADK	mRNA	389.327	28.2697
ENSG00000064199	SPA17	mRNA	389.311	7.24456
ENSG00000168883	USP39	mRNA	389.289	69.043
ENSG00000145730	PAM	mRNA	389.283	28.0171
ENSG00000196734	LCE1B	mRNA	389.252	2.12615
ENSG00000183397	LOC100128569	mRNA	389.196	13.5112
ENSG00000135930	EIF4E2	mRNA	389.144	63.4147
ENSG00000137274	BPHL	mRNA	389.016	6.9671
ENSG00000079257	LXN	mRNA	388.991	6.39497
ENSG00000183323	CCDC125	mRNA	388.925	22.7258
ENSG00000058804	TMEM48	mRNA	388.775	157.888
ENSG00000106052	TAX1BP1	mRNA	388.746	67.7371
ENSG00000087077	TRIP6	mRNA	388.744	27.9237
ENSG00000170004	CHD3	mRNA	388.711	21.3548
ENSG00000116962	NID1	mRNA	388.7	40.2112
ENSG00000159692	CTBP1	mRNA	388.62	82.6895
ENSG00000137171	KLC4	mRNA	388.556	10.3625
ENSG00000149089	APIP	mRNA	388.536	17.0455
ENSG00000117758	STX12	mRNA	388.452	57.6161
ENSG00000221838	AP4M1	mRNA	388.433	12.2638
ENSG00000163655	GMPS	mRNA	388.374	130.21
ENSG00000138792	ENPEP	mRNA	388.35	20.9148
ENSG00000135372	NAT10	mRNA	388.297	49.9293
ENSG00000145623	OSMR	mRNA	388.258	6.29853
ENSG00000166780	C16orf45	mRNA	388.188	3.51658
ENSG00000161981	C16orf33	mRNA	388.167	49.749
ENSG00000005893	LAMP2	mRNA	388.157	104.931
ENSG00000103876	FAH	mRNA	388.127	7.9897
ENSG00000137288	C6orf125	mRNA	388.011	47.2733
ENSG00000205981	DNAJC19	mRNA	387.978	35.7899
ENSG00000136104	RNASEH2B	mRNA	387.921	25.3347
ENSG00000171148	TADA3L	mRNA	387.877	20.1022
ENSG00000170291	C17orf81	mRNA	387.809	56.3867
ENSG00000109736	MFSD10	mRNA	387.799	17.5836
ENSG00000072778	ACADVL	mRNA	387.777	56.5662
ENSG00000169710	FASN	mRNA	387.761	83.4305
ENSG00000168078	PBK	mRNA	387.693	101.536
ENSG00000110619	CARS	mRNA	387.671	34.3231
ENSG00000086300	SNX10	mRNA	387.634	30.1418
ENSG00000101198	NKAIN4	mRNA	387.619	2.85667
ENSG00000138674	SEC31A	mRNA	387.618	117.89
ENSG00000184428	TOP1MT	mRNA	387.568	19.127
ENSG00000110717	NDUFS8	mRNA	387.549	30.9602
ENSG00000212789	FAM10A5	mRNA	387.531	26.4687
ENSG00000076003	MCM6	mRNA	387.402	133.443
ENSG00000079785	DDX1	mRNA	387.386	415.016
ENSG00000100949	RABGGTA	mRNA	387.251	10.2476
ENSG00000136943	CTSL2	mRNA	387.226	25.8961
ENSG00000162627	SNX7	mRNA	387.174	8.39647
ENSG00000164978	NUDT2	mRNA	387.147	9.34639
ENSG00000091164	TXNL1	mRNA	387.125	36.047
ENSG00000183979	NPB	mRNA	387.04	20.294
ENSG00000165487	EFHA1	mRNA	386.875	27.479
ENSG00000111602	TIMELESS	mRNA	386.854	57.0009
---	SEC11B	mRNA	386.803	5.10046
ENSG00000166352	C11orf74	mRNA	386.739	5.01747
ENSG00000164163	ABCE1	mRNA	386.721	110.222
ENSG00000101557	USP14	mRNA	386.695	103.681
ENSG00000140374	ETFA	mRNA	386.689	104.457
ENSG00000081177	EXDL2	mRNA	386.668	38.7243
ENSG00000105329	TGFB1	mRNA	386.654	9.61342
ENSG00000164889	SLC4A2	mRNA	386.648	19.8041
ENSG00000118162	KPTN	mRNA	386.569	6.0131
ENSG00000160200	CBS	mRNA	386.544	30.25
ENSG00000231925	TAPBP	mRNA	386.544	33.7687
ENSG00000232112	CCDC72	mRNA	386.518	38.1465
ENSG00000005448	WDR54	mRNA	386.454	19.23
ENSG00000185475	TMEM179B	mRNA	386.442	45.3525
ENSG00000074696	PTPLAD1	mRNA	386.294	290.956
ENSG00000115084	SLC35F5	mRNA	386.264	59.0779
ENSG00000186377	CYP4X1	mRNA	386.212	8.42428
ENSG00000051620	HEBP2	mRNA	386.126	75.5008
ENSG00000069943	PIGB	mRNA	386.121	14.1004
ENSG00000074201	CLNS1A	mRNA	386.078	45.085
ENSG00000182247	UBE2E2	mRNA	386.078	23.6444
ENSG00000127054	CPSF3L	mRNA	386.038	26.1771
ENSG00000172809	RPL38	mRNA	386.027	333.414
ENSG00000101115	SALL4	mRNA	385.948	3.75687
ENSG00000140688	C16orf58	mRNA	385.881	14.0791
ENSG00000121486	C1orf25	mRNA	385.878	60.9398
ENSG00000025434	NR1H3	mRNA	385.862	5.63349
ENSG00000134759	ELP2	mRNA	385.831	39.7235
ENSG00000130956	HABP4	mRNA	385.798	15.3244
ENSG00000071626	DAZAP1	mRNA	385.755	61.9845
ENSG00000140632	N-PAC	mRNA	385.726	73.4172
ENSG00000221968	FADS3	mRNA	385.692	10.7821
ENSG00000241973	PI4KA	mRNA	385.658	62.7673
ENSG00000116260	QSOX1	mRNA	385.614	13.1605
ENSG00000177628	GBA	mRNA	385.606	19.9378
ENSG00000049541	RFC2	mRNA	385.481	95.0141
ENSG00000196586	MYO6	mRNA	385.415	44.9691
ENSG00000171566	PLRG1	mRNA	385.411	187.106
ENSG00000163812	ZDHHC3	mRNA	385.36	34.4006
ENSG00000046653	GPM6B	mRNA	385.357	22.4166
ENSG00000158850	B4GALT3	mRNA	385.334	44.0009
ENSG00000188290	HES4	mRNA	385.222	24.329
ENSG00000183734	ASCL2	mRNA	385.183	3.02212
ENSG00000162909	CAPN2	mRNA	385.101	86.7118
ENSG00000104299	INTS9	mRNA	385.081	41.9423
ENSG00000205358	MT1H	mRNA	385.011	3.35711
ENSG00000213064	SFT2D2	mRNA	384.908	73.5805
ENSG00000173744	HRB	mRNA	384.868	210.002
ENSG00000150403	TMCO3	mRNA	384.861	32.3464
ENSG00000184110	EIF3C	mRNA	384.775	292.759
ENSG00000164736	SOX17	mRNA	384.763	5.33286
ENSG00000181789	COPG	mRNA	384.673	41.9644
ENSG00000198677	KIAA0372	mRNA	384.629	126.078
ENSG00000143653	SCCPDH	mRNA	384.556	34.9804
ENSG00000198034	RPS4X	mRNA	384.529	1846.66
ENSG00000164972	C9orf24	mRNA	384.471	2.91385
ENSG00000214253	FIS1	mRNA	384.456	20.898
ENSG00000100395	L3MBTL2	mRNA	384.425	30.4937
ENSG00000154723	ATP5J	mRNA	384.372	42.3738
ENSG00000136371	MTHFS	mRNA	384.321	8.98401
ENSG00000168938	PPIC	mRNA	384.315	47.4232
ENSG00000105341	ATP5SL	mRNA	384.312	64.4862
ENSG00000063180	CA11	mRNA	384.218	10.5448
ENSG00000146070	PLA2G7	mRNA	384.199	2.74334
ENSG00000119203	CPSF3	mRNA	384.172	82.1225
ENSG00000101457	DNTTIP1	mRNA	384.146	52.798
ENSG00000152767	FARP1	mRNA	384.109	32.1253
ENSG00000110104	CCDC86	mRNA	384.076	43.9598
ENSG00000138413	IDH1	mRNA	384.036	43.1513
ENSG00000165695	C9orf98	mRNA	384.003	3.44916
ENSG00000176946	THAP4	mRNA	383.91	30.1711
ENSG00000096433	ITPR3	mRNA	383.746	30.147
ENSG00000109016	DHRS7B	mRNA	383.715	21.4495
ENSG00000242616	GNG10	mRNA	383.7	49.4532
ENSG00000185332	TMEM105	mRNA	383.7	5.05828
ENSG00000131100	ATP6V1E1	mRNA	383.689	57.7572
ENSG00000149428	HYOU1	mRNA	383.658	40.9782
ENSG00000170889	RPS9	mRNA	383.622	175.193
ENSG00000113296	THBS4	mRNA	383.611	13.0332
ENSG00000110011	DNAJC4	mRNA	383.585	6.03579
ENSG00000198794	SCAMP5	mRNA	383.564	8.267
ENSG00000035687	ADSS	mRNA	383.527	68.6929
ENSG00000129195	FAM64A	mRNA	383.512	38.6071
ENSG00000138459	SLC35A5	mRNA	383.486	53.8561
ENSG00000136156	ITM2B	mRNA	383.47	92.6882
ENSG00000121764	HCRTR1	mRNA	383.468	3.55651
ENSG00000120057	SFRP5	mRNA	383.418	6.22315
ENSG00000100461	RBM23	mRNA	383.377	66.1999
ENSG00000112727	HIST1H3F	mRNA	383.347	4.65067
ENSG00000182518	FAM104B	mRNA	383.316	7.9897
ENSG00000175220	ARHGAP1	mRNA	383.31	23.1601
ENSG00000005075	POLR2J	mRNA	383.266	44.2575
ENSG00000084073	ZMPSTE24	mRNA	383.248	203.363
ENSG00000184574	LPAR5	mRNA	383.218	4.46148
ENSG00000135018	UBQLN1	mRNA	383.115	164.331
ENSG00000114686	MRPL3	mRNA	383.08	265.26
ENSG00000076382	SPAG5	mRNA	383.019	81.6794
ENSG00000013810	TACC3	mRNA	382.951	56.2064
ENSG00000109475	RPL34	mRNA	382.926	200.338
ENSG00000179526	SHARPIN	mRNA	382.8	28.9568
ENSG00000176248	ANAPC2	mRNA	382.763	11.1819
ENSG00000167740	CYB5D2	mRNA	382.742	19.2454
ENSG00000090060	PAPOLA	mRNA	382.702	223.026
ENSG00000079246	XRCC5	mRNA	382.678	297.881
ENSG00000136068	FLNB	mRNA	382.605	41.0249
ENSG00000136877	FPGS	mRNA	382.53	12.1567
ENSG00000120896	SORBS3	mRNA	382.486	12.9144
ENSG00000162494	LRRC38	mRNA	382.479	2.90305
ENSG00000108528	SLC25A11	mRNA	382.268	103.468
ENSG00000134882	UBAC2	mRNA	382.092	26.2233
ENSG00000125505	MBOAT7	mRNA	382.082	18.1654
ENSG00000050393	CCDC90A	mRNA	382.07	21.4965
ENSG00000135390	ATP5G2	mRNA	382.012	45.6842
ENSG00000138744	NAAA	mRNA	382.005	14.4222
ENSG00000137261	KIAA0319	mRNA	381.94	4.39522
ENSG00000105767	CADM4	mRNA	381.867	20.3429
ENSG00000101843	PSMD10	mRNA	381.811	46.8469
ENSG00000111726	CMAS	mRNA	381.786	73.7268
ENSG00000077809	GTF2I	mRNA	381.776	122.506
ENSG00000130725	UBE2M	mRNA	381.759	44.6462
ENSG00000054793	ATP9A	mRNA	381.562	19.2031
ENSG00000137409	MTCH1	mRNA	381.553	32.9787
ENSG00000182087	C19orf6	mRNA	381.528	82.3832
ENSG00000183093	MRPL12	mRNA	381.524	59.1378
ENSG00000171202	TMEM126A	mRNA	381.5	12.5132
ENSG00000120656	TAF12	mRNA	381.457	9.31969
ENSG00000100522	GNPNAT1	mRNA	381.418	48.6835
ENSG00000101974	ATP11C	mRNA	381.385	72.9221
ENSG00000105397	TYK2	mRNA	381.352	24.3554
ENSG00000171603	CLSTN1	mRNA	381.348	57.5392
ENSG00000085415	SEH1L	mRNA	381.271	74.7204
ENSG00000104635	SLC39A14	mRNA	381.222	59.0139
ENSG00000103342	GSPT1	mRNA	381.108	181.383
ENSG00000140553	UNC45A	mRNA	381.093	15.1979
ENSG00000151640	DPYSL4	mRNA	381.09	11.0683
ENSG00000091732	ZC3HC1	mRNA	381.031	41.3093
ENSG00000144485	HES6	mRNA	381.017	15.7844
ENSG00000123992	DNPEP	mRNA	381.006	12.8914
ENSG00000088256	GNA11	mRNA	381.002	40.715
ENSG00000114850	SSR3	mRNA	380.982	54.3484
ENSG00000241186	TDGF1	mRNA	380.929	1.70301
ENSG00000152082	FAM128B	mRNA	380.919	73.9076
ENSG00000114631	PODXL2	mRNA	380.914	22.257
ENSG00000133895	MEN1	mRNA	380.85	18.4616
ENSG00000101310	SEC23B	mRNA	380.829	158.917
ENSG00000196704	AMZ2	mRNA	380.75	90.6996
ENSG00000117519	CNN3	mRNA	380.658	74.2231
ENSG00000133863	TEX15	mRNA	380.61	16.4075
ENSG00000130816	DNMT1	mRNA	380.538	114.637
ENSG00000111261	MANSC1	mRNA	380.497	12.5234
ENSG00000155097	ATP6V1C1	mRNA	380.456	69.0123
ENSG00000070061	IKBKAP	mRNA	380.444	83.4284
ENSG00000115145	STAM2	mRNA	380.441	17.1869
ENSG00000204371	EHMT2	mRNA	380.386	24.2356
ENSG00000157978	LDLRAP1	mRNA	380.384	18.5048
ENSG00000167508	MVD	mRNA	380.383	11.7779
ENSG00000152952	PLOD2	mRNA	380.303	51.3147
ENSG00000167157	PRRX2	mRNA	380.282	7.98249
ENSG00000167900	TK1	mRNA	380.279	69.5864
ENSG00000137161	CNPY3	mRNA	380.192	59.9855
---	PPIA	mRNA	380.191	883.064
ENSG00000173171	MTX1	mRNA	380.113	16.6968
ENSG00000123213	NLN	mRNA	380.096	24.4018
ENSG00000146386	C6orf115	mRNA	380.062	17.7614
ENSG00000135069	PSAT1	mRNA	380.017	90.7941
ENSG00000138085	C2orf28	mRNA	379.984	30.4347
ENSG00000112874	NUDT12	mRNA	379.957	30.9151
ENSG00000025708	TYMP	mRNA	379.941	5.91268
ENSG00000047315	POLR2B	mRNA	379.877	332.187
ENSG00000165458	INPPL1	mRNA	379.858	15.9269
ENSG00000103769	RAB11A	mRNA	379.787	166.255
ENSG00000125648	SLC25A23	mRNA	379.678	20.0482
ENSG00000178234	GALNT11	mRNA	379.67	45.8642
ENSG00000165264	NDUFB6	mRNA	379.619	9.36069
ENSG00000117640	FAM54B	mRNA	379.579	33.7303
ENSG00000160087	UBE2J2	mRNA	379.555	27.3922
ENSG00000160124	CCDC58	mRNA	379.443	31.7145
ENSG00000123240	OPTN	mRNA	379.43	15.2603
ENSG00000198722	UNC13B	mRNA	379.313	11.5132
[truncated: 17,127 more rows]
