# Supplementary material for: RC3H1 post-transcriptionally regulates A20 mRNA and modulates the activity of the IKK/NF-κB pathway
Source: Nat Commun. 2015 Jul 14;6:7367. doi: 10.1038/ncomms8367 (PMC4510711; doi:10.1038/ncomms8367)
Supplement: Supplementary Dataset 4 — Features of 3'UTR RC3H1 binding sites. Table shows chromosome start/end position and strand, PAR-CLIP ID (only 3' UTR binding sites), sequence of the crosslink centered cluster (CCR), binding cluster, number of diagnostic transition events, gene symbol, rank before normalization based on diagnostic events, mRNA half-live (min), expression level, and expression normalized PAR-CLIP score for each identified PAR-CLIP binding site. [file ncomms8367-s5.xls]

## Sheet: RC3H1_summary
Supplementary Data 4: Features of 3'UTR RC3H1 binding sites
chromosome	start	end	strand	PAR-CLIP ID (only 3' UTR binding sites)	Crosslink centered cluster (CCR)	binding cluster	diagnostic transition events	gene symbol	rank before normalization based on diagnostic events	half-lives (min)	expression	expression normalized PAR-CLIP score
chr15	39035442	39035482	+	CID_003976	ACTTACTACTTGAAACTTTATTTATTGCACCATGTTGGTGT	AAACTTTATTTATTGCACCATGTTGGTGTGG	924	CHAC1	60	149.5	6.69318	138.051
chr15	57175651	57175691	+	CID_004114	AACATACTAACATTTCTCCTTTGGAGGAAGTTTTAATCTAC	TTAACATACTAACATTTCTCCTTTGGAGGAAGTTTT	2680	RNF111	9	109.086	24.7071	108.471
chr17	39625236	39625276	-	CID_005472	GAGGAGGGAGAAGTGGGAAGTAGCTTGGGAACTGGTTTGTC	TTGGAGGAGGGAGAAGTGGGAAGTAGCTTGGGAACT	1300	ATXN7L3	34	256.198	12.0002	108.331
chr2	202609959	202609999	+	CID_010806	GTAAAATAAGCATTTGGAAGTCTTGGGAGGCCTGCCTGCTA	ACATTACGGTCTCTCCTCCCCTGCCCCCTCCCGCCTGTTTTTCCTCCCGTACTGCTTTCAGGTCTTGTAAAATAAGCATTTGGAAGTCTTGGGAGGCCTGCCTGCT	2032	FZD7	16	138.243	20.1341	100.924
chr10	3810737	3810777	-	CID_000037	TGTGCAACACAGGATTATTTTTAAATGATTCTGAATTTGAA	CAATATACAATTTTTTTTCCCCTCCAAGTTTGTAACACTCCCCTTCCAGAAAGGCATTGTGCAACACAGGATTATTTTTAAATGATTCTG	909	KLF6	62	66.5581	11.202	81.1463
chr6	27526710	27526750	-	CID_013945	GGTTTACTATACATCAGCATTTTGCTGTGTTGCATCTAGAA	TTTACTATACATCAGCATTTTGCTGTG	474	ZNF184	181	70.0795	5.9642	79.4742
chr15	99006225	99006265	+	CID_004404	TTCTAGATACTTAAAAGGCTTTTTGCCTTGCACAAAGTATA	ATACTTAAAAGGCTTTTTGCCTTGC	1727	ASB7	21	138.444	23.021	75.0184
chr18	55722019	55722059	+	CID_006127	TATACACATACTTACATACTTATATGGGTATCTGTATAGAT	CATTGGTGAATATATATGTATACACATACTTACATACTTATATGGGTATCTGTATAGATA	11693	PMAIP1	1	91.9306	170.18	68.7096
chr6	138244934	138244974	+	CID_014566	ATATATAATATACCCTTACATTATGTATGAGGGATTTTTTT	TACATATATAATATACCCTTACATTATGTATGAGGGATTTTTTTAAATTATATTGAAAT	410	TNFAIP3	234	80.2225	6.03556	67.9307
chr6	134532396	134532436	-	CID_014554	GCTACAAATATTTCTATTTTTAGAAAGGGTTTTTATGGACC	CTACAAATATTTCTATTTTTAGAAAG	461	SGK1	190	170.502	6.80361	67.7581
chr2	201549521	201549561	-	CID_010790	CTGGAATACTGAGAATAACTTCTTTCAGATTGTTTTGTTTG	ACACTGGAATACTGAGAATAACTTCTTTCAGATTGT	2701	FAM126B	8	236.091	41.9051	64.4552
chr10	73705754	73705794	+	CID_000448	CCTATGCAATATTTTTTACTTTTCTAATAAACATGTTTGTT	TTTACATGAAGATAAGATACTCACTGTTCATGAATACACTTGATGTTCAAGTATTAAGACCTATGCAATATTTTTTACTTTTCTAATAAACATG	966	DDIT4	55	53.1357	14.9883	64.4504
chr2	113212698	113212738	-	CID_010475	ACTGGGCTTACTCTCAAATTTTCTCTCCCCATGGGAAAATC	CTTACTCTCAAATTTTCTCTCCCCATGGGAAAATCTTT	1546	CKAP2L	28	175.535	24.6886	62.62
chr3	38505200	38505240	+	CID_011210	AAAACCAGTGATACTTTATTTGCTCCTATGGCAGCTCATAG	ATACTTTATTTGCTCCTATGGCAGCTCATAG	1054	ACVR2B	43	191.007	17.4462	60.4143
chr14	99813903	99813943	+	CID_003861	ATCTCGTTTCAAAAACACAGTGTTTTTGTAAAGTGTGGTCC	TAAAAATTAAAAAAAAAAAACTTTACTAAGATGACATTGCTAAGATGCTCTATCTTGCTCTGTAATCTCGTTTCAAAAACACAGTGTTTTTGTAAAGTGTGG	7426	YY1	4	281.288	144.582	51.362
chr12	24861435	24861475	-	CID_001859	ATAATGAATCAGTGAACATTTTGCTTCTATAGAAGTGTACC	AACATTTTGCTTCTATAGAAGTGTACCTTCTTTGTTTCTATATTATGAAACCTCTTTATT	2096	BCAT1	15	421.872	41.5117	50.4918
chr7	6167166	6167206	+	CID_014760	TAATGTCTGATACTAGAAACTAATTTGCTTATTTTAGTTGT	TAATGTCTGATACTAGAAACTAATTTGCTTATT	1046	USP42	45	156.774	21.5831	48.4639
chr18	27963818	27963858	+	CID_006010	GCATTTGATAATTTCAGTCTTTGACTGATTTGTAAGCCTAG	GAAATACAAAGAGAAAAATTTCTTTCTTTCATGGGCATTTGATAATTTCAGTCTTTGACTGATTT	3841	RNF138	6	225.367	83.6225	45.9326
chr1	154448902	154448942	+	CID_008034	AAGGACCCTTGGCCCATACTTTCCTAATTCTTTAGGGACTG	CCCATACTTTCCTAATTCTTTAGGGACT	1170	SLC25A44	39	213.03	25.6016	45.7003
chr6	112499139	112499179	-	CID_014468	GATTTCTGTTTAATCGCAATTTGTTGGTAATACCAATGTGT	CAATTTGTTGGTAATACCAATG	552	TUBE1	137	229.108	12.5124	44.1164
chr19	11590725	11590765	+	CID_006295	TTAACCATGTGCATACAACTTAAGGAATTTTTTCCTCCTCA	CATACAACTTAAGGAATTTTTTCCTCCTCATG	320	ZNF627	352	70.4652	7.36761	43.4334
chr1	165088969	165089009	+	CID_008141	TGCTACTTACACATTTCCTCTTTTGGAAAAATGAGATACTT	TACACCTGCTACTTACACATTTCCTCTTTTGGAAAAATG	2601	POGK	10	161.171	61.5976	42.2257
chr17	35688337	35688377	+	CID_005391	GGCAGGGTGGAGAATGGTACTCCTTCCTTCTCCTGTCCACT	AATTAACTCACTGTTAGGGCAGGGTGGAGAATGGTACTCCTTCCTTCTCCTGTCCACTGTGGGGGAAGCTTGGCAGGTATATTATATTTCATCATTTAGGAGGCTGGCA	385	WIPF2	258	230.432	9.3625	41.1215
chr9	72189915	72189955	-	CID_016177	ACACTAAAACTATGAAACAATTACTTTTTATATTAAAAAGA	AAACAATTACTTTTTATATTAAAAAGACCATGGATTTAACTTATGAAAATCCA	885	KLF9	66	173.539	22.1686	39.9214
chr4	76626379	76626419	-	CID_012268	GATAGAACTGCACTTAATTTTCAGTAGTAGTCTTGACTTTT	ATAGAACTGCACTTAATTTTCAGTAGTAGT	607	RCHY1	122	287.317	15.3568	39.5265
chr2	10111390	10111430	+	CID_010030	TTTTTGTTAAACATTGGAAGTTCAGGCAATGGAATAAATGT	TTTTTGTTAAACATTGGAAGTTCAGGCA	387	KLF11	257	75.5497	9.82037	39.4079
chr9	139314082	139314122	-	CID_016611	TTTTCTAGATGCAAATACCTTTTTAATTATGTTAATTAATG	ATGCAAATACCTTTTTAATTATGTTAATTAATGTT	975	NRARP	53	111.066	24.9228	39.1209
chr7	108001969	108002009	+	CID_015164	TTCTGCACTTTTCCACATTATACTCCATATGAGTATTAATC	CACTTTTCCACATTATACTCCATATG	270	DNAJB9	446	90.4069	6.97788	38.6937
chr3	40328708	40328748	+	CID_011219	AACAAAACCTCATATTGTCTTTACATGTTTCCAATGGAAAA	TAACAAAACCTCATATTGTCTTTACATGTTTCCAATGGAAAATGTT	561	EIF1B	133	223.049	14.7069	38.1454
chr11	95144356	95144396	-	CID_001388	GGAAGCATACTAACATCTCCTTGAGAAAGTCATTTGTTTAG	CATACTAACATCTCCTTGAGAAAGTCATTT	325	FAM76B	348	149.242	8.79519	36.952
chr3	161701330	161701370	-	CID_011773	ATGTTACTTGTTTTCAAACTTTGTTTTCTATGAAAATGATA	TTACTTGTTTTCAAACTTTGTTTTCTATGAAAATGATATGGAAACTTCTAAAATGGAATTTGGTGCATATGTACT	2118	KPNA4	14	258.173	60.0029	35.2983
chr1	26324277	26324317	+	CID_007027	TGCTAAGGGATACTTTGTCATTATGATGAAGTAAGTGTTAA	CTAAGGGATACTTTGTCATTATGATGAAGTAA	1574	PDIK1L	27	99.6329	47.9615	32.818
chr13	99414867	99414907	-	CID_003330	GATGCAGCAACCTTAATATATCTCCATATCTTGTGCTACTG	ATGCAGCAACCTTAATATATCTCCATATCTTGT	738	ZIC5	85	121.251	22.579	32.6852
chr20	54412383	54412423	+	CID_009474	AGATCTGTGCAGTTCTACATTCACTGATTATTACAGTGTGA	TGCAGTTCTACATTCACTGATTATTACAGTGTG	1625	CSTF1	25	143.79	50.7291	32.0329
chr17	60955417	60955457	-	CID_005786	GAGTATTAATCCACTATCTCTAGTGCTTGACTTTAAATCAG	TATTAATCCACTATCTCTAGTGCTT	280	AXIN2	426	163.413	8.83417	31.6951
chr7	108001275	108001315	+	CID_015162	TGCTTTTTCTCTACCTGCCCTTGGGCTCACTAATATCACCA	TAATTTTGCCTAGTGCTTTTTCTCTACCTGCCCTTGGGCTCACTAATATCA	216	DNAJB9	622	90.4069	6.97788	30.9549
chr10	3809441	3809481	-	CID_000028	ACGGCGTGGACAGCTGATATTTCACCCAGCTGCTGGCTTGT	CGTGGACAGCTGATATTTCACCCAGCTG	341	KLF6	312	66.5581	11.202	30.441
chr15	80121973	80122013	-	CID_004332	ACCAGGATACTGCAGCTTTATTAAAGTTAAAGAAACTGTAA	AAACCAGGATACTGCAGCTTTATTAAAGTT	335	MEX3B	323	271.264	11.1338	30.0885
chr9	88750051	88750091	-	CID_016235	AAGGGTTGGGAAGGAGGAATTATATTTGCAAAGGGGCTGTC	CAATTTGAAGGGTTGGGAAGGAGGAATTATATTTGC	391	GAS1	250	191.093	13.1835	29.6582
chr20	30247064	30247104	-	CID_009201	ATAAACTGACTTTGGACTGCTTCAGTCTCTGCCATCTTCCA	TTTACAAGGTGGAGTCGGGGCTTGCTGACTTCTCTTCATTTGAGGTCACATTTTTCCCCCGTGGGGAAATAAACTGACTTTGGACTGCTTCAGTCTCTGCCATCTTCCATGACTGCATTTGTTCCTGCCT	994	PLAGL2	50	105.398	33.7053	29.4909
chrX	39796217	39796257	-	CID_016763	CATATGTGTCATAATACAACTATTTCTGTAAAGAAAGGACA	TGCATATGTGTCATAATACAACTATTTCTGTAAAGAAAGGACACTATTACATATGAAAATATCTCTTCTTTATATAAGAGAAATTACTCCA	3618	BCOR	7	123.124	122.695	29.4877
chr5	132361302	132361342	-	CID_013228	AGGTAGGAAGAAGAGGTAATTTTTACTGAAAATTAGGGCAA	AAAGGTAGGAAGAAGAGGTAATTTTTACTG	249	ZCCHC10	505	274.697	8.47541	29.3791
chr5	56253645	56253685	-	CID_012761	AATGCAGTAGAACCTTGAAGTATATTTAAGCTTTTTTGTTA	TTTTATACCTAATGCAGTAGAACCTTGAAGTATATTTAAGCTTTT	1030	MIER3	49	141.807	35.0862	29.3563
chr2	175750747	175750787	-	CID_010687	ACTGACTTGACAGGTGGTTCTAAAAATAAATCACGTCAGCT	ACTTGACAGGTGGTTCTAAAAATAAATCACG	211	ATP5G3	643	297.893	7.30164	28.8976
chr19	49671779	49671819	-	CID_006636	ATAGAAAGGGATTATGGATGTATCTATTCAATTTCTCAGTT	AATAGAAAGGGATTATGGATGTATCTATTCAATTTCTCAGTTTAT	717	ZNF180	89	83.85	25.1726	28.4834
chr8	57239198	57239238	-	CID_015785	AGGAAGTACATTTTTAAATTTTTCAAACTGCTCCTAGCTTT	TTCCAAAGGCATTAAAATTATATATGTTAATAAGGAAGTACATTTTTAAATTTTTCAAACTGCTCC	250	PLAG1	501	217.411	9.03126	27.6816
chr10	91333725	91333765	-	CID_000510	TAGTAATTACTCTAGGAGATTTTACCTTGACTTATATTTTT	TAATTACTCTAGGAGATTTTACCTTGACTTATATTTTTCATGACGTTTCATGATT	474	PANK1	182	226.697	17.2725	27.4425
chr6	139543309	139543349	+	CID_014588	AGTGTTCTTGTTTAGTGTTTTATTTCCTATAATAGGATGCT	TTGAGTAACTTTCATTGGAGGTTGGGAAGGAAGTGAGGAGAAAGTGTTCTTGTTTAGTGTTTTATTTCCTATAATAGGATGCTGCCT	778	HECA	80	235.417	28.6096	27.1937
chr19	45639011	45639051	-	CID_006579	GAAGGTGGGTCTTCCTGAATTAATTTATCTATTCCAAATGC	TCTTCCTGAATTAATTTATCTATTCCAAATGCCTTAACGAGACTCTGTTTCTGGGAG	209	SERTAD3	647	97.3352	7.72753	27.0462
chr14	59822606	59822646	+	CID_003596	TGTATATTAATTTTAATCTCTAGGGCCTTTTTTCAATAACT	AAAAGCTGTGTATATTAATTTTAATCTCTA	366	PPM1A	277	280.002	13.9094	26.313
chr20	10566670	10566710	-	CID_009137	ATGAACATACAAATGCATCTTTGATGTGTTGTTCTTGGCAA	AACATACAAATGCATCTTTGATGTGTT	517	JAG1	155	183.637	19.7504	26.1767
chr4	78307117	78307157	+	CID_012298	GATTTTGTACAGAGAATTTTTAACTTTATAAATTGTATATG	TAAGATTTTGTACAGAGAATTTTTAACTTTATAAATTGTATATGAACATGTAAATCTTTTAAAATGT	1033	CCNG2	48	219.881	39.5847	26.0959
chr8	37839092	37839132	-	CID_015710	TGTGTTACATACACATACTTTCTTGGCTTCTGAGTAGCTCA	TTACATACACATACTTTCTTGGCTTCTGAGTAGC	421	RAB11FIP1	221	260.313	16.3084	25.815
chr2	8741517	8741557	+	CID_010020	TTTATATACTATTCCCACCATGGGGAGCGAAAACGTTAAAA	AAGGTTTTCTTTATATACTATTCCCACCATGGGGAG	350	ID2	296	168.028	13.5588	25.8134
chr4	125806315	125806355	-	CID_012441	TTAAGGTGACATGGCAATATTAATAACTCAAATGTGAATGT	AGGACTACGAGATAAGTTGATAAGTTCAATTGATATTAAGGTGACATGGCAATATTAATAACTCAAATG	581	ANKRD50	125	160.656	22.6055	25.7017
chr3	159296678	159296718	-	CID_011749	CGGTTGAGCTTTGTAACTATTTGTTCTCCATGAAAACAAAA	TAACTATTTGTTCTCCATGAAAACAAAATTATTTATA	346	SHOX2	305	215.206	13.4821	25.6637
chr16	47134049	47134089	-	CID_004691	AGTCTACATTTTCTGCCTGTTCAGAACTGTTTAATAGCAGT	ATTTAACATTTTCTGTTAAAGGAAAGTCTACATTTTCTGCCTGTTCAGAACTGT	436	N4BP1	206	154.484	17.1991	25.3502
chr12	68256536	68256576	+	CID_002387	AGGTAACCTTGCAAAATATTTTACTATTTTCTCTAAATATG	TAGAGTGGAAAAGGTTAGGTAACCTTGCAAAATATTTTACTATTTTCTCTAAATATGAGGAAG	967	FRS2	54	111.33	38.9456	24.8295
chr1	91154191	91154231	-	CID_007557	CCATGCTACCTCCTACTTTGTCAACAAAGATGCTATTTACC	ACAATAAAGTGGTGCATCCATGCTACCTCCTACTTTGTCAACAAAGATGCTATTTACCCTTTACATTTTTGTATCATAATAGATTTTAAAAATCT	1693	ZNF644	22	221.553	69.6984	24.2904
chr5	180151048	180151088	-	CID_013723	ACAAGAGGATTATTCTCCCGTTCTCAAGGGAGTCAGATCAG	AGTGGCATTTAAGTGCACAAATGATAACAAGAGGATTATTCTCCCGTTCTCAAGGGAGTCAGATCAGGGGAACTATTCTAGGGTATGTTGCGGGGTATTAAGC	473	MGAT1	184	245.212	19.6767	24.0385
chr1	203950267	203950307	-	CID_008609	ATTCGATACAAAATGATTCTTTTTGAATCCTGAATCCATAA	AAGCTGGATTTACTTGAAAATGGAGAGTTGGCTTATTGTTTGAATATTGGGACATCAAGCTATCTATAGCCAAGTTTCAGTCGCAACCAGTTTTCCCTTTGTCTGGGGTAAATTCGATACAAAATGATTCTTTTTGAATCCTGAATCCATAAATTACACTTTTTTTTTTCAAAT	9958	NUCKS1	2	405.939	443.008	22.4781
chr3	102526371	102526411	-	CID_011487	ATGGTGGCATTATATATGATTAAACACTTCAGAACTTTCTA	ATTAAACACTTCAGAACTTTCTAATGT	122	SENP7	1316	292.722	5.43574	22.444
chr2	86684256	86684296	-	CID_010383	ACCTAATTGTAAAATTTTTTTATTTACAACATTGGAAATTC	CATACCTAATTGTAAAATTTTTTTATTTACAACAT	272	RNF103	443	169.084	12.1414	22.4027
chr12	99142182	99142222	+	CID_002568	CTGTGACTAAACTATTTTATTTTAAAATGTCATTCTTATTT	ACTAAACTATTTTATTTTAAAATGTCATTCTTATTTATACATTCTAAA	610	ACTR6	120	341.055	27.6449	22.0656
chr4	2037282	2037322	+	CID_012006	CTCCCCTGTACATTCCTCCCTGGAGGTGCCCGGTCCCCGCT	TACATTCCTCCCTGGAGGTG	212	NAT8L	633	283.276	9.64726	21.9751
chr11	64601587	64601627	-	CID_001261	CAGATGATGCAGAGTTGAGATCATCATTGCAAAGTTCTCTG	TCACCAGATGATGCAGAGTTGAGATCATCATTGCAAAGTTCTCTGTTCCTGAGGAAC	699	CDCA5	93	220.036	32.0539	21.807
chr17	43981690	43981730	-	CID_005532	TTAATGGATGTAAAAACAACTGTGAGAGATGTCTGGGCCTG	TAAAAACAACTGTGAGAGATGTCTGGGCCTG	445	HOXB3	200	124.004	20.4069	21.8064
chr14	54581597	54581637	+	CID_003542	AACCATCTTCAAAACATAAATCTTGTTCCTTTCTCATTGGA	CAAGAGCTAAACCATCTTCAAAACATAAATCTTGT	695	SOCS4	95	126.894	31.9335	21.764
chr1	154135321	154135361	-	CID_008024	TCATCTTAATATTTTCCATTTTTATTAGAGGAAGTAGGACA	CACACAGCTCATCTTAATATTTTCCATTTTTATTAGAGGAAGTAGGACAGAGTTGTGTTTTTCTTT	715	RIT1	91	163.336	32.8532	21.7635
chr8	125569252	125569292	+	CID_016034	CTTTGGTGACCTGTTTAAATTTGTGTACATTATTGTACATA	CCTGTTTAAATTTGTGTACATTATTGTACATA	718	RNF139	87	138.756	33.0387	21.7321
chr10	3809798	3809838	-	CID_000030	ATGAAAACCATAACCTAACTTTTATAGAGGCTTTATCTTTA	ATGAAAACCATAACCTAACTTTTATAG	241	KLF6	524	66.5581	11.202	21.514
chr6	108470733	108470773	-	CID_014408	AAGAATATCTTTAAGTGTTTTTTTGACACATTAAAATAAAG	AATATCTTTAAGTGTTTTTTTGACACATTAAAAT	251	OSTM1	496	481.956	11.715	21.4255
chr20	54646865	54646905	+	CID_009478	AGATCAACAATACCTTTTTTTTCAGTGTTAAGGTAATGGTT	ATCAACAGATCAACAATACCTTTTTTTTCAGTGTTAAGGTAATG	138	TFAP2C	1149	143.459	6.48504	21.2797
chr16	83567289	83567329	-	CID_004939	TTGCAGCAAGCAGAGTTTTATATATTTATAGTCACAGATGG	TTTTATATATTTATAGTCACAGATGGCAGAGGAAGAGGCTCTCAGTC	1043	ZDHHC7	47	253.695	49.9562	20.8783
chr5	98157941	98157981	+	CID_013024	CATCTAAGAGCTGTTACTTTTTCAGAAGGGGGGGTATTATT	TTACTTTTTCAGAAGGGGGGGTATTATT	190	RGMB	726	91.4466	9.12469	20.8226
chr1	25982987	25983027	+	CID_007010	GTGTCGGACAAGCAACTTCTTTTCCTCTGTGAGGAGACAAG	ACAAGCAACTTCTTTTCCTCTGTGAGGAGA	179	MAN1C1	798	304.468	8.78558	20.3743
chr1	225910291	225910331	+	CID_008875	AAAGATTACAATATCTTTATTTCAAAGATCTTCCTGTAAAC	ATTACAATATCTTTATTTCAAAGATCTTCCTGTAAACAGAATCTGTACTAGAGGAAAAACCCTTAAACAATTATTCAGAC	411	ZNF678	232	191.386	21.1273	19.4535
chr1	210860663	210860703	+	CID_008725	TAAGAGAAAATATTACTTATTTATCCTAGTATTCCTAACCT	ACGCTGGCTACTGTCTATTAAAATTCTGATGTTTCTGTGAAATTCTCAGAGTGTTTAATTGTACTCAATGGTATCATTACAATTTTCTGTAAGAGAAAATATTACTTATTTATCCTAG	176	ATF3	818	104.604	9.04991	19.4477
chr1	112803966	112804006	+	CID_007717	AGAGAGATACTATAAGGAAGTTTATTTCTTAGGAAGTGCAC	AGAGATACTATAAGGAAGTTTATTTCTTAG	545	CTTNBP2NL	141	164.989	28.1374	19.3692
chr17	35690846	35690886	+	CID_005396	CACTAAAACTCCTCACCTTTTAAACTGCTCTTTTTATCTGC	CACTAAAACTCCTCACCTTTTAAACTGCTCTTTTTA	181	WIPF2	784	230.432	9.3625	19.3324
chr9	124712738	124712778	-	CID_016455	TTACACATAATCATTCTTTCTGAACTTCTAACAGTTCCAAA	CTTACACATAATCATTCTTTCTGAACTTCTAACAGTTCCAAAGTTATGGGAGGCACAGTAAAGCTG	223	ZBTB6	589	79.6463	11.5416	19.3215
chr1	232809283	232809323	-	CID_008991	TGTACTTATAAAGACATTTTTTTCTTTTGTTAACGTTATTA	TATAATTTTGATTTTTTTTGAATACATTGTGTTTCTATATTTTTTTTGACGACAAAAGGTATGTACTTATAAAGACATTTTTTTCTTTTGTTAACGTTATTAGCATATCTTTGTGCTTTATTATCCTGGTGACAGTTACCGTTCTATGTAGGCTGTGACTTGCGCTGCTTTTTTAGAGCACTTGGCAAATCA	1284	IRF2BP2	35	108.277	66.8493	19.2074
chr13	99414934	99414974	-	CID_003331	TTAGCTTAATACAATATTTTTATACAGGATTATTTCTTCAG	CTTAATACAATATTTTTATACAGGATTATTTCTTCAGTATCCTACTGTGT	431	ZIC5	207	121.251	22.579	19.0885
chr21	15257084	15257124	-	CID_009552	ACCTATCAAAAATTATTCTATAATCACTACTAGTTAGGATA	ACCTATCAAAAATTATTCTATAATCACTACT	218	NRIP1	611	110.686	11.5169	18.9287
chr12	24856772	24856812	-	CID_001841	CTTTCAATGTAGTTGCTAAATACAAATAATGCTACTAGGTA	CTAAATACAAATAATGCTACTAGGTAGTGACTAAA	778	BCAT1	81	421.872	41.5117	18.7417
chr17	55039954	55039994	+	CID_005700	AATTCCTTTTTATATAAAAGTATATTGTTTAAAACAGTAGC	ATTATACAAATTCCTTTTTATATAAAAGTATATTGT	529	DHX40	151	491.973	28.8116	18.3606
chr2	42523564	42523604	-	CID_010184	ATTATCATAAAAGGGAGAAATTAAATATTACTGTACTCTTA	TTGTCACTGGATTATCATAAAAGGGAGAAATTAAATATTACT	229	KCNG3	571	212.929	12.6884	18.048
chr2	224449630	224449670	-	CID_010912	GAATATCACAGCTGCTGAGTTTACTCCATAGCTTTCAAACC	ATTGAACGGAATATCACAGCTGCTGAGTTTACTCC	1081	WDFY1	42	275.598	59.997	18.0176
chr13	41793952	41793992	+	CID_003136	ATACGTCTTTTTCAGAACTGTTAAAGTTTTGATGTACATCG	TCTTTTTCAGAACTGTTAAAGTTTTGATGTA	679	AKAP11	97	278.052	37.7896	17.9679
chr5	56252504	56252544	-	CID_012753	GGTATGAGAGAAAAATAAATTCCAGCTAGTTTAATAGATTT	AAAATGGTATGAGAGAAAAATAAATTCCAGCTAGTTTAATAG	628	MIER3	112	141.807	35.0862	17.8988
chr6	99392888	99392928	+	CID_014370	GTAAAGGGAGGAAATGAATTTCCAGATACTTATTACCAAGT	CACTGGTAAAGGGAGGAAATGAATTTCCA	450	POU3F2	197	175.239	25.2953	17.7899
chr5	177963170	177963210	-	CID_013679	GGTCTTACTATATACTTCTCTAGAAGAGATTACTTAAGACT	GAATCAGTGGTCTTACTATATACTTCTCTAGAAGAGATTACTTAAGACTGTGTCAGTCAACTAAACATTCTAATATTTTTG	387	CLK4	256	108.927	22.3797	17.2924
chr5	96523806	96523846	-	CID_013014	GAATGAAATGTTCTTTCTCATATGCTTATTATATAAGTGGG	TTCTTTCTCATATGCTTATTATATAAGTG	792	RIOK2	78	170.437	45.9546	17.2344
chr14	61331747	61331787	+	CID_003621	GTGATACTATACTGTCCTAATACAGTCTGGTAATACTATTC	ATACTATACTGTCCTAATACAGTCTG	333	SNAPC1	328	183.489	19.5622	17.0226
chr10	75213020	75213060	+	CID_000465	TTGGCATTGCCATGCCCTCTTTGGAGGGTAGAAGAGGCAAA	CAGAGGCATTTTAGAGACATTGGCATTGCCATGCCCTCTTTGGAGGGTA	428	CHCHD1	212	216.812	25.1652	17.0076
chr18	2908214	2908254	-	CID_005917	TTTGGACACATGGGCCTTCTTAGAGGGTTCAGTCTAGGACC	ACAGCTCTTCTCTTTGGACACATGGGCCTTCTTAGAGGGTTCA	166	LPIN2	900	191.909	9.91769	16.7378
chrX	54115209	54115249	-	CID_016821	GCATACACATACCCTTTATATAAAGAGACAGATCTATTTAT	CATACACATACCCTTTATATAAAGAGACAG	85	FAM120C	2076	279.841	5.14859	16.5094
chr1	23757118	23757158	-	CID_006981	GGTTCTGTTGCCCTGATTTATGAACTCTATAATAGAGTATA	TCTCTTCAGAGCGTGGAGGTGTGGAAGGAGTGGCTGCTCTCCAAACTATGCCAAGGCGGCGGCAGAGCTGGTCTTCTGGTCTCCTTGGAGAAAGGTTCTGTTGCCCTGATTTATGAACTCTATAATAGAGTATATAGGT	400	ID3	243	44.1449	24.369	16.4143
chr6	8358370	8358410	-	CID_013785	TTTGATGGTGTTATTTAAATTGATTCTCTGTTATAAGAGTA	TTATTTAAATTGATTCTCTGTTATAAGAGTA	290	SLC35B3	401	313.55	18.3126	15.8361
chr17	36227966	36228006	-	CID_005412	CTGTATTTCTTCTTTTCACTTTACCAGAAAGTGTTCTTTAA	GTGTTTTGTGGTTTCTGTATTTCTTCTTTTCACTTTACCA	87	KRT10	2012	286.963	5.5027	15.8104
chr5	58302953	58302993	-	CID_012773	ATCCCATGATGGGATGGTGTTGATATATTTGGAAACTCTTG	TTCTTATTAAAACATCATCCCATGATGGGATGGTGTTGATATATTT	106	PDE4D	1581	201.85	6.72232	15.7684
chr5	368019	368059	+	CID_012604	TTTTTTAAAAAGGAGTTTATTGTATTCATTGGAATATGTGA	TTTATTGTATTCATTGGAATATG	211	AHRR	644	270.635	13.5089	15.6194
chr11	74226437	74226477	+	CID_001311	GGAACAATACTTAAACTCCATACTATGGAAACAAGGTATCT	AACAATACTTAAACTCCATACTATGGA	375	RNF169	267	169.072	24.0766	15.5753
chr5	131005987	131006027	-	CID_013176	TTCCTAAAGCTAAGCTTTGCTGGGAAGGAAATGACCTATAG	CTAAGCTTTGCTGGGAAGGAAATGACCTATAGTTTCTT	568	FNIP1	131	201.013	36.4811	15.5697
chr6	117063626	117063666	-	CID_014488	TCAGTGATTGAGAACAATACTTTGTTTTCTAAATGTAGATA	ATTGAGAACAATACTTTGTTTTCTAA	110	ZUFSP	1500	196.508	7.18385	15.3121
chr12	63376441	63376481	+	CID_002306	ACAGGCTAAATAACCTCATTTTATGCAGCAGTTTAATCTGA	CTAAATAACCTCATTTTATGCAGCAGTTTAATCTGAGAACAGAGGGAAAGGTGTGCAGTGGTTCCAGAGGGGCCTTATATTCTATTTT	101	RASSF3	1672	216.227	6.59711	15.3097
chr11	59099570	59099610	-	CID_001208	CTGGAATAATGTGTTAAATATCTGTATATTATATATATGTA	TTAAATATCTGTATATTATATATATGTAGAGAAAAATCTAATTTTTT	953	OSBP	56	277.141	62.2786	15.3022
chr13	40555136	40555176	+	CID_003105	ATGATGCTAAAAATTTAGATTTATTCTAAATGTATTTGATG	CTAAAAATTTAGATTTATTCTAAATGTATTT	229	WBP4	568	192.521	15.0113	15.2552
chr12	49869170	49869210	-	CID_002128	CTTAACTCTAATTTTCTTTGTAACTTTAAGCCTTGGATACG	ACTTAACTCTAATTTTCTTTGTAACTTTAAGCCTTGGATACGGGAGGAGAAATCTCATTTTG	115	POU6F1	1432	312.943	7.65626	15.0204
chr7	127008059	127008099	-	CID_015224	TAATATGTATCTTTCTGTGATTTCATCATAGAGGTCTGTTT	TATCTTTCTGTGATTTCATCATAGAGG	213	GCC1	631	150.263	14.2838	14.912
chr3	197680234	197680274	-	CID_011971	GACTAAAATTGGTTTCAAGATAAACTAATTTCTGTTAGTAT	ACTAAAATTGGTTTCAAGATAAACTAATTTCTGTTAGTATTTCTACTCTGCCTACCATGTATGCCTTTT	461	RNF168	191	157.658	30.9582	14.8911
chrX	62485124	62485164	-	CID_016829	ATGCAGAATTTTAATAAAATTCTAATTATGATGGCTGACAT	ACATTCATTTTTTCATGTGAAAAAATGAAATGCAGAATTTTAATAAAATTCTAATTAT	184	SPIN4	767	230.921	12.4345	14.7976
chr9	128637945	128637985	+	CID_016492	CACGTATACTGAGGGGATTGTACAATCAAGCCTATTGTCTC	TTACTGGTTAGCAGTCTTTTCTCTGTGTACCTGACACACGTATACTGAGGGGATTGTACAATCAAGCCTATTGTCTCCTTTTCTTTCACTCATGGTAGAGGCCAGTGGGTTTTAGGTATGA	154	ZBTB43	986	109.159	10.5448	14.6043
chr3	168884597	168884637	-	CID_011779	TTTTGTAAAATGTAGCTTAATCATAATCTCACACTGAAGAT	ATTATTGCCATCTTACACCATATTTTTGTAAAATGTAGCTTAATCATAATCTCACACTGAAGATTTTG	182	PDCD10	780	308.468	12.6724	14.3619
chr10	3810118	3810158	-	CID_000033	TGTAACATTTTCACACATATTAAAGATACAGAAGTATTAAA	TCACACACCGGCTGTATTTAATATGTAACATTTTCACACATATTAAA	159	KLF6	952	66.5581	11.202	14.1939
chr20	11853118	11853158	+	CID_009140	GACTCATACTACAAATAATTTAATTGATGGCATATAAGAAT	AAAAAGACTCATACTACAAATAATTTAATTGATG	976	BTBD3	52	254.525	69.5822	14.0266
chr10	103535094	103535134	-	CID_000722	ACCTGTTACTACTGATTTTATTAAATCAGAGTCTTTAATTC	TTACTACTGATTTTATTAAATCAGAGT	1857	MGEA5	19	243.951	132.879	13.9751
chr10	3810966	3811006	-	CID_000039	ACAAATATAACACAACAATTTAACTTTTCCTTAGAATACAA	TATTTACAAATATAACACAACAATTTAACTTTTCCT	156	KLF6	972	66.5581	11.202	13.9261
chr9	128638257	128638297	+	CID_016494	TCTGGGAGAGTCGTGGTCCTTCAGTTCTGCTGAAATCAGCA	AGATATTCTGGGAGAGTCGTGGTCCTTC	146	ZBTB43	1065	109.159	10.5448	13.8456
chr15	38547563	38547603	+	CID_003970	TTTGTAAAATGCACTTTTTGTGTGTGTTGATCCTGGTTTCC	TAAAATGCACTTTTTGTGTGTGTT	209	BAHD1	649	236.25	15.1062	13.8353
chr5	126917179	126917219	+	CID_013150	ATGACAACAACAGTCTTTCATTACAGACTGAAGGGAAGCAT	ACAACAACAGTCTTTCATTACAGACTGAAGGGAAGCATGTCCTTACT	1460	PRRC1	32	285.044	106.055	13.7665
chr5	133945758	133945798	+	CID_013261	AGGATAATGTGCAAGAAAAGTATTTTTATGTATCATAAATG	ACAAAGGATAATGTGCAAGAAAAGTATTTTTATGTATCATAAATGTATT	114	PHF15	1444	223.779	8.30054	13.734
chr14	59831330	59831370	+	CID_003604	CATACTAATAATTTTTTTACTATAAAAATACAGGAAGGAAG	CCATACTAATAATTTTTTTACTATAAAAATACA	191	PPM1A	723	280.002	13.9094	13.7317
chr13	99414404	99414444	-	CID_003327	ATGACAGTGTGTGAAGTGTATGATTTACATTAAAAGAGGGG	AAATGACAGTGTGTGAAGTGTATGATTTACATTAAAAGAGGGGAGGGAGTTGCCATACATATTAAAAATTTTTAAAAGGTTT	309	ZIC5	367	121.251	22.579	13.6853
chr17	37809074	37809114	-	CID_005443	AGAAATCTATCTTACTGTGGTTCTCCATGGGCAGCAGGACC	AAATCTATCTTACTGTGGTTCTCCATGGGC	144	PTRF	1089	283.044	10.5861	13.6027
chr14	66871978	66872018	+	CID_003643	GAACAAATGGAAGGAGAATATTATTTAGACTAATCCAGATT	TTGTCAGAACAAATGGAAGGAGAATATTATTTAGACT	302	MPP5	380	261.635	22.2553	13.5698
chr12	12766321	12766361	+	CID_001755	GAAAAATTATACTAACTTATTTATGTTAAAAGATTTTTTTT	AAAAATTATACTAACTTATTTATGTTAAAAGATTTTTTTT	444	CDKN1B	201	63.6381	32.7491	13.5576
chr2	99302452	99302492	-	CID_010417	TGGTCACCTAAATACTCATATTCTCGAGTTTTATACAGTTG	TCACCTAAATACTCATATTCTCGAGTTTT	99	TXNDC9	1707	268.557	7.34955	13.4702
chr10	64236198	64236238	+	CID_000333	TTTTTCAGTTTGGGGATCATTCTCACAACATAACTATGCAT	TGAGCTGGCCTGCCTAATTAATTCCTTGTGAAAACTAAATGATTTTTTCAGTTTGGGGATCATTCTCACAACATAACTATG	422	ADO	219	129.647	31.3908	13.4434
chr4	38376603	38376643	+	CID_012129	AGCTCAAAAATTCCCAAAAGTTTACTGTTAGAGTTGGCAAT	ATTCATATATGTAGCTCAAAAATTCCCAAAAGTTTACTG	210	KLF3	646	153.316	15.7325	13.3481
chr1	95485275	95485315	+	CID_007610	GGTAAATGAACACTTGTTTTTATAGACAATATTTGTTTGAA	AACACTTGTTTTTATAGACAATATTTGTTTG	168	RWDD3	880	220.03	12.5948	13.3389
chr4	140615300	140615340	+	CID_012475	AGTTTTTTAACCTAAATACTTTTATTTTGAATTTAAGTCTT	TTTTTTAACCTAAATACTTTTATTT	193	RAB33B	712	167.993	14.5087	13.3023
chr1	42416567	42416607	-	CID_007242	AATTTGAATCAGATTTCATTTGGGCAACAACAGCAGGGCAG	ACACTCAGAGAGACATTGTGTCATTCTCTATCATCACTCCTTTTACCATGTGAATAGATTTCTCTGTCTTGGCATTCTTGCTGATTCAGACTTATTAGTTAAATCGGATTTTTCTGGAATTTGAATCAGATTTCATTTGGGCAACAACAGCAGGGCA	1236	FOXJ3	36	220.672	93.4453	13.227
chr2	48457115	48457155	+	CID_010236	TATACCAAATTAAATCTTAATAGATTTAATGCAATTTTACA	TATACCAAATTAAATCTTAATAGATTTAATG	223	FOXN2	593	171.562	16.927	13.1742
chr15	38168402	38168442	-	CID_003959	AAGCAGGGGTTTCTAGAAGTTGGTCAACAGATCTGGTGAGG	CAGGGGTTTCTAGAAGTTGGTCAACAGATCT	104	BMF	1626	296.302	7.93356	13.1089
chr3	11573684	11573724	-	CID_011042	GCATTTATTATTTGCTATATTAATAGCTACTAACTAGAAAT	CATTTATTATTTGCTATATTAATAGCTACTAACT	260	VGLL4	474	217.878	19.9316	13.0446
chr17	43981624	43981664	-	CID_005531	GCGTGTGTTCTAGTGAACATTTTCATATATATTTATTGGTT	TTCTAGTGAACATTTTCATATATATTTATTGGTTATAGCCT	266	HOXB3	459	124.004	20.4069	13.0348
chr21	15258771	15258811	-	CID_009553	ATAATTGAAACTTTTTTCATTTTGAAAAGTATTGGTTACTG	AAACTTTTTTCATTTTGAAAAGTATT	150	NRIP1	1034	110.686	11.5169	13.0243
chr2	98604584	98604624	-	CID_010415	AAACAGCACGTTTGGAGAGATTATTCTAGTGAATAACAGTG	TGGAAACAGCACGTTTGGAGAGATTATTCTAGTGAATAA	163	MGAT4A	919	221.136	12.5263	13.0127
chr6	24758792	24758832	-	CID_013906	TGTTTATTTAAACGAACACATTCCTGCATTCAGGATGTGAG	AACACATTCCTGCATTCAGGATGTGAGG	1047	TTRAP	44	250.419	80.8211	12.9545
chr14	59833738	59833778	+	CID_003606	GTGGGATAGGTAGGGAAGGATTACTCTTAATTGTTTTAAAA	CAGTGGGATAGGTAGGGAAGGATTACTCTTAATTGTTTT	180	PPM1A	789	280.002	13.9094	12.9408
chr6	7194618	7194658	+	CID_013750	CAGAAGGAAAAAACATACCCTTGGGTACCCATAGCCAATAA	AAACAGAAGGAAAAAACATACCCTTGGGTACCCATA	218	RREB1	610	183.81	16.9174	12.8861
chr2	60539661	60539701	-	CID_010258	CAATGATGATTAACTATGAATTCTTAAGACTTGCATTTAAA	ATATTGATACAATGATGATTAACTATGAATTCTTAAGACTTGCATTTAAATGTGACA	177	BCL11A	811	135.41	13.7501	12.8727
chr12	8098562	8098602	+	CID_001710	TATGACATAATATTTCCCATTGGGGAAAGGAGAATTTCTCT	ACATAATATTTCCCATTGGGGAAA	121	FOXJ2	1335	235.941	9.42786	12.8343
chr1	202790533	202790573	+	CID_008550	GCCATTGCTATATTCTCCCTTTATAGGAGCCATTGGATTTC	CTATATTCTCCCTTTATAGGAGCCATTGGATTTCTTTCCTTTTGTGGGAAAT	376	MDM4	266	187.638	29.3524	12.8099
chr8	8679985	8680025	-	CID_015506	TTACAAAGTGCTCTGCTTAATAAGTACCTTACTTAGCAGAG	AATCTTACAAAGTGCTCTGCTTAATAAGTACCTTACTTAGCAGAGCACTTTGCAAACATATTACTTATTAGCAG	230	MFHAS1	565	148.234	18.0262	12.7592
chrX	122868952	122868992	+	CID_017028	AAGAAGCATCATACTATAACTGAACACAATGTGTATTCATA	AAGCATCATACTATAACTGAACACAATGTGTATTCATAG	456	XIAP	192	262.167	35.7787	12.745
chr17	25876397	25876437	+	CID_005251	GGTACAGAGACTGAGAAGTTTTTCATTCTGGTGTCAAAGTT	TTTGGTACAGAGACTGAGAAGTTTTTCATTCTGG	508	GOSR1	157	229.651	39.9241	12.7241
chr1	210860403	210860443	+	CID_008724	AACCACAGTCAGTGGAGAGATGTTTGGAAACCACAGTCAGT	AAAACCACAGTCAGTGGAGAGATGTTTGGAAACCACAGTCAGTGGAGCCTGGGTGGTACCCAGGCTTTAGCATTATT	115	ATF3	1435	104.604	9.04991	12.7073
chr19	56784442	56784482	+	CID_006677	AATTGTTTTTATAAAAATTATTCCCTATTGAATATTTATAT	AATCTAATCTAATTGTTTTTATAAAAATTATTCCCTATTGAATATTTATATAATGAGGTTGTATCAACAAT	173	ZNF175	842	115.502	13.6578	12.6667
chr12	27009176	27009216	+	CID_001891	CTGAATATACCAAGAGCTTTTGGCAGTACTGCTGGCTTTCT	TGACTACTGAATATACCAAGAGCTTTTGGCAGTACTGCTGGCTTTCTGGGTGATTAATTA	828	FGFR1OP2	74	270.557	65.4858	12.644
chr6	49568345	49568385	+	CID_014130	TTCATTCTGTAGCCAATGGCTTACAGTTTCTGTCTGGTCAT	CTATCATTCATTCTGTAGCCAATGGCTTACAGTT	114	CENPQ	1452	175.383	9.03126	12.6228
chr2	175750948	175750988	-	CID_010689	TTTTTATGGGAATTCTTTTATATAGTGTTCTGCATATTGTA	TAATTTTTATGGGAATTCTTTTATATAGTGT	92	ATP5G3	1887	297.893	7.30164	12.5999
chr19	57210650	57210690	-	CID_006686	CTTTTACCTCATATTTTCTGTCAATGAAAATACGTTGAATA	TCTTTTACCTCATATTTTCTGTCAATGAAAATACGTTGAATAAACTATAT	130	ZNF614	1221	88.9932	10.3194	12.5976
chr2	113212608	113212648	-	CID_010474	ATTTCAAACTTTTGAATATTTACCCTACAACTATGATAAAT	TATACATAAATTTCAAACTTTTGAATATTTACCCTACAACTATG	311	CKAP2L	366	175.535	24.6886	12.5969
chr10	38160004	38160044	-	CID_000238	TACACTAAATACCATTGGTGTCTTTATAGGTTGACATAATT	TTAATATTTTCTACACTAAATACCATTGGTGTCTTT	115	ZNF248	1429	229.078	9.14344	12.5773
chr2	219023320	219023360	-	CID_010879	TTTGTATGGAGCGGCACTTTTATCTGTGTTTTAGCAGAACT	ATTCTTTATGTTTTGTATGGAGCGGCACTTTTATCTGTGTTTTAGCAGAACTGTTCCTCTGT	333	USP37	327	169.311	26.5225	12.5554
chr15	80121836	80121876	-	CID_004331	TATTTCATATTGCAAAGATGTTTACAAGTATTTTAATTTAA	AAAAATTATATTTCATATTGCAAAGATGTTT	138	MEX3B	1153	271.264	11.1338	12.3947
chr11	74230838	74230878	+	CID_001317	GATTGGAGAAGGTACCTGGATCCTTGTGGACTGCCACTGCT	TTTATTCAACCTGCTGTCTGCTTTAGGATTGGAGAAGGTACCTGGATCCTTGTGGACT	297	RNF169	388	169.072	24.0766	12.3356
chr2	177803476	177803516	-	CID_010704	TAAATACTACAAAAACTTATTTATACTGTTCTTATGTCATT	TAAATACTACAAAAACTTATTTATACTGTTCTTATGTCATTTGTTATATTCATAGATTTATATGATGATATGACATCTGGCTAAAAAGAAATTATTGCAAAACTAACCACTATGT	211	NFE2L2	640	226.744	17.1858	12.2776
chr7	123110491	123110531	-	CID_015210	ATACCTACCTACTTTAAATTTTAGGTAGAAAATTATCTGAT	CCTCTCTACACTACACTAATCTGCCTAAAGGTGGTTGTTTCATATTTATAATGCTAATTATCATACCTACCTACTTTAAATTTTAGGTA	492	WASL	163	200.218	40.0761	12.2766
chr8	71712471	71712511	-	CID_015854	TTTATGCTAAAATATGTAAATTACACTATACAACCATATGA	TAAAATATGTAAATTACACTATACAACCATATGATAGGTTATTTCTCTAACCTTG	153	LACTB2	1006	373.459	12.4731	12.2664
chr5	171569768	171569808	-	CID_013599	AGCTTTAACTACTTCCTTATTTTTATGCAATCATTTTAAAG	TAACATCATGTTTCTGAGAGCTTTAACTACTTCCTTATTTTTATG	455	UBTD2	193	225.686	37.2231	12.2236
chr4	101040733	101040773	-	CID_012362	GTTATATGACACATTTACATTTTCCTTATCAAGGTGTCAAA	ACACATTTACATTTTCCTTATCAAGGT	145	DNAJB14	1083	202.841	11.9826	12.1009
chr9	135887263	135887303	-	CID_016590	TGTATTCACTTCTGGTCTCTTTAAGACTGTTTTAAAAGAAA	TTCTTTTGTATTCACTTCTGGTCTCTTTAAGACTGTTTTAAAAG	463	BRD3	189	251.435	38.5922	11.9972
chr15	40622174	40622214	-	CID_004008	GGGACTTTAATAATCAAGATTTTCTTGAAGATTTGTTAGAA	ACTTTAATAATCAAGATTTTCTTGAAGATTTGTTAGAAATAATGTCTTATTTCT	186	LRRC57	759	338.966	15.5086	11.9934
chr3	72506777	72506817	-	CID_011415	TGTTAATGTATTATACGAGCTATATTTTTCATTTGCCCAGA	TCAAAACAATCTTATCTTGTGAATTTTTGTTAATGTATTATACGAGCTATATTTTTCATTTGC	418	RYBP	225	158.505	34.914	11.9723
chr22	40722154	40722194	+	CID_009968	TCCCTGAAGCCCTGTATTTATTAATGCATATATTTCCCCTG	TCATACATTTAGGCTTTTCTTGCCTTTCCCTGAAGCCCTGTATTTATTAAT	117	2014-09-03	1402	331.326	9.80311	11.935
chr5	137520633	137520673	-	CID_013318	ATGAGCTGGAAAATCTCTCTTAGAGAGTTGGAGTAGCACAA	ACATGAGCTGGAAAATCTCTCTTAGAGAGTTG	718	BRD8	88	228.513	60.6284	11.8426
chr1	208482731	208482771	+	CID_008682	GATACAATATTTTTTTTAAATAAAAGACTAAAGACAGGGAG	ATACAATATTTTTTTTAAATAAAAGACTAAAG	173	SERTAD4	847	212.586	14.6087	11.8423
chr9	139314342	139314382	-	CID_016614	ATAAAAGGGAGGCTGAATTATTCAAATTTAAATGAGGTTTC	AAATAAAAGGGAGGCTGAATTATTCAAATTTA	295	NRARP	395	111.066	24.9228	11.8366
chr9	128637734	128637774	+	CID_016491	AGATTACAAACAGGGATTTATTCACAACACTGTATCATTCT	ATTTATTCACAACACTGTATCATTCTCGATATATAA	124	ZBTB43	1286	109.159	10.5448	11.7593
chr7	2734785	2734825	-	CID_014736	ATTTCACTGTTAATCCTTATTGTCTTTTTTATTAAGATGTT	TTAATCCTTATTGTCTTTTTTATTAAGATG	441	GNA12	202	260.964	37.6222	11.7218
chr8	33348859	33348899	-	CID_015685	GCTGGACAGCCTGGACATTTTGAGCAGCGCGAGAGTAGAAG	ACAGCCTGGACATTTTGAGCAGCGCGAGAGTAGAAGTGAATACCCCC	296	FUT10	391	166.127	25.3973	11.6548
chr9	72190491	72190531	-	CID_016179	CAGATTTTTGAAACACTTATTTTAAACCAAATTTTAATTTC	TTTTGAAACACTTATTTTAAACCAAATTTTAATTTCTG	258	KLF9	481	173.539	22.1686	11.6381
chr8	9031989	9032029	-	CID_015514	GTCAGAGTCAATGGGAGAATTTAATTTACCTTTAAGATTTC	TCAGAGTCAATGGGAGAATTTAATTTACCTTTAAGATTTCATTTT	124	PPP1R3B	1300	220.82	10.7038	11.5847
chr1	202790615	202790655	+	CID_008552	TTTGATGTGCACTAATGCCATTATTGGTAATGCCGTTATTG	CACTAATGCCATTATTGGTAATG	339	MDM4	317	187.638	29.3524	11.5493
chr3	172066629	172066669	-	CID_011816	GCTTATAGCTGGTATAATTTTTTCCCACGATTTCCAAAATC	TATAATTTTTTCCCACGATTTCCAAA	64	RPL22L1	2833	124.857	5.54544	11.541
chr6	111323565	111323605	+	CID_014459	ATTTACGCTTCAATAAAAGTTTAATTGTCTAGTGACATTCA	TATTTCTGTACCACAATTTACGCTTCAATAAAAGTTTAATTGTC	1897	AMD1	18	156.253	165.784	11.4426
chr11	31767812	31767852	-	CID_001099	GGAACAAATCTTCATTTTGGTATCCAAACTTTTATTCATTT	AACAAATCTTCATTTTGGTATCCAAACTTTTATTCATTTTG	172	PAX6	851	229.645	15.041	11.4354
chr8	8680038	8680078	-	CID_015507	GCAAAACTTGAGTCTTTTAATGGCTTAAGATAATCAGGAGT	CAAAACTTGAGTCTTTTAATGGCTTAAG	206	MFHAS1	663	148.234	18.0262	11.4278
chr17	24902339	24902379	+	CID_005223	TCCAGATAAAATGAGGGTTATCAGCTAACTGATATGCTATC	TCCAGATAAAATGAGGGTTATCAGCTAACTGATATGCTATCATTGAGGTTCATCAATGAATT	1182	TAOK1	37	166.721	103.477	11.4229
chr11	109542634	109542674	+	CID_001452	TAATTATTCACAATGCAACTTTTATATTTAACATACTCTTT	CAACTTTTATATTTAACATACTCTTTAGCTTTCCTGCTATTTATCAAGGCTGGCCT	131	ZC3H12C	1214	180.588	11.4706	11.4205
chr5	149341843	149341883	+	CID_013467	AAGTAGCTCCAAAACTTAATTACTCTCCTGTTTTAGGGGTT	CTCCAAAACTTAATTACTCTCCTGTTTTAG	216	SLC26A2	618	349.21	18.9689	11.3871
chr21	15256813	15256853	-	CID_009550	TCTATTCCATGTCCATACTATGACAATCTTATTGTCAACAC	TCCATACTATGACAATCTTATTGTCAACAC	130	NRIP1	1226	110.686	11.5169	11.2878
chr18	9272144	9272184	+	CID_005935	TGTGAATATATGTAAATACGTTTAATAAATTTTATTGGTCA	TAAATACGTTTAATAAATTTTATT	75	ANKRD12	2420	181.547	6.66087	11.2598
chr3	150719570	150719610	-	CID_011706	AACTAATATTATTTATAATCTATGAATTTAATCTTTTTTGA	CCTGCATTGCCAATGAAGTCCTCAACTGTTTAATATTTTGAACTAATATTATTTATAATCTATG	428	WWTR1	210	248.439	38.0231	11.2563
chr7	32493316	32493356	-	CID_014856	AATGACAAGAAAATGGAATTTTTTTTCCCACTTTCTAATGT	ACAAGAAAATGGAATTTTTTTTCCCACTTTCT	248	LSM5	509	260.333	22.1134	11.2149
chr1	37721940	37721980	+	CID_007166	CCCACAAACCAAAGATACTGTAGGATTGGTTCTGGCCCATG	ATACTGTAGGATTGGTTCTGGCCCAT	98	ZC3H12A	1726	116.037	8.77594	11.1669
chrX	72819504	72819544	+	CID_016868	GCATAATACAAAATATCTCATTTTCACTGATAGAAAATTGC	CATAATACAAAATATCTCATTTTCACTG	162	CHIC1	933	270.392	14.5149	11.161
chr2	202610325	202610365	+	CID_010808	GGTTGAGATAAACATTCCTTTTTAAGGAAAAGTGAAGAGCA	ATAAACATTCCTTTTTAAGGAAAAGTGAAGAGCAGTGTGCTGTCACAC	224	FZD7	587	138.243	20.1341	11.1254
chr6	138785552	138785592	-	CID_014573	ATAAATAATTGAGTTGCTAATTACTTCTAATCTTCTCCAAT	CTAATTACTTCTAATCTTCTCCAATCAG	175	NHSL1	827	240.761	15.8307	11.0545
chr6	16412689	16412729	-	CID_013850	ATATGTGAGCAAGATTTTTTTTAAACAATTACTTTATTATT	ATTTTTTTTAAACAATTACTTTATTATT	145	ATXN1	1085	179.013	13.2821	10.9169
chr5	114979692	114979732	-	CID_013107	AACTTAATATTGGCAACATTTTTAAATCCTTACTCATACAC	CAACATTTTTAAATCCTTACTCATACACTTG	362	TICAM2	279	269.168	33.354	10.8533
chr21	37807946	37807986	+	CID_009647	TGCTGTGAATTTTACAAAAATTTATTTTCTTTTTTGATAAT	AATTTTACAAAAATTTATTTTCTTTTTTG	479	DYRK1A	174	130.279	44.1991	10.8373
chr12	8098291	8098331	+	CID_001709	TTCATGCATATTATTTTATTTACCCATAATTTCCAAGAGGT	CTTTTCATGCATATTATTTTATTTACCCATAATTT	102	FOXJ2	1658	235.941	9.42786	10.819
chr14	38937185	38937225	-	CID_003471	GACGTGGTCTCTGTGAGACTTCCACCTGACCCCAGTTTTAA	CGGTACAGACGTGGTCTCTGTGAGACTTCCACCT	154	FBXO33	993	202.408	14.2738	10.789
chr9	107350748	107350788	+	CID_016341	CACATAAAATTTTCTAATATTCATTTGGAAAACCTCTCCAC	AAACTCTTCACATAAAATTTTCTAATATTCATTT	58	FSD1L	3186	257.723	5.38133	10.778
chr1	226748611	226748651	+	CID_008889	ATTGAGTGTCGGATTTGGGGTTAGCATCCAGAAAGAAGAAT	GCAGGTACCTGAGGTGCACCATTGAGTGTCGGATTTGGGGTTAGCATCCAGAA	640	RNF187	110	400.922	59.8772	10.6885
chr8	103730959	103730999	-	CID_015969	ATATCTAGAACTATCATTTTTACACTATTGTGAATATTTGG	TGGATGTAGTGATTAAATATATCTAGAACTATCATTTTTACACTATTGTGAATATTTGGAATTGAACGACTGTATATTGCTAAGAGGGCC	235	KLF10	544	124.876	21.9946	10.6844
chr13	43308566	43308606	-	CID_003144	TTCAAATATTTTACTCCATTTTCTCTTTTATCCAGAAGGTA	CTTCAAATATTTTACTCCATTTTCTCTTTTAT	55	CCDC122	3413	268.538	5.15493	10.6694
chr20	61691412	61691452	-	CID_009526	CTGGGGACGTTACTAACTCATGACTTGGGAGCTAAGCCCAA	TCTGCACCCAGCCAGGTCCCTGGGGACGTTACTAACTCATGACTTGGGAGCTAAGCCCAAGTGTGAAACCTCTGGATCCTATGGATTTGGTTTCTTCCCACAGTTTTCTGTAGGTT	157	GMEB2	970	193.518	14.7488	10.6449
chr19	62458129	62458169	+	CID_006711	TGTTGTCTTGTATGTACATTTCTGTCCTGTGTCAGGAAAGT	TATGTACATTTCTGTCCTGTGTCAGGAAAG	176	ZNF805	812	122.927	16.6014	10.6015
chr10	115479683	115479723	+	CID_000808	CAAGGGGATATTTACTGCTCTTTATTGCAGAATGTGGGTAT	ACAAAACACAGCCAAGGGGATATTTACTGCTCTTTATTGCAGAATGT	573	CASP7	127	360.288	54.3441	10.5439
chr1	210860356	210860396	+	CID_008723	GCTGGAAGAGCCAAAGAATATTCCATTTTCCTTTCCTTGTG	CCAAAGAATATTCCATTTTCCTTTCCTTGTGGT	95	ATF3	1816	104.604	9.04991	10.4973
chr3	23995905	23995945	+	CID_011148	TCAAAAGATCATGTTGATTCTTAATTTTTGCCTTTTGCATA	CTTTTTGAAGTAATGAAAACCTCAAAAGATCATGTTGATTCTTAATTTTTGCCTTTTGCATAAGCCT	342	NR1D2	310	189.394	32.7581	10.4402
chr4	140648089	140648129	-	CID_012479	TCCAGTGCTACTTAAACACATTACAAAAATTTTGGTGAGAA	AATTATTCCAGTGCTACTTAAACACATTACAAAAATTTTG	1163	SETD7	40	335.338	111.709	10.411
chr3	171594812	171594852	+	CID_011812	CAATACAATCTATTTAGATCTGGAGAAGGAAAAATCAGATA	ACATATTCTCCCAATACAATCTATTTAGATCTGGAG	335	SKIL	322	249.696	32.6133	10.2719
chr6	18574349	18574389	+	CID_013874	GTAAATCTGCCTAAAGATTTTTTGCATATTATATATGTGAA	ATTTTTTGCATATTATATATGTG	166	RNF144B	898	169.318	16.2086	10.2415
chr5	167917069	167917109	-	CID_013580	ACTAAAACCAGAGGCATTATTACTGCATTGTTTGTCACTGG	AACTAAAACCAGAGGCATTATTACTGCATTGTTTGT	666	PANK3	100	247.413	65.1076	10.2292
chr4	38621715	38621755	+	CID_012136	GAATGCAAATTTAGAGAGAGTTATCATTTCTCTCAATGTGT	CAAATTTAGAGAGAGTTATCATTTCTCTCAATG	58	FAM114A1	3190	299.193	5.7286	10.1246
chr10	75201253	75201293	+	CID_000458	GGCTCAGTGTCATCCACAACTTCCTATATTAGGGATAAAAC	AAAGAGTGGGGATCCTAAGGTTACTACAGGGGGCTCAGTGTCATCCACAACTTCCTATATTAGGGATAAAACATAT	368	SEC24C	275	404.193	36.6097	10.052
chr18	10541749	10541789	+	CID_005949	CTTAGAATAACATCCTCCTTTGGGAGGTGGTCTCGGGTGCG	AATAACATCCTCCTTTGGGAGGTG	492	NAPG	164	317.346	49.1914	10.0017
chr14	64468755	64468795	+	CID_003634	AGCCTGATGGTTTGTCTTATTTCATTCATACTGAAAATTCT	TGTCTTATTTCATTCATACTGAAAATTCTTTGCATATTTTTTTTCTGCTT	196	CHURC1	700	294.246	19.6138	9.99296
chr12	132009083	132009123	-	CID_002929	CTGGACAATGCAGTAGAAATTATAACAAATACAAAGTTCTT	TATCTGGACAATGCAGTAGAAATTATAACAAATAC	142	ZNF605	1110	256.048	14.233	9.97685
chr8	57239677	57239717	-	CID_015786	GTGGGAGGTTTTTAGAAGAGTATATATCTCTTTAAAAAAAA	GGTTTTTAGAAGAGTATATATCTCTTTA	90	PLAG1	1930	217.411	9.03126	9.96539
chr7	65743582	65743622	+	CID_014978	ACACAAAGGGATAGTCTCTTTTCTGGAGCTGATGTCCCTGC	TACACAAAGGGATAGTCTCTTTTCTGGAGCTG	72	KCTD7	2514	241.764	7.23928	9.94575
chr9	23682278	23682318	-	CID_016121	TTGCATTCTATTGCCTTCTTTGAAGAAGGTGGACCTTTTAA	AATATGGACAAGAGGTACAGGGTTTTTACCTGTCACATTGCATTCTATTGCCTTCTTTGAAGAAGGTG	126	ELAVL2	1274	265.654	12.715	9.90957
chr18	13750108	13750148	+	CID_005964	CCAATGTAGAAATTCAACATTTGCTGTCTGTGACAGATGAA	AAACTCCAATGTAGAAATTCAACATTTGCTGTCTGTGACAGATG	549	RNMT	138	271.118	55.6598	9.86349
chr2	175750790	175750830	-	CID_010688	CTAACATCAGTTAGAATACTTCAAATCAGAATCACCTTCCA	TTTTAAGGTCTAACATCAGTTAGAATACTTCAAATCAGAATCACCTTCC	72	ATP5G3	2524	297.893	7.30164	9.8608
chr2	63972032	63972072	+	CID_010282	TGGAGCAATACTTTCCTTCTTTGAAGAGAATCCCAAAAGTT	CAATACTTTCCTTCTTTGAAGAGA	473	UGP2	183	327.796	48.0009	9.85398
chr15	57743342	57743382	-	CID_004123	AAATTTCTTGAATTTAGCTCTTTAATAGCTAACTGTATTAT	AATTTAGCTCTTTAATAGCTAACT	752	BNIP2	82	228.74	76.4783	9.83286
chr2	61130689	61130729	+	CID_010267	TTACTACTGAGACTTATTTATAGTCTTAGTGCTCTATTGCC	TTTTTACTACTGAGACTTATTTATAGTCTTAGT	332	PEX13	330	197.225	33.8484	9.80843
chr6	16256290	16256330	+	CID_013846	AAATATTAAAACTCTACTTTTTTATGGCACATATTAGCATA	TCAAATATTAAAACTCTACTTTTTTATG	215	MYLIP	623	52.8199	22.0255	9.76143
chr5	98159844	98159884	+	CID_013031	TAAAACGGGGGAAACACTGGTTTTCACAGATGCTCCACATG	TTCAGAGGTCTCCTGGGGGAGCTTAAAACGGGGGAAACACTGGTTTTCACAGATGCTCCACATGGCTGTCTTTAAAAGACTCA	89	RGMB	1955	91.4466	9.12469	9.75376
chr19	48782215	48782255	-	CID_006590	AGAAAAGACTAAGACTCCCTTGTAGACAGATCACTGGCCGC	ACTAAGACTCCCTTGTAGACAGATCACTGGCCGCCAC	82	IRGQ	2160	276.145	8.4266	9.73109
chr4	157902559	157902599	-	CID_012534	ATCCAGCCATTACTAACCTATTCCTTTTTTGGGGAAATCTG	CCATTACTAACCTATTCCTTTTTTGGGGAAATCT	249	PDGFC	506	312.19	25.6662	9.70148
chr4	17235010	17235050	+	CID_012076	ATCTAATACAATATTTGTAATGTTTCCAGAGCTCTCAGAAT	AAGAGGAATCTAATACAATATTTGTAATGTTTCC	477	MED28	177	247.354	49.2877	9.67787
chr20	45716589	45716629	+	CID_009402	TGTAGGTCACAACAACTCATTTTTACAGAGTTTGTGAAGCT	TCACAACAACTCATTTTTACAGAGTTTGT	572	NCOA3	129	255.612	59.6796	9.58451
chr4	113416572	113416612	-	CID_012404	CTATTGATTCTTTCTAGGATTTTAGCTTCTGGTCTGATGTG	TTATCTACTATTGATTCTTTCTAGGATTTTAGCTTCTGGT	101	TIFA	1669	144.019	10.5779	9.54819
chr19	11590619	11590659	+	CID_006294	AGACTTCTGTACATGTTTCTTCAAAACAGTTTATTAACTGT	TTTCTTCAAAACAGTTTATTAACTGTCTT	70	ZNF627	2568	70.4652	7.36761	9.50105
chr8	103731104	103731144	-	CID_015971	GGCTGGAAGGAAATAAACATTACGGTACAGACATGGAGATG	TTTCAAGAATATGGAGGCTGGAAGGAAATAAACATTACGGTACAGACATGGAG	208	KLF10	652	124.876	21.9946	9.45686
chr7	41970316	41970356	-	CID_014882	TTTAGCAATCTCATCTCACCTAACTGAGATGTGTTTCAATT	CAATCTCATCTCACCTAACTGAGATGTGTTTCAATTATATTCCTTTTATGGAAAA	177	GLI3	809	172.944	18.7169	9.45671
chr5	137712631	137712671	+	CID_013339	GGGGAGAAGGTCTACAGTTATCATTATTTTAATTCCATTAC	AGAAGGTCTACAGTTATCATTATTTTAATTCCATTACTTTCAG	543	FAM53C	144	179.079	57.6198	9.42385
chr20	31727462	31727502	-	CID_009246	GGAACTGAGGCCTGGGTGATTTATTTATTGGGAAAGTGAGG	AACTGAGGCCTGGGTGATTTATTTATTG	380	E2F1	264	290.027	40.3527	9.41696
chr21	46813037	46813077	+	CID_009699	CCTAACACTACAATATTAATTCTTCTCGTGGAAGTGTACTG	TTTTCCTAACACTACAATATTAATTCTTCTCG	113	DIP2A	1464	276.142	12.0098	9.40901
chr10	80745561	80745601	+	CID_000478	AACAGATGCATTCATTTCTCTTGGAATGTGTATTGTTTTTA	ATGCATTCATTTCTCTTGGAATGTG	97	ZMIZ1	1755	207.1	10.3098	9.40853
chr13	20844768	20844808	-	CID_002942	GCCTAACCTACATTGACATGTACACAGAACATTTTAAAACT	CCTAACCTACATTGACATGTACACAGAACATTTTAAAACTTTTTTTTTCAAAAGTC	259	ZDHHC20	478	358.139	27.5331	9.40685
chr22	30344567	30344607	-	CID_009842	CAGGAGAGACATCATTGAATTTTTTCAACTGTATCAGTAGC	CAGGAGAGACATCATTGAATTTTTTCAACTGTATCAGTAG	289	PISD	405	244.467	30.7243	9.40623
chr2	152398612	152398652	-	CID_010615	GTTGTTACTTATAATCTGCATTAGCAGTAGAAAAATAATGT	TTACTTATAATCTGCATTAGCAGTA	100	CACNB4	1700	267.301	10.6447	9.39432
chr1	37775144	37775184	-	CID_007170	ACACAACAATTTTGATCATATTAACTGTACTTCAGTTTTGC	ATCATATTAACTGTACTTCAGTTTT	421	SNIP1	220	184.191	44.8396	9.38901
chr5	38978105	38978145	-	CID_012719	ATATAGATACATACTATATATATTCATATTTGTGGATTTCC	ATACATACTATATATATTCATATTTGTGGATTTCCT	418	RICTOR	226	209.414	44.617	9.36862
chr3	187246823	187246863	-	CID_011899	TCCTGCCAAGCTGCGTTATATTCTGTACTGTGTACAATAAA	CCAAGCTGCGTTATATTCTGTACTGTGTACAATAA	288	ETV5	408	297.661	30.7685	9.36023
chr1	67224183	67224223	+	CID_007415	ATTTGCTATAATTTTCAAAATTATTTTTGAAGCAAGACAAA	CTATAATTTTCAAAATTATTTTTGAAGCAAGACAAAAGTTTAATGTCAGC	348	MIER1	301	171.248	37.2772	9.33546
chr17	25876642	25876682	+	CID_005252	ACACTTTATTATCTTTGATTTTTCAAAGGGCCTTGATTGGT	ACACTTTATTATCTTTGATTTTTCAAAGGGCCTTGATTGGTGGTTGTGTC	372	GOSR1	270	229.651	39.9241	9.31767
chr18	2908589	2908629	-	CID_005919	AAGGGACCACATGAGCCTTCTCCCATGCAAAGCTTCCCCCA	AAGGGACCACATGAGCCTTCTCCCATGCAAAGCTTC	92	LPIN2	1877	191.909	9.91769	9.27635
chr1	226946498	226946538	+	CID_008895	AAGGGCTACTTAATGCACAGTGCATTATGTACACAGGTCAA	AACACTATGGTTAACCCTCTCTTGATTAAGGGCTACTTAATGCACAGTGCATTATGTACACAGGTCAACCATGGTAA	717	RHOU	90	215.042	77.3031	9.27518
chr8	38947713	38947753	+	CID_015728	CTAAGAGAACTATTTTTACCTGAGTAAATGCTCTCCTCTTC	AGGAAGAGACTAAGAGAACTATTTTTACCTGAGTAAATG	86	PLEKHA2	2035	346.118	9.28335	9.2639
chr8	105571695	105571735	-	CID_015994	GTTTTTACAAAATAATACCTTATTTTAATTGAAACGTTTAT	TTAAATGGTTTGTTTTTACAAAATAATACCTTATTTTAATT	159	LRP12	951	126.749	17.1681	9.26134
chr11	9567676	9567716	+	CID_001020	ATGACTTCTGACATTCCAAGTTTTTCACAAAATATATTTTA	TTTGAAATGCCAGAATGACTTCTGACATTCCAAGTTTTTCACAAAATATATTTTATCT	285	WEE1	415	108.905	30.7761	9.26044
chr6	151718854	151718894	+	CID_014637	CTTCTGAAACTGGAGTATCATTCTTTACATATTTATATGTA	AAACTGGAGTATCATTCTTTACATATTTATATGTATGTTTTAAGTAGTCCTCCTGTATCTATT	477	AKAP12	178	279.98	51.8558	9.19858
chr3	102526871	102526911	-	CID_011488	ATGATAAAAATTCGCTCTTTTAAAGTGCAGCTTATTATTCT	ATAAAAATTCGCTCTTTTAAAGTGC	50	SENP7	3760	292.722	5.43574	9.19837
chr12	47372665	47372705	-	CID_002074	ATATATCAGAAGAGAGGAAGTATTTAAACGTCAAATCTTTT	TTTAATATATCAGAAGAGAGGAAGTATTTAAACGTCAAATCT	925	CCNT1	58	177.624	100.658	9.18951
chr17	33813670	33813710	+	CID_005337	CTTTCTTTTCACTGCAGCAGTGTTTATCAGTAGTTCAAAAT	CCATCTTTCTTTTCACTGCAGCAGTGTTTATCAG	129	SOCS7	1232	206.107	14.0497	9.18169
chr2	60540740	60540780	-	CID_010261	TGATCTGTATGGGGCAATACTATTGCATTTTACGCAAACTT	TATGGGGCAATACTATTGCATTTTACGCAAACT	126	BCL11A	1277	135.41	13.7501	9.1636
chr2	42523435	42523475	-	CID_010183	CTACACCAAAACTCTTCTTGTAAGAATACTGACTAATATGC	ATGGATACATAATGATTTGATCTGATCTTTAACTATTGTGAATCACAGCTACACCAAAACTCTTCTTGTAAGAATACTG	116	KCNG3	1418	212.929	12.6884	9.14222
chr3	195339024	195339064	+	CID_011924	GCTCTTAAAATATCTTCCTTTGGGGAAGTTTATTTGAGAAA	TATTATAAAAGCTCAGATGACATTTCGTTTTTTACACGAGATTTCTTTTTTATGTGATGCCAAAGATGTTTGAAAATGCTCTTAAAATATCTTCCTTTGGGGAAGTTTATTTGAGAAAATATAATA	416	HES1	229	36.2676	45.6024	9.12233
chr17	39627134	39627174	-	CID_005477	TATGATGACATCAACTGACTTGGGTGCAAGGGATAGCCTTT	ACTTGGGTGCAAGGGATAGCCTTTGGCTG	109	ATXN7L3	1528	256.198	12.0002	9.08316
chr2	189167851	189167891	+	CID_010737	CATAAGGACTACTCTTCTCATATTTTCTTCTTTGATGAAGA	ACTACTCTTCTCATATTTTCTTCTTTG	81	GULP1	2213	262.792	8.93862	9.0618
chr18	53299315	53299355	+	CID_006101	TGTGATTTTGGTACTAGGGATATAATTATTTCATTCCAGGA	ATTTTGGTACTAGGGATATAATTATTTCATTCCAGGAAATAAT	101	ONECUT2	1675	222.043	11.148	9.05989
chr5	66499812	66499852	+	CID_012823	TAGATGAAGCTTGCTGTTTTTAGCAAGTTCCTGGGTTTCAC	ATGAAGCTTGCTGTTTTTAGCAAGTTCCTGGG	123	MAST4	1307	238.044	13.6013	9.04327
chr2	43303400	43303440	-	CID_010191	AAAAGATTTTTACCACTTTTTTTATATAGATATAAAGTGAA	CTTGAGAGAATCTGAATGTAGGATGGGTTCAACTGCACAAAAGGAAAAGATTTTTACCACTTTTTTTATATAGATATAAAGTGAAGCAACCGCCT	238	ZFP36L2	534	109.083	26.3344	9.03761
chr9	88749579	88749619	-	CID_016233	GTTTAAATATGCGGAGAATGTATATTGCCTCTGCTCCTATC	TTTAAATATGCGGAGAATGTATATT	119	GAS1	1367	191.093	13.1835	9.02641
chr12	25253829	25253869	-	CID_001883	TTTACCTTAAATGCTTATTTTAAAATGACAGTGGAAGTTTT	CTTTTACCTTAAATGCTTATTTTAAAATGACAGTGGAAGTTTTTTTTTCCTCTAAGTGCCAGTATTCC	797	KRAS	77	272.036	88.3169	9.02433
chr8	126519407	126519447	+	CID_016039	CGTGTATACCTCACGTACTGTGTACTTTGTACATATATTTT	TGTATACCTCACGTACTGTGTACTTTGTACATATATTTTACCTTTTATACCT	188	TRIB1	735	29.8724	20.8403	9.02097
chr6	86378605	86378645	-	CID_014294	TAAAAGCAAGGCTTGTTAAATATGATATGAGGGTAAGATTT	TTAACTACCTCAGTAGCAGAGGATTGAACTATACCCTGTCTGTACTGTACATAGAAAATCTTTGTAGATAAAAGCAAGGCTTGTTAAATATGATATGAGGGTAAGATTTTAATATACCAAATGTAACATTCTTAGTTGCCTTT	1799	SYNCRIP	20	196.127	199.668	9.00997
chr5	98159418	98159458	+	CID_013027	GTAAAAGCAATAGAAGAAATTTCTATAGGATCTGGGTTTAG	AAATTTCTATAGGATCTGGGTTTAG	82	RGMB	2150	91.4466	9.12469	8.98661
chr17	54416305	54416345	+	CID_005688	GGCTCCTTGAAAGTAACACCTTTTCCAAGGACAATGGCAAC	TAACACCTTTTCCAAGGACAATGGCA	92	PPM1E	1871	218.508	10.2412	8.98331
chr3	171595149	171595189	+	CID_011813	AAACTTGCCACATGACATTGTATCGTCTTCATTTTCCAGAA	ACATTGTATCGTCTTCATTTTCCAGAAGATG	292	SKIL	398	249.696	32.6133	8.95339
chr13	109205215	109205255	-	CID_003359	CATGGAGAGGTTACACTAATTCATTGGAGATGTAAGTTGTT	TCGACCTCTCCTCCCGTGGGGGCTTCCCCAGTGCCTATCTTCTCTGATAGTCATGGAGAGGTTACACTAATTCATTG	161	IRS2	936	186.239	17.998	8.94544
chr18	31544824	31544864	+	CID_006038	GATGGTTTTTTGGAAAACCTTTTTCACTCCATACTCAGATA	AAAACCTTTTTCACTCCATACTCAGATATGC	133	GALNT13	1197	307.837	14.8688	8.94491
chr10	93029476	93029516	+	CID_000521	GACGAGCACAATCTGTGTGTTACACACATTTAGTTTTTATA	AGAAATATGACGAGCACAATCTGTGTGTTACACACATTT	483	PCGF5	170	282.365	54.1932	8.91256
chr6	117063509	117063549	-	CID_014487	TGTTAATTGAATTATACCTATCATACTTCATTGTTTGGTAA	AATTATACCTATCATACTTCATTG	64	ZUFSP	2818	196.508	7.18385	8.90887
chr1	67225153	67225193	+	CID_007422	AAAGATGGTCTGTAGAAATGTTTTTAAAGATTAGGGATGCT	CTTTAGCAAGCAGATGGTCACAATCTGTTTTCTAAATCATTTTTTATTAAATGAATCCAAAGTATCCTAGCTCTTTGTCAAAGATGGTCTGTAGAAATGTTTTTAAAGATTAGGGATGCTGTACTTTTTGAATTGTTGCAGTGTTGGAGATGCCATTTTCACCTTTTTAAAAAGATGCATTTTATTTGCA	332	MIER1	331	171.248	37.2772	8.90624
chr9	98189399	98189439	-	CID_016310	TGTTAGCAAACACTACATTTTAATTGTACTGCTTGTTTAGA	CAAACACTACATTTTAATTGTACTGCTTGTTTAGAATTATTAGC	149	ZNF367	1037	78.4331	16.7312	8.90549
chr2	175751136	175751176	-	CID_010690	TGGTGTCATGGGAATGTACGTTATTTCCAAAGTCATTTCAT	TATTGGTGTCATGGGAATGTACGTTATTTCCA	65	ATP5G3	2813	297.893	7.30164	8.90211
chr14	35837976	35838016	-	CID_003462	TTTACTTTTTTGTATACATATGTGTAACTTACACTGTTATT	TATACATATGTGTAACTTACACTGTTATTAATTCAACGGATATATATTTATCAATG	390	MBIP	253	188.952	43.9798	8.86772
chr15	80121658	80121698	-	CID_004330	ATTCTGTTGGGATGGAGATTTTATAGGTTCAGACAAATCTT	TATTCTGTTGGGATGGAGATTTTATA	98	MEX3B	1737	271.264	11.1338	8.80201
chr2	60539553	60539593	-	CID_010256	AAAGTTGTACTTCATTTCTTTTCCATACACTGTGTGCTATT	TACTTCATTTCTTTTCCATACACTGTGTGCTAT	121	BCL11A	1341	135.41	13.7501	8.79996
chr14	22510976	22511016	-	CID_003417	TTATCAGCAACATAAATTTATCAAATTTGCAGCACTTTGTA	TACTTCTGAGCTATTATCAGCAACATAAATTTATCAAATTTG	66	JUB	2762	302.4	7.50244	8.79713
chr19	21096824	21096864	+	CID_006361	GCAAACATACATTACAGTTCTTACTGTGTAATCGATGCTCC	CAAACATACATTACAGTTCTTACTGTG	187	ZNF714	743	214.561	21.2988	8.77985
chr11	35784905	35784945	+	CID_001131	CCTATTAACAAAAACCCAATTTTGTTCATATTGAAGCATGA	AAGGATCTGGAATAATCTTGAAGGGAAGTCAGAGTTTTCTCCCTGCCTATTAACAAAAACCCAATTTTG	369	TRIM44	274	303.319	42.0652	8.77211
chr17	4741580	4741620	+	CID_005012	CTTCTGGGGAGGGACACAGCTTCCCCTTCCCAGGAATTGAG	CTTCTGGGGAGGGACACAGCTTCCCCTTCCC	168	MINK1	883	311.727	19.1974	8.75119
chrX	107214334	107214374	-	CID_016978	TTTTGTGATAGGAGGGATATTTACATATTTTAGTGGACCAC	TGATAGGAGGGATATTTACATATTTTAGTGGACC	407	PSMD10	237	381.811	46.8469	8.68788
chr3	159892837	159892877	+	CID_011754	GCTAGTTAAATTTGAATTCCTTGGAATTTATCGTATATTGT	TTAAATTTGAATTCCTTGGAATTTATCG	351	GFM1	295	393.092	40.6166	8.64179
chr9	122403470	122403510	-	CID_016409	AATACTTCCTCTTGACAGCTTTGATTGGAATGGGGTTATTA	CAACAATACTTCCTCTTGACAGCTTTG	158	MEGF9	957	183.635	18.4176	8.57873
chr5	78658227	78658267	+	CID_012939	ATGAATAATTAATTGCCCATTAGGGCTAAGGAGACTGACAT	CATGAATAATTAATTGCCCATTAGGGCTA	226	JMY	581	144.808	26.4455	8.54587
chr14	61331694	61331734	+	CID_003620	TAATAGAAAAAATTCTGTTATTCGCAGATTGTTACTATTTC	AAAAAATTCTGTTATTCGCAGATT	167	SNAPC1	886	183.489	19.5622	8.53687
chr1	145093456	145093496	-	CID_007848	GCTGAGGTACAGAGCTGCTTTTCAATATTTCATAAAGGAGT	AGGTACAGAGCTGCTTTTCAATATTTCATAAAGGAGTGGC	183	PRKAB2	775	187.659	21.441	8.53506
chr9	128638642	128638682	+	CID_016495	TTTTTGTAAACTCTGGTTTTTACCTTTTTTTCATCCCCACG	TAAACTCTGGTTTTTACCTTTTTTTCATCCCCACGTT	89	ZBTB43	1943	109.159	10.5448	8.44015
chr9	98188309	98188349	-	CID_016303	AATAGTTTTTTCATAAACATTTTTTATTTGTATAATTGCAA	TTTTTCCTTGTTTCTCCAGTCAGCTTTTGTCAACTCTAATAGTTTTTTCATAAACATTTTTTATTTGTATAATTGCAACAGTTTAAGAAATTATCACAACTATTTAGAAACATTTAAAATGTT	141	ZNF367	1115	78.4331	16.7312	8.42734
chr1	178510430	178510470	+	CID_008352	CCAATGTGAATTTCCATTATTTTCAATGGAAGTCCTCCGCT	TGAATTTCCATTATTTTCAATGGAAGT	98	LHX4	1738	195.345	11.647	8.41418
chr8	22334517	22334557	+	CID_015572	CACTAGGTGAATTGATTTATTATTATCATATTGATAATGTG	ATTTATTATTATCATATTGATAATG	496	SLC39A14	161	381.222	59.0139	8.4048
chr3	65316735	65316775	-	CID_011401	GCAATCTTTTTCTCTCCTGGTTAAATGGGGCTGTTGATCAT	TCAAGAATTGTTCCCGTTTTGGGGCAATCTTTTTCTCTCCTGGTTAAATGGGGCTGTTGATCATTTTCTCTACGTAAGGGAATTT	147	CNKSR3	1061	227.63	17.5069	8.39668
chr3	23993956	23993996	+	CID_011131	TTTTGTGCTAAAATGCATATTTATATGTGTATACCATATGT	TAACTGTACATTTTGTGCTAAAATGCATATTTATATGTGTATACCATATG	275	NR1D2	433	189.394	32.7581	8.39487
chr12	63375824	63375864	+	CID_002305	CGACCCTTTAATTCTGCCCTTTTGGAGTGGAAGGTCTGATT	ACCCTTTAATTCTGCCCTTTTGGAGTGGAAGGTCTGATTGGTGTAGCTGCTCT	55	RASSF3	3382	216.227	6.59711	8.33699
chr10	115660375	115660415	+	CID_000821	GAAGTATATACAATTTTAATTTACTAATTTAGAAATATCTG	TATATACAATTTTAATTTACTAATTTA	802	NHLRC2	76	251.001	96.2459	8.33283
chr9	21853231	21853271	+	CID_016111	TTTATACGAGTTGGTAATTTTTGCTTTTTAATAAAGTGGAA	TTTGATTCTCCTTTTTATGAGTTAAATTATTTTATACGAGTTGGTAATTTTTGCTTTTTAATAAAGTG	340	MTAP	314	285.408	40.8176	8.32975
chr7	115933444	115933484	+	CID_015188	CTGTAATACTTCTTTGTTATTATAACATAAAAGCACCACTG	TGGGATACTGTAATACTTCTTTGTTATTATAACATAAAAG	313	CAV2	364	300.789	37.801	8.2802
chr1	144153284	144153324	+	CID_007844	TGTTCTCCTACTGCAAATATTTTCATATGGGAGGATGGTTT	AGCCTATTGCACTGTGTTCTCCTACTGCAAATATTTTCATATGGGAGGATGGTTTTCT	300	TXNIP	385	25.321	36.2539	8.27497
chr14	54582668	54582708	+	CID_003545	AAGTCTCATACTACCTCATCTTTATTGTGGCGCTTTTGTAG	AAAAGTCTCATACTACCTCATCTTTATTGTGGC	263	SOCS4	468	126.894	31.9335	8.23587
chr2	37331333	37331373	-	CID_010162	TGTATTTCCTATCACCATACTTTTCCATGTGAAAACCTGAG	TATTTCCTATCACCATACTTTTCCATG	133	PRKD3	1193	252.036	16.1585	8.23096
chr3	72508516	72508556	-	CID_011425	GAGGGCAGCCTGATTTGTAATGAAGCACCACATTTTGGTGT	ACCTTTAGGGACTCACGGGAGGGCAGCCTGATTTGTAATGAAGCACCACATTTTGGTGTT	287	RYBP	411	158.505	34.914	8.2202
chr17	17656315	17656355	-	CID_005096	AGGGAAGAGAGGGGTACATTTCCCTGTGCTGACGGAAGCCA	TGTACAGGGAAGAGAGGGGTACATTTCCCTGTGCT	80	SREBF1	2219	286.852	9.74541	8.20899
chr17	44730468	44730508	-	CID_005574	CTCAGACTTGTGGAATTTTATAATTTCATATCAGCTGATGA	ACTTGTGGAATTTTATAATTTCATATC	150	ZNF652	1029	190.949	18.3571	8.17124
chr15	63197865	63197905	-	CID_004162	GACTTAGGTGAACTGAGGTTTTTACCACAGGCAGTGAATGA	TGGTTTTTCAGGAAAGGACTTAGGTGAACTGAGGTTTTTACC	288	PDCD7	407	197.222	35.2679	8.16607
chr11	57185756	57185796	+	CID_001184	ACTGTGCTACTATGTGGTTTTTAAAAAATCAATGCTTTATA	CATTTCTTTCACTGTGCTACTATGTGGTTTTTAAAAAATCAATG	180	CLP1	793	131.565	22.0764	8.1535
chr11	125030588	125030628	+	CID_001578	GCATACAAATAATACCTATATCTTAATTGTAAGCAAAACTT	CATACAAATAATACCTATATCTTAATTGTAAGCAAAACTTTGGGGAAAGGATGAATAGAATTCATT	861	CHEK1	70	259.126	106.112	8.11407
chr16	78189278	78189318	-	CID_004912	TAAAAAAACTCATTCTCATCTCATGCATTATTATGCTTGCT	CCATTAAAAAAACTCATTCTCATCTCATGC	77	MAF	2337	260.104	9.51889	8.08918
chr1	205287567	205287607	-	CID_008657	TTTCTACCTCTTTTCTTAATTATTCTGATCAGGGATGCTAA	TTTTCTACCTCTTTTCTTAATTATTCTG	238	YOD1	535	97.7227	29.4316	8.08656
chr3	88185312	88185352	-	CID_011452	CATTAGAAAAACATCAATAATTCATATTTAAGTTTTAGTAG	TAATGGCAGATCAGCTTTGAGAGTGGTCCTAAGCAGTAAACTGGATGATGTTGCATTAGAAAAACATCAATAATTCATATTTAAGTTT	808	CGGBP1	75	214.773	100.869	8.01041
chr12	44599489	44599529	-	CID_001968	CCTTGGTCCCGTTAACTTACTAGTCACATTGACCAATGTTT	TTAACTTACTAGTCACATTGACCAAT	260	SFRS2IP	475	285.358	32.6802	7.95588
chr1	31117597	31117637	-	CID_007072	GTGGAATCGAGCCAGAACAATCAGCCCATATTGGGTCCCCC	CTTACTGGGGAGGGTGGAATCGAGCCAGAACAATCAGCCCATATTGGGTCCCC	71	SDC3	2539	283.708	8.97739	7.90876
chr3	121530729	121530769	-	CID_011574	AGATACATAAGATATTTTCATAGAAAATAATGTATTCATAG	TAAATAAGTGACTTACCTAAGATACATAAGATATTTTCATAGAAAATAATGTATTCATAGTAAAATACTCAAATTGATAGGACCAATTTTTTCTGGCCTA	325	LRRC58	347	205.602	41.0983	7.90787
chr9	88749777	88749817	-	CID_016234	CTTAATTTCATTGCTACCACTCTGATCTCTTAGCACATTTC	AAAAGTCCCACTTACCGATTCATTCTTTCACTGTTTGTATCTGCGCCCAGAATTCTCAGTGACGTGGGGGTGAGGGTGGGTGGCGATTGCCTTAGAGGGAACCCCTAAATTGGTTTTGGATAAGTTTGAGCCCTTGACCTTAATTTCATTGCTACCACTCTGATCTCTTAGCACATTTCTTAGGATTAAGGGTCCAAAAATGCTGATCTAAGGGGTTGCCATGG	104	GAS1	1621	191.093	13.1835	7.88863
chr7	6167539	6167579	+	CID_014762	GTGGGGAAAACTGTATTTAATACAGTTTGTATCTGAATAAT	GAGTGGGGAAAACTGTATTTAATACAGTTTG	170	USP42	864	156.774	21.5831	7.87654
chr1	177341985	177342025	-	CID_008325	TAGGATGGCATGGAAGTGAATCTAATGAGTTAGGTATTATT	TTATAATTGTGGAAGCTAATTAGGATGGCATGGAAGTGAATCTAATGAG	272	ABL2	442	248.507	34.5746	7.86705
chr16	48822190	48822230	+	CID_004700	ACTCAGTTGGGAATATTTAATATAATAGAATGTAAGTGACA	AAACTCAGTTGGGAATATTTAATATAAT	249	PAPD5	507	149.832	31.7297	7.84754
chr17	4583558	4583598	+	CID_005011	GAAAATACATACTTCTTCATTCGGAGAGACAAAACAAGAAC	AAAATACATACTTCTTCATTCGGAGAG	276	MED11	431	331.456	35.2403	7.83195
chr1	200058434	200058474	+	CID_008470	CAGGTCTCCAATTGCTTTCCTCCAGAAAGTGTGTTCCCGTC	TCTCCAATTGCTTTCCTCCAGAAAGTG	77	NAV1	2334	247.568	9.85112	7.81637
chr17	35690480	35690520	+	CID_005395	GAGTAAAGCCAAACCCCAGCTTTTCACTGGGGCTGATATCT	CCAAACCCCAGCTTTTCACTGGGGCT	73	WIPF2	2462	230.432	9.3625	7.79706
chr7	75794600	75794640	-	CID_014998	GTGAAATGATTACTCCTCCATTACTCTATTGATACAATATT	TTTTTCTTTTCTTTATTTTTAAAGAAATGCACTTGCCTATGATACTGTCTCTCCAGTGAAATGATTACTCCTCCATTACTCTATTGATACAATATTG	416	YWHAG	228	280.942	53.4208	7.78722
chr15	62250349	62250389	-	CID_004145	GCATATTGTGTCTGGTTATATTGGGGGTTTTACTTTTACCT	TTATATTGGGGGTTTTACTTTTACCTGTTTTGAGG	110	CSNK1G1	1506	259.046	14.1321	7.78371
chr6	46220417	46220457	+	CID_014119	TATTTATCTTTGGGACTTTATGCCTTACTTTTTAGGCTATA	ACTTTATGCCTTACTTTTTAGGCTATA	163	ENPP4	923	246.442	20.9719	7.7723
chr10	90764767	90764807	+	CID_000508	ATTGGTGTCATATTATACAATATTTCAATTGTGAATTCACA	TCATATTATACAATATTTCAATTGTGAAT	161	FAS	937	245.661	20.7817	7.74719
chr2	208185983	208186023	-	CID_010851	GACTTATAATTGGCTATAATTTATAAGAATGTTGTCATTGA	AAACCAGAAGGAGGACTTATAATTGGCTATAATTTAT	73	FAM119A	2483	273.188	9.43017	7.74111
chr6	142581789	142581829	+	CID_014593	TTTACATACATTAGGGGAATTTTTTAAAATCTGTAATGTTT	TATTTACATACATTAGGGGAATTTTTTAAAATCTGT	564	VTA1	132	306.991	72.9183	7.73469
chr2	219023425	219023465	-	CID_010881	CTAATTGAGCCACTACCAGGTTTTCTGGCAGCTGTGGCCAC	ATTCCTACACTTTGCCTAATTGAGCCACTACCAGGTTTTCTGGCA	204	USP37	670	169.311	26.5225	7.69157
chr2	201553202	201553242	-	CID_010797	GAGGGATTTCTCAATCTACTTTCTGTTATGTCAGACTATAA	TAAAGAGAGGGATTTCTCAATCTACTTTC	322	FAM126B	351	236.091	41.9051	7.68403
chr15	39388822	39388862	-	CID_003988	GGAGCAGTTGTTATGAATACTAATACATCACTTTTTAACTT	AATACTAATACATCACTTTTTAACTTCTGTAAAATACAGATCATAATATTCTATAGGTAATGTTTAATAAATTGC	175	OIP5	826	428.222	22.798	7.67613
chr3	72508050	72508090	-	CID_011419	TTCCTTCTAAAGTTTTAATATTCCTTTTATTAAGGGTCTCA	TTTTAATATTCCTTTTATTAAGGGTCTCAGGGAGGGTAAATTAGTCAGCCATATTTATT	268	RYBP	452	158.505	34.914	7.676
chr10	16595323	16595363	+	CID_000104	TGTGTATATATGCATACACTTTTTTATATTAAAATTTTGAG	ATGCATACACTTTTTTATATTAAAATTTTG	612	PTER	118	275.806	79.9256	7.65712
chr3	10167434	10167474	+	CID_011032	GCACAGAAAATACGAGAAAATCTGCATGTTTGATTATAGTA	AAAATACGAGAAAATCTGCATGTTTGATTAT	556	VHL	135	295.174	72.9854	7.61797
chr8	67708453	67708493	-	CID_015839	AATGGTAGCAGTAGAGAATTTATAAATAAGAGTTTATCTTT	AGAAATAATGGTAGCAGTAGAGAATTTATAAATAAGAGTTTATCTTT	448	VCPIP1	199	173.743	59.0625	7.58519
chr12	120753769	120753809	+	CID_002834	CAAAAGGAAGGGGAAAAAGGTTTTTGAAGTTCAGAACCAAC	TATAAAATCAAAAGGAAGGGGAAAAAGGTTTTT	113	SETD1B	1457	203.817	14.9119	7.57784
chr12	8099155	8099195	+	CID_001711	AGAGGGACAAAAGGAGTAATTATTTGGTATAGATCCACCCA	TGGAGGAGAGGGACAAAAGGAGTAATTATTTG	71	FOXJ2	2551	235.941	9.42786	7.53087
chr12	12519311	12519351	-	CID_001734	TTTGAGAAATGGACAGTTTTTTGACCAGGATGTGACTTCAT	CTAGTTGCTGCCTCGTATCTCAGGTTTTTCTCTGTTTTTGAGAAATGGACAGTTTTTTGACCAGGATGTGACTTCATGTTTCCTATGGTGACTTCTAAAACCAG	349	DUSP16	300	159.994	46.4304	7.51663
chr1	119965160	119965200	-	CID_007820	GACTCTTGTATAGATTTCAGTTACTTATGCTGAAGATCCCT	ATAGATTTCAGTTACTTATGCTGAAGATCCCTGTGCT	60	ZNF697	3017	252.124	7.99471	7.50496
chr5	90700517	90700557	-	CID_012987	TTCAAGATAGATTCCTGATTTTTCAATTAGGAAAAGTAAAA	ATAGATTCCTGATTTTTCAATTAGGAA	121	ARRDC3	1342	75.1054	16.1985	7.46985
chr8	95962591	95962631	-	CID_015940	AGTTGTTAGATTCTCAAAATTCCTACACTCTTGACTAGTGC	ATTCTCAAAATTCCTACACTCTTG	357	CCNE2	292	251.283	47.7923	7.46982
chr1	145094377	145094417	-	CID_007849	TACATTGTGTTCTCAGAGATTTCTACATTCTCACGTTCTAG	TCTCTGTGTGTGTTTGAAATACATTGTGTTCTCAGAGATTTCTACATTCTCACGTTCTAGTGATTTGGGGCATGGGCTTAATAGCAGATGTACAGTGTATTCCTG	160	PRKAB2	940	187.659	21.441	7.46235
chr2	43304076	43304116	-	CID_010196	ATTTAACTTATTTATTATCTTGTGAAAAGTATACAATGAAA	AAAACTATTTAACTTATTTATTATCTTGTGAAAAG	195	ZFP36L2	701	109.083	26.3344	7.40476
chr13	96916627	96916667	+	CID_003303	ACAAAAAAATTTAACCAATTTTATTGAAACGAATTTCACTG	ATAGGACAAAAAAATTTAACCAATTTTATTG	484	RAP2A	169	288.635	65.513	7.38785
chr2	201426198	201426238	-	CID_010786	CAGACTGTATCAGTCTAATTTTTAAATTTTAAGTTATTTTG	AGAAGCCTTAAAGCATCCTTTCTTTGACCTTCTGAAGAAAAGTATATAGATCTGTAATTGGACAGCTCTCTCGAAGAGATCTTACAGACTGTATCAGTCTAATTTTTAAATTTTA	113	CLK1	1465	52.2378	15.3316	7.3704
chr3	99781081	99781121	-	CID_011473	GAGCATCTCATACATATCATTATCGTGGAACACGTTGAATG	CTTCGTAATAAAGTTTATAAGGAAGAGCATCTCATACATATCATTATCGT	188	CPOX	740	352.178	25.5133	7.3687
chr15	58570713	58570753	-	CID_004130	TGTGATTCCTTTTTCATCATTATTACTTTAATGTGGATGAA	TGTGATTCCTTTTTCATCATTATTACTTT	64	RORA	2834	176.153	8.73225	7.32916
chr9	36328790	36328830	-	CID_016152	TTTGAATGTTGATACTTTTTTTTCCTTTACATTTCCAGTAA	ATACTTTTTTTTCCTTTACATTTCCAGTA	206	RNF38	662	164.496	28.132	7.32263
chr11	74029587	74029627	+	CID_001306	CCTGTGAGGTTTATACTATTTCTGGTTTTTAACCAAAAGGA	TGAGGTTTATACTATTTCTGGTTTTTAACCAAAAG	390	POLD3	252	259.406	53.3342	7.31238
chr1	37774957	37774997	-	CID_007168	GTTGTTGAGAGAGGTTGTATTTACCTTCCCAAGGTTGGAAA	TTTCTACACATTTCATCCTTTAAAAAGTTGTTGAGAGAGGTTGTATTTACCTTCCCAAGGTTGGAAAGCAGGGGA	326	SNIP1	344	184.191	44.8396	7.27035
chr21	29639597	29639637	+	CID_009593	CATGATCATTGTTCACTATTTTATGAACTGGCCTTCTCAAT	TTTTCAGTTTGTATATTGCATATTCACATGATCATTGTTCACTATTTTATGAACTGGCCTTCTCAA	270	BACH1	447	234.537	37.2755	7.24337
chr7	63808532	63808572	+	CID_014967	TGTGATTAATTTTTCATGCATCAAAGATATGAGAAATCATT	CATGTGATTAATTTTTCATGCATCAAAGATATGAGAAATCATTTCTGTT	92	ZNF107	1861	160.587	12.7042	7.24172
chr1	153197180	153197220	-	CID_008004	TGAGAGATGCTGTCAGGACGTATCTTCTTCATACCAAAGTC	TGAGAGATGCTGTCAGGACGTATCTTCTTCA	129	PYGO2	1234	183.065	17.8449	7.22895
chr9	139314684	139314724	-	CID_016617	AATCTTGGTTATAAACCCAATTTTAAAGGGCGATGTATCCA	AATCTTGGTTATAAACCCAATTTTAAAGGGCGATGTATCCAGC	180	NRARP	790	111.066	24.9228	7.22231
chr1	36374806	36374846	-	CID_007156	GAGGCAACATCTCCTCTTTTTACAGAGGGTACATCCTTTTT	CAACATCTCCTCTTTTTACAGAGGGTACATCCTTTTTTCTTACAAATTCTTCAATAAA	581	TRAPPC3	124	416.014	80.6825	7.20106
chr1	85821779	85821819	+	CID_007523	AGAGGCAGCTATCTGCACTCTAAACTGCAAACAGAAATCAG	TCTGCACTCTAAACTGCAAACAGAAATCAGGTGT	49	CYR61	3892	84.6653	6.81602	7.18894
chr15	73980345	73980385	+	CID_004296	TTAATGGATTTTATTTTTAATTGCAGATTTATTTGGCAATG	CACATTTGGCATGCTTTGTTTAATGGATTTTATTTTTAATTGCAGATTTATTTGGCA	230	UBE2Q2	564	242.749	32.1812	7.14703
chr2	148403388	148403428	+	CID_010590	TTGTGAACATTTAACTTTCTTTTTAAAAGTTAAACAAAAAT	AACATTTAACTTTCTTTTTAAAAGTTA	232	ACVR2A	560	179.894	32.4906	7.14052
chr1	108480124	108480164	-	CID_007640	CCTGGAGTTATACACTAATTTTCAGTATATTACTGTTAAAT	TTATACACTAATTTTCAGTATATTACTGTTAAATTA	141	SLC25A24	1118	376.427	19.7711	7.13163
chr12	12520761	12520801	-	CID_001744	CTAGACGGAGGAAAACCATTTTATTCAGTGAATTACACATC	CTAATACTTCTCTCAACAAAAATGGAAGGGCAGATGCTAGAATCCCCCCTAGACGGAGGAAAACCATTTTATTCAGTGAATT	331	DUSP16	335	159.994	46.4304	7.12896
chr1	172174388	172174428	-	CID_008268	GGGGTAGGAGAACGCATAACTTCTAAACTTTTTCTCTTAAG	CATAGGGGTAGGAGAACGCATAACTTCTAAACTTTTTCTCTTAAGAGCGGTCAG	290	RC3H1	402	152.04	40.6992	7.12545
chrX	46804963	46805003	+	CID_016792	TTGGCTACATCTTCAAAATATTTCTTTTGTGCCTATGTACA	CCTCTCTTTTGGCTACATCTTCAAAATATTTCTTTTGTGCCT	301	PHF16	384	293.782	42.3272	7.11126
chr12	108960323	108960363	+	CID_002657	GAGATACATATAGAATCTATTTTAGATTATTGTTAACTATT	TTAGAGGAGATACATATAGAATCTATTTTAGATTATT	280	ANKRD13A	427	401.15	39.3753	7.11105
chr6	109890763	109890803	-	CID_014440	TTTCACAATTCATTTTCTACTAAATGTGTACCATTTTTTAA	TTTCACAATTCATTTTCTACTAAATGTGTAC	202	ZBTB24	679	134.31	28.476	7.0937
chr3	53295658	53295698	-	CID_011353	TATGCAGAAAAGGGAGCTGTTATTCACACTGCCCTTATTTT	AGTGTACTGAGAATAGTTTTAAAGCTATGCAGAAAAGGGAGCTGTTATTCACACTGCC	290	DCP1A	403	177.522	40.9132	7.08818
chr8	41907287	41907327	-	CID_015738	GATGGAAACTATTATACCACTTGGTATGTGCAGTCAAATAT	AAGATGGAAACTATTATACCACTTGGTATG	646	MYST3	109	155.278	91.4798	7.06167
chr10	71580335	71580375	-	CID_000399	CGGAGACATGAGAAGTATGATTACTTCAGTGTTAGTTTTCT	AGACATGAGAAGTATGATTACTTC	1638	SAR1A	24	284.845	232.228	7.05341
chr10	3810921	3810961	-	CID_000038	TCATGCATGGTCTGGGGAACTATATGCTTTTCCATTTTTAA	AATACAAAAAGTCATGCATGGTCTGGGGAACTATATGCTTTTCCATTTTTAAGTCAGGACT	79	KLF6	2273	66.5581	11.202	7.05232
chr12	57552393	57552433	-	CID_002288	AGAATACCTTTTTAAACTATTTTTTAACTTTGTTTTATGCA	AATACCTTTTTAAACTATTTTTTAACTTT	151	LRIG3	1027	84.1343	21.4285	7.04671
chr5	137520612	137520652	-	CID_013317	AGAGAGTTGGAGTAGCACAATTGCCTGTTTTAGGGCAGAAA	CACAATTGCCTGTTTTAGGGCAGAAACCATGGGCTATGTTAATGTC	427	BRD8	214	228.513	60.6284	7.0429
chr16	49728151	49728191	-	CID_004708	TGGCATTAACTTATTTTCTATATCCAGTTTAATATGAATCT	GCATTAACTTATTTTCTATATCCAGT	301	SALL1	383	133.004	42.895	7.01713
chr15	58570846	58570886	-	CID_004131	TTAGCAGTACCACACTTCTTTTACTTTCATCCTTCTAAGAA	TACTTTGCCACATTAGCAGTACCACACTTCTTTTACTTTCATCCTT	61	RORA	2979	176.153	8.73225	6.9856
chr2	158301626	158301666	-	CID_010630	TTTATACACAACTTTGCAAATTATTTATTACTTGTGCACTT	AACATTAGGAATTGTTTATACACAACTTTGCAAATTATT	50	ACVR1	3826	193.252	7.19001	6.9541
chr1	199094814	199094854	+	CID_008466	TTAAAATAGCTTCACATTATTTTACTTATATTGGGTTTTTC	TACAAAGGGCTACATTTTAATTTTAAAATAGCTTCACATTATTTTACTTATATTGGGTTTTTCTTCATTTTAATCCTTTTC	487	CAMSAP1L1	167	204.106	70.139	6.94335
chr9	98188977	98189017	-	CID_016307	TGGAGTAAAACTCAGAGTAATAGAGGGAAATATGGGCTCTT	TAATAGAGGGAAATATGGGCTCTTCAGTGCCTTTTT	116	ZNF367	1407	78.4331	16.7312	6.93313
chr2	191264499	191264539	+	CID_010746	ATTAATGGACCATGTGCATATATATGGGAGTGTGCTTACAT	TTCCCCCAATTTAATTAATGGACCATGTGCATATATATGGGAGTGTGCTTAC	58	NAB1	3172	289.366	8.37979	6.92141
chr9	85808355	85808395	+	CID_016220	ATCAGGCTTTCAGATACAAATTGATTTACTGGTTTTTATTT	ATACAAATTGATTTACTGGTTTTTATTT	114	RMI1	1442	246.801	16.4711	6.92121
chr7	91925968	91926008	+	CID_015038	TAGCTACACGTACATAATTATCTCTTTATTCACAAAGGGTA	CTATAGGTAGCTACACGTACATAATTATCTCTTTATTCACAAAGGGTATA	216	GATAD1	621	266.987	31.2193	6.91879
chrX	24475219	24475259	+	CID_016749	CCAGTTTGGACTATTGGGAATATTTTTTATGGGATGTTAAA	TTTGGACTATTGGGAATATTTTTTATGG	275	PDK3	432	361.884	39.8693	6.89755
chr13	43869790	43869830	+	CID_003145	GGATACAATCTCTCCTCCATTGAGAATTGATTTTACAAATA	ATACAATCTCTCCTCCATTGAGAAT	42	SERP2	4551	285.375	6.09115	6.89525
chr3	32498293	32498333	-	CID_011167	CTCTTAGTTGGTCACTTAATTCTTTCTTTTTCAGAAAGATA	TCACTTAATTCTTTCTTTTTCAGAAAGATAG	251	CMTM6	498	435.227	36.5076	6.87528
chr2	219027063	219027103	-	CID_010893	TCATATATCATCATCATTATTATGGTGGTAAAGATAGAATC	TTCATCATATATCATCATCATTATTATGGTGGTAAA	182	USP37	779	169.311	26.5225	6.86209
chr7	138900051	138900091	-	CID_015351	AAGCATATTTCTGGCTACGTTTTATAGTTAAAGTGTTTTAT	ATACTTAAGCATATTTCTGGCTACGTTTTATAGT	282	HIPK2	422	251.545	41.1127	6.85919
chr20	47685643	47685683	-	CID_009418	TAGACATAAATATATAACAATCACTTCTTGAAGAAGTATAA	ACATAAATATATAACAATCACTTCTTGAAGAAGTATAATTGT	479	B4GALT5	175	164.504	70.0061	6.84226
chr4	76626442	76626482	-	CID_012269	TATTATATTTTCATGAAGCTTTGCTTTAAGTGACACTACGC	TATTATATTTTCATGAAGCTTTGCTTT	105	RCHY1	1595	287.317	15.3568	6.83736
chr11	95144176	95144216	-	CID_001386	TAAGTTGTAAAACATTCAAATAAAACTTCAACTGGTTTGAA	TAATTGATATACAGCATTTTTTAAGTTGTAAAACATTCAAATAAAACTTCAACTG	60	FAM76B	3051	149.242	8.79519	6.82191
chr17	53406188	53406228	-	CID_005653	TTATCATTCTAACTTCAACGTATAATAGGGATTGTGACCTG	CAAAGCATATGATAATTTATCATTCTAACTTCAACGTATAAT	329	VEZF1	336	200.311	48.2633	6.81677
chrX	118602109	118602149	+	CID_017008	CATATCTGTGGCAAACTATTTTCCACTCAAATCCTGAGTTA	AGTTTTAATGAATTCAAGGAAGGGAGCATAGCATATCTGTGGCAAACTATTTTCCACTCAAATCCTGAGTTATTGCTGCAT	307	UBE2A	370	338.477	45.1432	6.80058
chr5	94056841	94056881	+	CID_012990	CATAGCTTACTGACAGATAGTAATTTGATTTATTTATTGAC	ACTTCATAGCTTACTGACAGATAGTAATTTG	128	ANKRD32	1248	258.488	18.8542	6.78894
chr3	132215533	132215573	-	CID_011636	ACTAGATGTATTTAATATAATCCTTACTTAAAATTCTTCCG	TATTTAATATAATCCTTACTTAAAATTCTTCCGTTACCACCCTT	45	ASTE1	4286	129.005	6.6331	6.78416
chr11	32833887	32833927	+	CID_001104	TCTTGGCTTTACATAAGCACTTTTGCTCATGTGACTTTGCA	CTTTACATAAGCACTTTTGCTCATG	99	PRRG4	1713	271.297	14.6101	6.77614
chr22	43962002	43962042	+	CID_009991	GAGGGGAAGAAAAACTAATATTCTACCTTACTAGTAGAGTT	TGTGGAGGGGAAGAAAAACTAATATTCTACCTTACTAGTAGAG	227	NUP50	576	251.78	33.7194	6.73203
chr10	79220608	79220648	-	CID_000475	GAGCTGACAGACTGGGATTTTCTGTACTAAAATGTTACTTT	CACAGACAGGTACTGAGCTGACAGACTGGGATTTTCTG	166	DLG5	901	318.172	24.6646	6.7303
chr19	7038835	7038875	+	CID_006245	GTATACTATGTATCTAATTTTTGGATACAGGATGGACATAC	TATACTATGTATCTAATTTTTGGATACA	127	ZNF557	1249	98.1295	18.9064	6.7173
chr3	168884671	168884711	-	CID_011780	TATAAATTATCAGTCCCTCCTGAAGGGATCTAATCCAGGAT	TATAAATTATCAGTCCCTCCTGAAGGGATCTAATCCAGGAT	85	PDCD10	2064	308.468	12.6724	6.7075
chr8	105335492	105335532	+	CID_015991	CACATAATCTTTTGTGCATATTCCTATACAAATTATTTCTA	CATATTCCTATACAAATTATTTCTAATTTTAATAA	80	RIMS2	2224	268.558	11.9558	6.69131
chr7	1548700	1548740	+	CID_014728	CTGGAGAAGGGACTCCCTGGTCCCCAGGGTGGACGGAGCCG	CTTTGCTGGAGAAGGGACTCCCTGGTCCCCAGGGTGGACGG	57	MAFK	3253	233.24	8.53761	6.67634
chr12	63377151	63377191	+	CID_002308	TAGGCATCCTCATCTATATTTACCCAAAACCTCGCTTACTG	CATCCTCATCTATATTTACCCAAAACCTCG	44	RASSF3	4333	216.227	6.59711	6.66959
chr5	173319569	173319609	+	CID_013637	CATATTATCAGAAGGAAAAGTTATTTAAGTATGTCAGTTAA	CTCATATTATCAGAAGGAAAAGTTATTT	158	CPEB4	961	183.538	23.7624	6.64917
chr1	208482575	208482615	+	CID_008681	GATGAGATTGGGGGACAATGTGCCCTTGCAATATTTCCATT	AGATTGGGGGACAATGTGCCCTTGCAATATTTCCATTGCCCCCCAAGGAGCCT	97	SERTAD4	1761	212.586	14.6087	6.6399
chr16	30362716	30362756	-	CID_004647	TAATGCAACATCAAATTCTTTATTCAATTTTACTGAAGTAC	CAACATCAAATTCTTTATTCAATTTTACTGA	568	SEPHS2	130	161.875	85.5777	6.63725
chr12	45040858	45040898	-	CID_002022	GAATGGACAAACTCTTAACTTTTATCAAGCCACATGCTTGG	AAACTTATCTGTATGTTAGAAATGGATATGAACAACAAAACCACGAGTCTCGGGTTAAGGGAAGTGACAATTTTATTCCATTCCAGAGAATGGACAAACTCTTAACTTTTATCAAGCCACATGCTTGGCTGTGTCATTGTTTAAC	2329	SLC38A2	11	154.254	351.079	6.63384
chr1	165652815	165652855	+	CID_008159	TTCCATTTTGTGGAAGTTTTTCATCCAAACTTTAACTAACT	TTCCATTTTGTGGAAGTTTTTCATCCAAACTTTAACTAACTT	281	POU2F1	425	260.617	42.3894	6.62901
chr1	179210681	179210721	-	CID_008359	AGAAGGATATTTTATCTCATTTGAGATCATGGTAGGTTAAG	AAGAAGGATATTTTATCTCATTTGAGATCATG	226	STX6	577	269.176	34.1318	6.62139
chr15	38547478	38547518	+	CID_003969	TGGAAATATTTTTTCGAACCTGAAAATGCAGCTGGTAGAAT	AAATATTTTTTCGAACCTGAAAATGCAGCTGGTAGAATTTCAAT	100	BAHD1	1702	236.25	15.1062	6.61978
chr14	103269666	103269706	+	CID_003910	TGTACTTTTCACTCACTATTTCACTTTATTAAGATGACTGT	TACTTTTCACTCACTATTTCACTTTATTAAG	160	ZFYVE21	942	283.067	24.2139	6.60778
chr2	111640623	111640663	+	CID_010452	TTGTAGAAAAAATAATTAAATCCCCTTTTTGGAAACTTACT	AAAAAATAATTAAATCCCCTTTTTG	105	BCL2L11	1605	119.015	15.9004	6.60362
chr1	89832814	89832854	+	CID_007552	GAAAATACATTTTGCTCCTTTTTATAAAGAGCTTTGTGCTT	AAAATACATTTTGCTCCTTTTTATAAAGAGCTTT	204	LRRC8B	672	227.006	30.9939	6.58195
chr5	135544083	135544123	+	CID_013293	AGATTCATTTGCTTAACATTTCTACATAATATTTATGGTCT	CTTAACATTTCTACATAATATTTATGGTCT	616	SMAD5	117	229.465	94.015	6.55215
chr5	131007358	131007398	-	CID_013182	CGGCAAAAACAATACTATATTCTTTAAAAGTGCTCAGGTAG	ATTAAAAATTGCACCAAAGCATCGGCAAAAACAATACTATATTCTTTAAAA	239	FNIP1	533	201.013	36.4811	6.55134
chr1	233397072	233397112	-	CID_009002	CGTGTCAGAATCCTTTACATTCAACTTTTCTAAGAAAAGCA	ATGCTAACGTGTCAGAATCCTTTACATTCAACTTTTCTAAGAAAAGCATT	256	ARID4B	487	153.582	39.1043	6.54659
chr15	58574937	58574977	-	CID_004135	GGAAAAGGGGAAGGTATTATTCACACAGATGTGTGTATGAA	AAAAGGGGAAGGTATTATTCACACAGAT	57	RORA	3233	176.153	8.73225	6.52753
chr3	53295233	53295273	-	CID_011351	TGACAGATATGATGGTTCCTTAGGAACAATCATTTAAGCTT	ACAGATATGATGGTTCCTTAGGAACAATCATTT	267	DCP1A	456	177.522	40.9132	6.52601
chr12	47371499	47371539	-	CID_002064	CCTAGCCAGAGATCATTTAATGAGATATTCTTTGATCTTCA	AATTCTAAGTTAGTTGTCTAACCACTGAAAACTACCTAGCCAGAGATCATTTAATGAGATATTCTTTGATCTTCATTGCATTTTTTTTGCTCTGGAAAAGGTGGTTCAATTT	651	CCNT1	107	177.624	100.658	6.46742
chr10	35541270	35541310	+	CID_000233	TGCCATAGTCAAAGAGAGTTTTTAATAGAACCATGTTGGTT	CCATAGTCAAAGAGAGTTTTTAATAGAAC	49	CREM	3893	317.812	7.58056	6.4639
chr9	23682222	23682262	-	CID_016120	GGAAGACATTTCTTTTCTTTTTACATAACTGCCTTGAACCT	ACATTTCTTTTCTTTTTACATAACTGCCTT	82	ELAVL2	2165	265.654	12.715	6.44909
chr3	88186869	88186909	-	CID_011463	TTAACAGTAACTTAAAGGAATTATTTTCTTTAGAGGATCCT	TAACTTAAAGGAATTATTTTCTTTAG	650	CGGBP1	108	214.773	100.869	6.44401
chr12	109458560	109458600	-	CID_002679	CTATGGATGGAAATATTTCATGCTTTTAAAAAGATGTTTGT	AAATATTTCATGCTTTTAAAAAGATG	454	PPTC7	194	188.644	70.6302	6.42785
chr10	64236575	64236615	+	CID_000337	CAGTTGTTGCATTCCCTATATTTATTTACTTCCAATATTTT	CATTCCCTATATTTATTTACTTCCAATATTTTACTGTAAAAGTAGGGAGAAATATTATGTTGATAGTT	200	ADO	685	129.647	31.3908	6.3713
chr5	137712806	137712846	+	CID_013340	AACCAAATGCTATTTTTCAATGCATTTGGACTGCTGACCAT	TTCTGTGTAAACCAAATGCTATTTTTCAATGCATTTGG	367	FAM53C	276	179.079	57.6198	6.36934
chr5	107224491	107224531	-	CID_013060	AGTAACTGGTCAGGATATATTTTAATGATATTTGAAACTAA	ATAGTAACTGGTCAGGATATATTTTAAT	111	FBXL17	1494	267.855	17.4273	6.36932
chr8	91007085	91007125	+	CID_015909	TTTGGTATCCTGATTTATATTGCAGTGTTTCAAAGGTGTCA	ATTTATATTGCAGTGTTTCAAAGGTGTCACT	86	OSGIN2	2036	224.776	13.5179	6.36193
chr8	17122575	17122615	+	CID_015523	TGGCAAACCATACTTCTTTTTTTTCCTCTGATGTGAATCCA	CAAACCATACTTCTTTTTTTTCCTCTG	319	ZDHHC2	355	546.115	50.2281	6.35103
chr6	151719246	151719286	+	CID_014641	CAGTGGAGGTTAGAAAGAAGTTATATTCTGGTAGCAAATTA	GAGGTTAGAAAGAAGTTATATTCT	329	AKAP12	338	279.98	51.8558	6.34451
chr7	154949649	154949689	+	CID_015448	TACAGTGTAAATTAAATATATTCAATATATTTCCCACCAAG	TAAATTAAATATATTCAATATATTTCCCACCA	169	EN2	878	240.937	26.7004	6.3295
chr20	48800741	48800781	+	CID_009437	TGTTGGAAGTGGTTGCATATTTAACCTGCTGTGCAGAGCCC	AAGACTAGATCATTTCTGTTGGAAGTGGTTGCATATTTAACCTGCTGTGCAGAG	383	PARD6B	260	121.326	60.5341	6.32701
chr1	100433608	100433648	-	CID_007625	AGTGCAATTATACTTCTCTTTTGAGATATCCAAGAGTATAT	CAATTATACTTCTCTTTTGAGATATCCAAGAGTATATTCTTGCTCT	233	DBT	552	243.968	36.8942	6.31536
chr17	24980837	24980877	-	CID_005234	TATCACTGTTAACACTTTTTTTTCCTTTTCCTGGAAGGTTT	TTAACACTTTTTTTTCCTTTTCCTGGAAGGTTT	102	SSH2	1647	202.623	16.2214	6.28798
chr19	62533277	62533317	+	CID_006732	ATACATCTTTATAAAAAATATGGAGGCTTGAGTTATGAAAC	CATACATCTTTATAAAAAATATGGAGGCTTGAGTT	206	ZNF543	661	108.209	32.823	6.27608
chr11	95144298	95144338	-	CID_001387	TAAATTTGGGGAAAAAAAATTCTGTGAAGCCCTTAAATTCT	AAAAAAAATTCTGTGAAGCCCTTAAATTCT	55	FAM76B	3403	149.242	8.79519	6.25342
chr10	3810520	3810560	-	CID_000035	ATGTTTCTCTTATTTATGCCTTGAGGACTAATTTCTGGTTT	CCTTGAGGACTAATTTCTGGTTTTCTAGCT	70	KLF6	2593	66.5581	11.202	6.24889
chr18	75998156	75998196	+	CID_006175	GATGTATGTATAAGGCTCCCTGAGGATGCACTGCATTAACT	ACGTGGGTACAAACCCTGTGATGTATGTATAAGGCTCCCTGAGGATGCACTGCATTAACTTACGCTGACTTCTTTG	188	ADNP2	742	190.371	30.1044	6.24493
chr12	120753867	120753907	+	CID_002836	AAACATGCGGGAAGACATTTTTTGCTCATTTCTTTGTACTT	CAAAGGACTTTCTCTTGGGAACATTGTTTCTTGTAGAAACATGCGGGAAGACATTTTTTGCTCATTTCTTTGTACTT	93	SETD1B	1846	203.817	14.9119	6.23663
chr10	115795637	115795677	+	CID_000825	AGGTGGTTTTTGACACTCTCTGAGAGGACCGGAGTGGAAGA	TGAGAGGACCGGAGTGGAAGA	87	ADRB1	2022	301.415	13.9651	6.22983
chr14	90407669	90407709	-	CID_003794	TTATGTGTGGCATATACTTATTTCTTGAGAGAAGATTTTAA	TGTGGCATATACTTATTTCTTGAGAGAAGATTTTAACTTATTGTTTTTATTT	119	RPS6KA5	1361	243.849	19.1249	6.22225
chrX	123062303	123062343	+	CID_017037	GTAAAGGACAAGTAAACAATTTGATGATAAGCTACAGTTTT	CATTGAGGGGCAGTTTTGTTTGCCTGAATAAACGTAAAGGACAAGTAAACAATTTG	884	STAG2	67	344.777	142.347	6.21019
chr6	49568614	49568654	+	CID_014132	AAACCCAAAATATATAAACCTTTTCTTATTATGATAATAAG	AAAACCCAAAATATATAAACCTTTTCTTATT	56	CENPQ	3341	175.383	9.03126	6.20069
chr13	99413956	99413996	-	CID_003326	AGCACACCAAAGAATTATATTATACATTTTGGTGAAAGATT	ACATCATCCTTTTTTTTTTTCTTTCCTGGAAGAGTTCAAAGCACACCAAAGAATTATATTATACATTTTGGTG	140	ZIC5	1128	121.251	22.579	6.20045
chr12	45039626	45039666	-	CID_002010	GCATAATGTCTAAAATCTAATATACATAATTCCATTAAGTG	TGTATGGTGAATATATTATTAAATAATGTGGTACTTCGCTCATCAGGCATAATGTCTAAAATCTAATATACATAATTCCATTAAGTGGTTGAAGGAAGCAAATAATGGAATTGTCAATTGGTCATCT	2176	SLC38A2	13	154.254	351.079	6.19804
chr1	89832882	89832922	+	CID_007553	AATAAAATCAACTGACTCATTTTTGGGAAATGTACATCTTT	AATAAAATCAACTGACTCATTTTTGGGAAATG	192	LRRC8B	721	227.006	30.9939	6.19477
chr11	107882541	107882581	-	CID_001447	AGATACTCAGAGTTAATATTTTAATATTGAGGTTCTTGATT	ATACTCAGAGTTAATATTTTAATATTG	38	EXPH5	5042	176.649	6.15201	6.17685
chr2	190344105	190344145	-	CID_010740	CGTTACAGAGTTCATGGAGGTTCACCTTTGTGACTGATTGG	AGGCCATTTTTACATTTATTACGTTACAGAGTTCATGGAGGTTCACCTTTGTGACT	146	ORMDL1	1066	245.932	23.6489	6.17364
chr13	29676299	29676339	-	CID_003036	TATGAGGAAAAAATCCTAACTATTCTCTTTTTTGTATCTTT	GAAAAAATCCTAACTATTCTCTTTTTTG	175	KATNAL1	828	278.974	28.3557	6.1716
chr8	9031334	9031374	-	CID_015513	ACCAAGGACTCATCTTCATTTTATACCTAAAAGTGCCTTGT	AACCAAGGACTCATCTTCATTTTATACCTAAAAGTGCCT	66	PPP1R3B	2774	220.82	10.7038	6.16604
chr8	120915900	120915940	-	CID_016019	GAAGAGAACTATTTATTCACTTAAATATCATTTCTCAAGTG	AAGAGAACTATTTATTCACTTAAATATCATTTCT	139	DSCC1	1143	374.945	22.5681	6.15913
chr9	98188581	98188621	-	CID_016304	TAAGCTGGTAAGAGAGACTATAGCATCTGAATTATCTTGGT	AATTTTAATTTGGAGCACTTATAAGCTGGTAAGAGAGACTATAG	103	ZNF367	1631	78.4331	16.7312	6.15614
chr9	124712140	124712180	-	CID_016454	TGGCATGAAGCTGTGAAAAATGAGAAATTCTACCTTTACCA	CATGAAGCTGTGAAAAATGAGAAATTCTACCTTTACC	71	ZBTB6	2533	79.6463	11.5416	6.15168
chr21	32923018	32923058	-	CID_009601	ATATTTATAACTATAAACTTTATAGAAGTACAGTATTAAAG	CATACAATATTTATAACTATAAACTTTATAG	153	SYNJ1	1000	216.302	24.9789	6.12516
chr14	49956285	49956325	-	CID_003496	GGAAACAGCTAGTCTATCTCTTGCCACTGTGTGGTGGTTAT	TCTATCTCTTGCCACTGTGTGGTG	303	MAP4K5	377	238.729	49.5659	6.11307
chr16	28792879	28792919	+	CID_004635	GCCCCACCCTGGGGGCCATTTCCCCATTAACTACCCCCAGC	CCATTTCCCCATTAACTACCCCCAGCCCGA	65	SH2B1	2793	278.431	10.6584	6.09846
chr4	14680522	14680562	+	CID_012070	TGGAGTGTTTGGATTGTAATTATAAATGGTTCTTTGATATG	AATCGCACAAGTGGTTTATGGAGTGTTTGGATTGTAATTATAAATG	41	CPEB2	4740	157.368	6.72977	6.09233
chr4	14678515	14678555	+	CID_012068	TGTCTAAACTGGGGTCACTGTTGCATGGAACATTGTTCTTA	TCTAAACTGGGGTCACTGTTGCATGGAACATTGTTC	41	CPEB2	4741	157.368	6.72977	6.09233
chr7	123110453	123110493	-	CID_015209	GATTTAAATACAAACATATTTTTCTCACATTGAGTAATATG	ATTTAAATACAAACATATTTTTCTCACATTGAGTAATATG	244	WASL	515	200.218	40.0761	6.08842
chr17	35688515	35688555	+	CID_005392	TTTGGAGAAAGGGCAAGGAATTGGGTCTGCTTTATTTTTGG	ACTTATGGGTGGGAGGGGAGCATTTTTAGTGAAGCAAGAAAGGAGTTTGCCAAGAAGTGATCTGTTTTAAAGGTCATATTTGGAGAAAGGGCAAGGAATTGGGTCTGCTTTATTTT	57	WIPF2	3219	230.432	9.3625	6.08812
chr5	142639155	142639195	-	CID_013414	AAACGTAGATTATCATTCCTTTATAGAATGTTATGTGGTTA	ATTATCATTCCTTTATAGAATGTTAT	400	NR3C1	242	198.677	65.7459	6.08403
chrX	133387632	133387672	+	CID_017058	ACGAAACGAAGTAAGCTATATTTCTGGACTGAACAAAGCTC	TTAAAGCAGACGAAACGAAGTAAGCTATATTTCTG	723	PHF6	86	342.389	119.091	6.07097
chr9	128637717	128637757	+	CID_016490	GTTAACTCTTGTAAGCAAGATTACAAACAGGGATTTATTCA	TTAACTCTTGTAAGCAAGATTACAAACA	64	ZBTB43	2823	109.159	10.5448	6.06932
chr4	111758544	111758584	-	CID_012396	CAAAGAGAGAGCTCCTTTGATTTCAAAGGGATGTCCTCAGT	AGAGAGCTCCTTTGATTTCAAAGGGATGT	48	PITX2	3946	261.962	7.90909	6.06896
chr4	106418418	106418458	+	CID_012371	TAGTTCACTGAAGCCTATGCTATTTTATGGATCATAGGCTC	CTAGTTCACTGAAGCCTATGCTATTTTAT	70	TET2	2574	186.452	11.5516	6.05979
chr1	28480700	28480740	+	CID_007050	GGAGGAGAGGGAGAATTCTGTTCTCCCAGAGCTGCACCTGC	TGAGAGGAGGAGGAGAGGGAGAATTCTGTTCTCCCAGAGCTGCACCTGCCT	122	SESN2	1315	145.511	20.1358	6.05885
chr13	46224743	46224783	+	CID_003159	TGTATACAATTTAAGCAACATTCAAAGGTTGACTATATAAG	TATACAATTTAAGCAACATTCAAAGGTTGACTATAT	93	LRCH1	1854	158.254	15.3586	6.05523
chr6	43716435	43716475	+	CID_014099	AATCATTGCTGAACAACATCTCTTTGAATCAAAGGTTGATT	AACAACATCTCTTTGAATCAAAGGTTGATTTTCCCAGAGGGTGCTGGGTCAGGCATTTCTATTAGGAGTTGGAAAGC	193	MAD2L1BP	715	101.565	31.8946	6.05117
chr2	43303970	43304010	-	CID_010195	TAAATTATGATTGCCATTATTAATCGGCAAAATGTGGAGTG	TTAAATTATGATTGCCATTATTAATCGGCAA	159	ZFP36L2	943	109.083	26.3344	6.03773
chr15	20597263	20597303	-	CID_003929	AGGCTATTTCTCTCCTCTTCTTGGGCAATGCCTTGTTTTCT	CTATTTCTCTCCTCTTCTTGGGCAATGCCTT	192	NIPA1	720	260.201	31.8043	6.03691
chrX	15249399	15249439	-	CID_016654	GTTATGCTACCTCTATATCATTCAATATTTTCTGTTGAGGA	TAAGTTATGCTACCTCTATATCATTCAATATTTTCTG	232	PIGA	557	249.794	38.438	6.03569
chr5	98159530	98159570	+	CID_013028	GAAAAGAAGATTGGGTTATTTTGCCATATCATTTAGCTGGA	AAAAGAAGATTGGGTTATTTTGCCATAT	55	RGMB	3381	91.4466	9.12469	6.0276
chr9	129910992	129911032	+	CID_016520	CGCTGCGAGGGTTTCTTTATTTCACTCTTTTCTGAATGTCA	CGCTGCGAGGGTTTCTTTATTTCACTCTTTTCTG	43	SLC25A25	4438	183.656	7.13822	6.02391
chr12	63927814	63927854	+	CID_002318	TAAGTAAACATGATGCACACTATTCTGTAACAGAAAGCCCT	TTAAGTAAACATGATGCACACTATTCTGTAACAGAAAGCCCTATTGTGCCTTACCTGTGTGCTTTTG	281	LEMD3	423	244.851	46.8353	5.99974
chr3	168884491	168884531	-	CID_011778	GTGTCATTATATAACATTCCTTAAAAGAATTGTAAATATTG	AATTTACGCCTTAATGTGTCATTATATAACATTCCTTAAAAG	76	PDCD10	2378	308.468	12.6724	5.99729
chr7	28825769	28825809	+	CID_014843	AGCTTTTAGCTAAAATGAGGTATACCTAGATGTCAAGTAAG	CTAAAATGAGGTATACCTAGATGTCAAGTAAGACA	77	CREB5	2349	255.298	12.8539	5.9904
chr15	58570372	58570412	-	CID_004129	TACAACATATTTTCCCACTTTAAATAATATTTAACATATGA	CTTCAAGCTACAACATATTTTCCCACTTTAAATAATATTT	52	RORA	3582	176.153	8.73225	5.95494
chr3	25613998	25614038	+	CID_011158	AGGGAAATTTCATGGGATAATTAGCAGGCTGGTCTACCACC	TTCACAAGCCATTAGGGAAATTTCATGGGATAATTAG	50	RARB	3766	186.287	8.41751	5.94
chr11	1531994	1532034	-	CID_000983	AGTCCAGCGGAGGAGAGGGTGCAGGTCCCCCGCTGAGCCTC	CCCCAAAATGGACCCGGCCCCTCCTGTTATTTGCTGGGAAGTCCAGCGGAGGAGAGGGTGCAGGTCCCCCGCTGAGCCTCCAGTCTCTGTAGACTGGGCTGCCGGCCCTT	92	DUSP8	1881	305.349	15.5086	5.93221
chr1	108480057	108480097	-	CID_007639	AGATTCCGTTTATCCTGCCATTGCTTTGAAAAGCAGCAGGA	AAAGATTCCGTTTATCCTGCCATTGCTTTGAAAAGCAGCAGGAAACGAAATCCTTTGACTTGTATCAGCTTCTGCAGAGCATCTTTGTTTTCC	117	SLC25A24	1394	376.427	19.7711	5.91774
chr20	30247580	30247620	-	CID_009204	GCGCCAGAACCTCCTTCTCTTTGGAGAATGGGGAGGCCTCT	AACCTCCTTCTCTTTGGAGAATGGGG	199	PLAGL2	688	105.398	33.7053	5.90411
chr9	95910172	95910212	+	CID_016286	GTGCTGAGAATGGTCGTCCGTATTTGAACCAATTATTTATT	TTTGTGCTGAGAATGGTCGTCCGTATTT	71	PTPDC1	2566	266.205	12.0296	5.90213
chr17	50826287	50826327	-	CID_005620	AAGAAAATTGTTTCTATTACTTTCCCATTCACTAGGTAAAG	AAAATTGTTTCTATTACTTTCCCATTCACTAGGT	73	MMD	2478	313.307	12.3924	5.89073
chr3	53292671	53292711	-	CID_011343	GAAACATGGGGACGAGAAGCTCTGGAATTACAGCAAGATTT	AAACATGGGGACGAGAAGCTCTGGAATTACAGCAAGATTTTTGTTCCATGAGCGCAATACTGTATCATTAACATTTTTAATGGTA	241	DCP1A	525	177.522	40.9132	5.89052
chr1	40862162	40862202	-	CID_007216	AAATTGACCTTGGGGAATTATTCTTTTAACCCTTTGCACCA	ACCTTGGGGAATTATTCTTTTAACCCTTTGCACCAAATAAGTTACTCATCCCCACCTGGATTTTACCC	42	RIMS3	4557	324.169	7.13056	5.89014
chr5	172128242	172128282	-	CID_013610	GAGGGCTGGTCCTTATTTATTTAACTTCACCCGAGTTCCTC	GCTGGTCCTTATTTATTTAACTTCACCCGAGTTCCTCTGGGTTTCT	148	DUSP1	1050	25.864	25.1524	5.88413
chr7	126797576	126797616	-	CID_015217	GTTGAAACTTAAATGTTTTATTATCAAATTTAAACTTATTC	CAAAGGTGCATTGGTTGAAACTTAAATGTTTTATTATCAAATTTAAACTTATT	142	ZNF800	1109	153.371	24.1442	5.88132
chr18	13750059	13750099	+	CID_005963	CTCTGTCTGTTGATTTTAATTCTAAATGTGCAGGATGCTGC	ATTTTAATTCTAAATGTGCAGGATG	326	RNMT	345	271.118	55.6598	5.85701
chr5	98159761	98159801	+	CID_013030	TCTTGAAACCTTAGCTAGAAGAATTTCAGGTCATACCAACA	AAGAATTTCAGGTCATACCAACATGTGGATAGGCTATAGC	53	RGMB	3509	91.4466	9.12469	5.80842
chr18	8628488	8628528	+	CID_005929	ACATACACTGGGAAACCTAGTACTTCTAATATGAAGAATGG	TACATACACTGGGAAACCTAGTACTTCTAATATGAA	79	RAB12	2263	188.377	13.6216	5.7996
chr11	95143856	95143896	-	CID_001385	AAGATGAATTTAGGAGAAAATCACGGTGCTTTTATTAAATG	GAGAAAATCACGGTGCTTTTATTAAATG	51	FAM76B	3709	149.242	8.79519	5.79862
chr1	87583451	87583491	+	CID_007538	GTGTTTTACCTTAACAACATTCTATTTGCTCTTTGTATATT	TTTTACCTTAACAACATTCTATTTGCTCTT	144	LMO4	1094	240.563	24.8497	5.79484
chr4	54570906	54570946	-	CID_012204	TGGTGACATAACATTGGTTCTACAGAATCGTGTGGTGTTTT	ACATAACATTGGTTCTACAGAATCGTGT	132	CHIC2	1210	260.264	22.7813	5.79422
chr20	47684005	47684045	-	CID_009416	CCTTGAAAATGCCGGTAAGCTATAGCATATGTTTTTTAAGA	AAAATGCCGGTAAGCTATAGCATATGTTTTTTAAGACTTAAGCATTTCATGCTTTAAAATACCTTC	404	B4GALT5	238	164.504	70.0061	5.77093
chr7	154731343	154731383	+	CID_015444	ATATTTATCCAAAAGATTTTTAAAAATAGGGCTGTGTTTAA	ATTTTTAAAAATAGGGCTGTGTTTAAAAAAAAAAAACAAAACAAG	348	INSIG1	302	217.829	60.3726	5.76421
chr1	242286904	242286944	+	CID_009043	ACATAGCCTATTTTTGTGCTTAAGATACTGAATGGAAAACT	TTTTTCCCTTTTTTTTTTAATTGCTTTTGTTTAAAATTTGATCGCCTTAACTACTGTAAACATAGCCTATTTTTGTGCTTAAGATACTGAATGGAAAACTCCATTG	186	ZNF238	754	155.984	32.2842	5.76133
chr9	107350668	107350708	+	CID_016340	GCATGGGGAAATGCATATATTAATCAGGGGCTGGAGGAGTA	CATATATTAATCAGGGGCTGGAGGAGTATAC	31	FSD1L	5846	257.723	5.38133	5.76066
chr1	172173020	172173060	-	CID_008261	ATATTTTTCTTGTTTCTTATTTTCTTAACCCTTAACTCCTG	TTTCTTATTTTCTTAACCCTTAACTCCTG	234	RC3H1	547	152.04	40.6992	5.7495
chr18	2908309	2908349	-	CID_005918	ATGGTACTGAAAAATCTTAATATACATCTTTAATCCTTTTT	AAAAATCTTAATATACATCTTTAATCCTTTTTAGGTT	57	LPIN2	3255	191.909	9.91769	5.74731
chr3	197074720	197074760	-	CID_011931	TGCTTCCTCTTCCACCCAATTCCCCCACGCGGTTCCATGTT	CTTCCTCTTCCACCCAATTCCCCCACGCGGT	59	TNK2	3077	307.594	10.2858	5.73605
chr12	68256306	68256346	+	CID_002386	GCTGGATCTTTGATTATCCTTCGATTTCCATGAAATATTAA	ATTATCCTTCGATTTCCATGAAATATTAATATT	223	FRS2	592	111.33	38.9456	5.72594
chrX	23714153	23714193	+	CID_016706	CTTCATTCTCGTGAGTCATTTAAATGTGTACAATGTACACA	ATAAACAACAAGGTGGTGTGATCTTAATATATTTGAAAAAAACTTCATTCTCGTGAGTCATTTAAATGTGTACAATGTACACACTG	2243	SAT1	12	89.3322	392.251	5.71828
chr14	64060808	64060848	+	CID_003630	CTTTACCTCACTTGAAAAATTAGTGGGGATAAGCCATTTTG	TAAATTCCAGTGGCTTTACCTCACTTGAAAAATTAGTGGGGATAAGCCATT	121	ZBTB1	1325	153.786	21.1673	5.71638
chrX	99770991	99771031	-	CID_016947	GGTGATAACAGTGTAAGGCCTTGGGTCTAAGGCATCCACGA	ATGGTGATAACAGTGTAAGGCCTTGGGTCTAAGGCATCCACGACTGGAAGGGACTACTGATGT	418	TSPAN6	224	421	73.1613	5.7134
chr3	23995655	23995695	+	CID_011146	TAAGTAAGTTAAAAAAAAGTTAAACCCTCTCATTATTAAAG	TTAAACCCTCTCATTATTAAAGAGGAAAGGCGATGGTGATGTCTGTAGTACAATATAAACCATAATTGTGATT	187	NR1D2	745	189.394	32.7581	5.70851
chr5	98157743	98157783	+	CID_013021	TTGGCTGTACCTTCCTGCCCTTTCCCATTGCTACTGATTTG	TAGCTATTCTTGGCTGTACCTTCCTGCCCTTTCCCATTGCTACTGATTTGCCACGGTGTGCAGCTTTTACTCG	52	RGMB	3585	91.4466	9.12469	5.69883
chr14	70650974	70651014	+	CID_003696	CCTACATACAACATACTTTTTCTGAATTAAGATAACTTCTA	CCTACATACAACATACTTTTTCTGAATTAAGATAACTTCTATTTGTGAGTTG	316	PCNX	357	237.679	55.6737	5.67593
chr13	76478548	76478588	-	CID_003240	GCTAAACCATATACATTCTTTTGTGATATGTTATTATGTAT	CTAAACCATATACATTCTTTTG	892	FBXL3	64	139.533	157.823	5.65191
chr7	17799511	17799551	-	CID_014797	TTCATTGGTATACAACAATTTTTATTCTTATGTGTGCTTTA	TATACAACAATTTTTATTCTTATGTGTGCTTTAAGGGC	232	SNX13	554	255.278	41.0519	5.65138
chr14	92776679	92776719	-	CID_003832	GAAAAGAGGCTTTCTAAGCATTCCTTCCTCTGCAGGATATT	CACTTAGAAGAAAAGAGGCTTTCTAAGCATTCCTT	94	BTBD7	1832	204.27	16.6464	5.64686
chr16	49728222	49728262	-	CID_004709	TGACTAGAGTGCTGTAAACTTGCTGTAACATTTATGGCAAT	ACTAAATACTAATTGACTAGAGTGCTGTAAACTTGCTGTAACATTTATGGCAATTG	242	SALL1	519	133.004	42.895	5.64168
chr3	15087271	15087311	-	CID_011086	CCAAACTAAAATCATATTCTTTTGATTAAGTTTATCCATGG	AATATACTAAACCAAACTAAAATCATATTCTTTTGATT	117	ZFYVE20	1388	256.086	20.7762	5.63144
chr12	45039449	45039489	-	CID_002009	GACTAAATTTACAAACAAGATACATGTGTAATTAAAGACCC	TTTGCCCTTGAACTAAAAATGTTGTTTGGGGCAAGGGCCAGAAATGTGGAGACATGGTTTTTGTTACGCATTCTTGTATTATATGTGACTAAATTTACAAACAAGATACATGTGTAATTAAAGACCCTTATGGAACTGGAAGACGTCTTGTAGTGCTACATTGGGTGAAACCGTTGGTCCATTTTTGTCTGTTTCTATGAAGATAAAATAATTGGGGGCCATCTAGAAATAGAAAGGCAGTGGGAAGACAGATTCTACGGCACTGCTTTCATTTAATTGGGCTTTAGGCACTCC	1977	SLC38A2	17	154.254	351.079	5.63122
chr1	203508538	203508578	+	CID_008573	GCCTGTACTGGATCTGTTATTTTCAGGGAAACAGGCCCCAG	TTATTTTCAGGGAAACAGGCCCCAGGG	33	TMCC2	5665	259.913	5.86482	5.62677
chr8	107833684	107833724	+	CID_015999	AAGTTATTCTAAAAATGAAATTATAAGCCAAATATTTGGCT	AAATTATAAGCCAAATATTTGGCTTA	176	OXR1	821	300.358	31.2809	5.62645
chr9	128639989	128640029	+	CID_016497	TGCTGCCTTCTTTCCTTTTGTGAGGTTCCCAATGTTTCGTC	CTGCTGCCTTCTTTCCTTTTGTGAGGTTCCCAATGTTTCGTCCAGAAAAGTACTTT	59	ZBTB43	3071	109.159	10.5448	5.59515
chr8	103731167	103731207	-	CID_015972	GTTTATACTTGAGACCAACTTTTCAATGTGATTCTTCTAAA	TTACTTTACTTTTGCTGTTTATACTTGAGACCAACTTTTCAAT	123	KLF10	1309	124.876	21.9946	5.59228
chr1	165657154	165657194	+	CID_008180	ACAGGAATAGGATAAATAAATTGCTTTCATCATAAAGGCCA	CTATTATATAGGTTTGCATGGATGGTGTCCACAATACAAATGTAAACTTGGACAGGAATAGGATAAATAAATTG	237	POU2F1	539	260.617	42.3894	5.59102
chr10	105777147	105777187	+	CID_000756	GTTGTAAATTCATACACTTATCACATGAATGTGTTACTGTA	TAAATTCATACACTTATCACATGAATGTGTTACTGTATACAAAACTCTTAATGCTTTATTCTCAAATGCTGGGT	542	SLK	145	290.006	97.0105	5.58703
chr9	94514670	94514710	-	CID_016274	ATGACTGATTAACAGAATTTTATACAACTGTACCAATAAAA	TGAAGCATGACTGATTAACAGAATTTTATACAACT	121	BICD2	1340	217.547	21.6961	5.57705
chr1	85821483	85821523	+	CID_007521	CTGGTGCGGATGGACACTAATGCAGCCACGATTGGAGAATA	ACACTAATGCAGCCACGATTGGAGAATACTTTGCTTCAT	38	CYR61	5054	84.6653	6.81602	5.5751
chr1	7751955	7751995	+	CID_006805	ATTATAAAATTAATAGCTAATCTTATTCTATCTCCTGAAGA	CTAATCTTATTCTATCTCCTGAA	68	CAMTA1	2691	267.616	12.3497	5.50622
chr19	42880325	42880365	-	CID_006538	GCGATGATGGGAAAGGCTATTTAGCCACTCTGCATATTTAA	CCATTACACAGGAAACCTCTGTTGATATAAGCGATGATGGGAAAGGCTATTTAGCCACTCT	206	ZNF607	667	185.432	37.4311	5.50344
chr7	102530918	102530958	-	CID_015118	CCTAGTATGATCAGCTCATGTACACTATGAGAGGGTTCAGG	TAATAACTTGCTTCCTAGTATGATCAGCTCATGTACACTATGAGAGGGTTCAGGGGTGGGTCATTTAAATAATGAATTGGCTAATGTGGATTTTAAATTTCATA	31	NAPEPLD	5832	191.147	5.6357	5.50065
chr9	128639871	128639911	+	CID_016496	TTCTTATTTCAAATCTCTACTGATAGTGCCCTATGGGGAGA	CTACTTACATATTTAAAGGTACAAGTTTCTTATTTCAAATCTCTACTG	58	ZBTB43	3146	109.159	10.5448	5.50032
chr12	25248699	25248739	+	CID_001864	TTGATACAAACATAGCAATTTAGCTATACTACCGATCATAA	ATACAAACATAGCAATTTAGCTATACTACC	121	LYRM5	1332	252.001	22.0182	5.49546
chr3	23994616	23994656	+	CID_011137	TCAGTCCACACCAACCATATTATTCAGGGTTCCTGCCATAT	AAATCATTTCAGTCCACACCAACCATATTATTCAGGGTTCCTGCCATATGTGTGGGGTATCCTACTGATACACACGTATTCAAAGTTTATGGGTACA	180	NR1D2	791	189.394	32.7581	5.49482
chr9	114023281	114023321	-	CID_016374	ATATGCACATTACATACATTTTAATTTATTGACAAAATTAA	TATATACATATGCACATTACATACATTTTAATTTATTG	371	ROD1	272	375.285	67.5473	5.49245
chr7	21517680	21517720	+	CID_014800	AATCTTCCCATCTCTTAATATCATGTGTTAACATGTTTAAA	AATCTTCCCATCTCTTAATATCATGTG	143	SP4	1101	170.317	26.0468	5.49012
chr6	139541753	139541793	+	CID_014585	GCATTAAAGAACCAATGTTATTCACTAATATCATTCATCTT	AAACAATACAGCATTAAAGAACCAATGTTATTCACTAATATCATTCATCTTTC	157	HECA	969	235.417	28.6096	5.48767
chr6	117989782	117989822	-	CID_014498	AATATTATCAGTATCTTCATTTCTGGTATTCAGATGTTATG	AATATTATCAGTATCTTCATTTCTGGTATTCAGATGTT	573	GOPC	126	225.475	105.1	5.45197
chr5	179135129	179135169	+	CID_013700	CCAAAAAGGGACAGGAGGCATGGGATAGCAGGTCTGGTGAC	ACTGCGTATGCCAAAAAGGGACAGGAGGCATGGGATAGCAGGTCTGGTGACACA	107	MAML1	1568	299.471	19.6465	5.44627
chr10	3809183	3809223	-	CID_000027	ATTTGCTGGGTTTGGAAAACTCCTTTTTTGGCCTTCTATGT	TTTTTTTTATCTGGGCTGATGAATACATTTACCTAAGAAACTCATTTCGTTTTACTTAAGAGGGGAAGTGCAGTTTTCTTTTGGCAGTTCAGAATCCAAGCACTTGATTTGCTGGGTTTGGAAAACTCCTTTTTTGGCCTTCTATGTGCTT	61	KLF6	2994	66.5581	11.202	5.44546
chr10	93033600	93033640	+	CID_000527	CAAAAGTGGTAACATCTTAATACAAATAAAAACCTTTTTGT	TAACATCTTAATACAAATAAAAACCTTTTTG	295	PCGF5	394	282.365	54.1932	5.44349
chr3	23994697	23994737	+	CID_011138	TGGGTACAACAAAGACATAGTACATGTACATAATATGTATG	ACATAGTACATGTACATAATATGTATGTG	178	NR1D2	804	189.394	32.7581	5.43377
chr9	136470816	136470856	+	CID_016593	TTTGGTGGGACAATCTTTAATTTTCTAAAGATAGCACTAAC	GTGGGACAATCTTTAATTTTCTAAAGATAG	50	RXRA	3762	251.191	9.20668	5.43084
chr14	54583959	54583999	+	CID_003551	TCATGAAGGGAATGGTTTAATTTAAAGGAAGACCTAATAGG	ATCTTTCTATAACCATGCCATTCACTTAAATAATTCATGAAGGGAATGGTTTAATTTAAAGGAAGACCTAATAGGAAGAAGATTAAAGGAAGCTTTTAGTCAGCCTGTGGCT	173	SOCS4	846	126.894	31.9335	5.41751
chr12	103677569	103677609	+	CID_002622	TATTTAACGTGAGTGAGATGTGGGCCGGAGAAGGTAGCTGA	TGAGTGAGATGTGGGCCGGAGAAGGTAGCT	187	CHST11	751	202.031	34.6732	5.39322
chr8	92076786	92076826	-	CID_015920	TTTGTTACCAAACATTACATTTACTCTCACCCTTTTATTAT	TTACCAAACATTACATTTACTCTCACCCTTTTATTATTTTT	55	TMEM55A	3369	266.079	10.2032	5.39046
chr1	172172605	172172645	-	CID_008258	GCGCAGCTGTTGCGATAAATTGACCGATTGGGAGGTGGTAG	TTTTTTCGCATGAGCGCAGCTGTTGCGATAAATTGACCGATTGGGAGGTGGTA	219	RC3H1	605	152.04	40.6992	5.38094
chr11	18587389	18587429	-	CID_001070	GTACAAAGTAGAATAAATTCTGTATTCATGGATTGGATGCT	AATAAATTCTGTATTCATGGATTGGATGCTGAGCATTCTTACTCATTAATTTAG	76	SPTY2D1	2370	146.077	14.1364	5.37618
chr2	179078019	179078059	+	CID_010713	TTGCATTCAAACACATCATATAATACATTGTATTTTTTACA	CATTCAAACACATCATATAATACATTG	221	PLEKHA3	600	242.407	41.1374	5.37224
chr7	28829556	28829596	+	CID_014844	GTTAGTCCATAATAAACTACTATAGTTATGTGTATTTTCAT	TCCATAATAAACTACTATAGTTAT	69	CREB5	2651	255.298	12.8539	5.36802
chr12	120754818	120754858	+	CID_002839	AGAAGTGTTTCCGTTGTGTGTCTTGATGTAAATATTTGTTC	TTTTGAAGAGAAGTGTTTCCGTTGTGTGTCT	80	SETD1B	2222	203.817	14.9119	5.36484
chr12	108032955	108032995	+	CID_002654	AAATCACTTTGGGATATTTTTTCCTGCAACACTGGAAAGTT	AAATCACTTTGGGATATTTTTTCCTG	414	UNG	231	214.327	77.4804	5.34328
chr7	99470907	99470947	+	CID_015085	ATACCATGGAATGTCAGAAATGACTTTATCATCGTCATCTT	AGTAAATACCATGGAATGTCAGAAATGACTTTATCATCGTCATCTTGA	334	ZKSCAN1	324	220.47	62.7046	5.32656
chr17	58854156	58854196	+	CID_005750	ATGAGACTGAGTCCCAATATTTCCACCCAGGGTCATGCCCG	TCATACAGAAATTGTTTCTTTCAGAAGCAGATTGGAATCTCTTGGGACCATGAGACTGAGTCCCAATATTTCCACCCAGGGTCATGCCC	95	TANC2	1800	204.866	17.8428	5.32428
chr3	23907446	23907486	+	CID_011114	TCCCTCTAAGACTACATACTTTTTGTTTAAAACAAAATTGG	ACTACATACTTTTTGTTTAAAACAAAATTGGAATTTGTTTTCCCTTCTTGGAAGGGAAC	306	UBE2E1	373	501.624	57.5775	5.31458
chr18	8822419	8822459	+	CID_005932	TCACTGTATGATCCTTATATTATCCTACTTGGCTTGCACGT	ATCCTTATATTATCCTACTTG	32	KIAA0802	5748	249.228	6.02573	5.31056
chr13	20845446	20845486	-	CID_002943	GTTTACAGGACGGTTTAAATTAAGGATTATCAGGCATGTGA	TTTACAGGACGGTTTAAATTAAGGATTATCAGGCATGTGA	146	ZDHHC20	1064	358.139	27.5331	5.3027
chrX	134324476	134324516	+	CID_017079	ACCCAGGATGTATCTTTAATTCTTGTCATCCAGGTCAACAT	CTAGACCCAGGATGTATCTTTAATTCTTG	49	ZNF449	3833	192.294	9.24673	5.29917
chr7	139432368	139432408	-	CID_015370	TGAATTCACTTCTCTTTCTTTCAGAAAGTAGTCATAAATGG	TGACACTCTGAATTCACTTCTCTTTCTTTCAGAAAGTA	70	JHDM1D	2595	221.495	13.2481	5.28376
chr13	78792461	78792501	-	CID_003262	ACTGGACATCACAGAATTCTTTGGGTTCTTTGTAATTTAAT	ACATCACAGAATTCTTTGGGTTCTTTG	395	RBM26	246	195.961	74.7823	5.282
chr10	3810058	3810098	-	CID_000032	ATTTGCTTAAAAGGCACAAGTTTCACATATCTGTCTAGCTA	CTTAAAAGGCACAAGTTTCACATATCTGTCTAGCTATCTG	59	KLF6	3100	66.5581	11.202	5.26692
chr2	127779550	127779590	-	CID_010512	TGAAGTTAGGTAGATCTTGGTTTACTGTGCCAAGGTCCTAC	TTTCTGAAGTTAGGTAGATCTTGGTTTACTG	139	MAP3K2	1142	250.672	26.3989	5.26537
chr9	103192147	103192187	-	CID_016333	CATACACAAATAAACTTTTATTAGATAGATACCTATAAAAG	ATAGAGTTATGCATTGCACATACACAAATAAACTTTTATTAG	313	MRPL50	362	153.845	59.4612	5.26393
chr19	38997990	38998030	+	CID_006442	TAATTTATTTATTTCTTTACTAATTAAGTAAAACCAGGAAG	TTACTCTAATTTATTTATTTCTTTACTAATTAAG	163	KCTD15	921	232.63	31.0031	5.25754
chr21	17888199	17888239	-	CID_009559	GAATAAACCTTACTACACATTAAAAGTTAAAAGTTCTTACT	ATTAATCCTCACATGTTAGCACCTCACTAACTTCGTTTTTGATTGTGTTGGTGTCATGTTGAGAAAAAGGTAGAATAAACCTTACTACACATTAAAAG	98	BTG3	1747	181.496	18.7005	5.24051
chr17	24981779	24981819	-	CID_005236	TATGTAAGGGGAAAGAGAGATTGATCTGGATGGCAAGACCG	TAAGGGGAAAGAGAGATTGATCTGGATGGCA	85	SSH2	2058	202.623	16.2214	5.23999
chr20	60189965	60190005	+	CID_009501	TTCTGAAAGAAAAGGACACTTACCCCAAAACTTCAATCTGA	AAAAGGACACTTACCCCAAAACTTCAATCTG	53	SS18L1	3498	278.939	10.1557	5.21873
chr9	128636738	128636778	+	CID_016485	CAATTTTATCTAATTGTAATTCTCTAGGGTGCCAGAGATAG	TTTGGACAATTTTATCTAATTGTAATTCT	55	ZBTB43	3357	109.159	10.5448	5.21582
chr8	8680355	8680395	-	CID_015508	GTGCCAAGATGGGGCTGATTTCTTATTTTAGTATAAGACTT	CATGAGAACTGTGCCAAGATGGGGCTGATTTCTTATTTTAG	94	MFHAS1	1826	148.234	18.0262	5.21464
chr3	71903646	71903686	-	CID_011412	CACAACACTAATTACCATTTTTAAAGCAGTATTAAGTTGTA	AAGAGGAAGTATTTATTTTAATCTGGCACAACACTAATTACCATTTTTAAA	145	PROK2	1077	221.156	27.8722	5.20231
chr22	39051144	39051184	+	CID_009933	TATTGAGGACAAGGGAGTTTTTCTTTCTTTAGCGTCTTCAG	CTGCTATTGAGGACAAGGGAGTTTTTCTTTCTTTAGCGTCTTCAGTGAAGGATACAATACAACAATGCCT	193	TNRC6B	711	212.534	37.1522	5.19485
chrX	46624202	46624242	+	CID_016784	AGAATTTGATAATACACTTTTGTGTATTAGCAATGGTTTTT	AATTTGATAATACACTTTTGTGTATTA	140	RP2	1130	401.871	26.9572	5.19341
chr15	20597436	20597476	-	CID_003930	AACATGGATAGATCTCTTAGTGGTCTTTCCAAAAGTACATG	AACATGGATAGATCTCTTAGTGGTCTTTCCA	165	NIPA1	906	260.201	31.8043	5.18797
chr16	30693515	30693555	+	CID_004661	GGGGGCATCACTTGCTTCCTTTGGGAAGCTCTAAGGTTGCT	TGCCAAGGGCTGAAGGAGGTACCCTCTTGGCAGATGGGGGCATCACTTGCTTCCTTTGGGAAGCTCT	226	RNF40	584	333.409	43.8221	5.15721
chr2	111640454	111640494	+	CID_010451	ATTAGAGATTCTATGAATTGTAGGAGTATTAAAGACCAGGC	TTCCTGAGGAAATTAGAGATTCTATGAATTGTAGGAGTATTAAAGACCAGGCTGTTGGC	82	BCL2L11	2177	119.015	15.9004	5.15711
chr18	55721130	55721170	+	CID_006121	GTTCAAGTTTTCCCAGATTATCATTCTTTGGGATGAGAGAA	CATTGTAATTGAGAGGAATGTGAAGGTGCATTCATGGGTGCCCTTGGAAACGGAAGATGGAATACATCAAAGTGAATTTCTGTTCAAGTTTTCCCAGATTATCATTCTTTGGGATGAGAGAACATTATAAAACCACTTTGTTTATTTTAAAGCAAGAATGGAAGACCCTTGAAAATAAAGAAGTAATTATTGACACATTTCTTTTTTACTTAGAGAATCGTTCTAGTGTTTTTGCCGAAGATTACCGCTGGC	877	PMAIP1	68	91.9306	170.18	5.15336
chr19	62533406	62533446	+	CID_006734	TTACCCAATACACATACTTTTTCTTGATGTGGATTTACTTT	TTTCACCATGTGTCTTTACCCAATACACATACTTTTTCTTG	169	ZNF543	870	108.209	32.823	5.14883
chr1	227719502	227719542	-	CID_008923	AAGAAGATATTAATAAGCCCTTTTATTTATGGTTATAGTTT	TATCACTCTCCTGAAAAGAAGATATTAATAAGCCCTTTTATTTATGGTTATA	236	ABCB10	541	306.911	45.8875	5.14301
chr3	184880342	184880382	+	CID_011873	AACTATTGTGACTTTATTCTTAGAATTGCTGTCTTACATTA	AACTATTGTGACTTTATTCTTAGAATTGCTGTCTTACATTAAAC	134	KLHL24	1188	288.622	26.0772	5.13858
chr7	17350121	17350161	+	CID_014790	AGAAATAAATATACCACTCTTTACCTTTATTGATATCTCCA	AAATAAATATACCACTCTTTACCTTTATT	240	AHR	530	218.233	46.7693	5.13157
chr3	142179308	142179348	+	CID_011675	GCAATTGGACGCCGGTGTGGTACTCATTTCAGTATACCTGA	CAATTGGACGCCGGTGTGGTACTCATTTCAGTATACCTGAACTGTACATTTTGTGCAAT	229	SLC25A36	570	231.482	44.6862	5.12463
chr6	16412753	16412793	-	CID_013851	GCTCTTAGAAACTCTGAGAATTTTCTTCAGATTCATTGAGA	AAACTCTGAGAATTTTCTTCAGATTCATTGAGAGAGTTTTC	68	ATXN1	2694	179.013	13.2821	5.11966
chr18	53295875	53295915	+	CID_006097	ACGCACACTCAGGAGGCCAATTTAACTGTTAACAGTGCATG	ACGCACACTCAGGAGGCCAATTTAACTGTTA	57	ONECUT2	3246	222.043	11.148	5.11301
chr12	74179109	74179149	-	CID_002438	TTGCTATAACATATATTTTTTTCTGAAATGTTTTAAAATAG	TTTATCTGATAGAGTTAGGAAATTTCTTCTTTTGAGTAAGAGTATTGCTATAACATATATTTTTTTCTGAAATGTTTTAAAAT	897	KRR1	63	274.726	175.736	5.10424
chr18	27963704	27963744	+	CID_006009	TAGTGAGATTTCTGTAATAATTTTAATTCTTTAAAAAGTGA	AAGACTAGTGAGATTTCTGTAATAATTTTAATTCTTTA	426	RNF138	215	225.367	83.6225	5.09433
chr5	140678335	140678375	-	CID_013392	ATGATGCTAGTTTGCATATGTTTTCCTATGCAATAATTGTT	TTTGCATATGTTTTCCTATGCAATA	312	TAF7	365	114.171	61.3334	5.08695
chr9	98190150	98190190	-	CID_016315	GTGAGAGAGAACTGCACTTTTTTAATATGGAAATGAATTCA	AATGTTATTGCCCCAGAATATGGGGTGAGAGAGAACTGCACTTTTTTAATATGG	85	ZNF367	2054	78.4331	16.7312	5.08031
chr2	190343968	190344008	-	CID_010738	TGCTAAACCAATTAAGAAAATAATTAATTTCTTTCAAGCAA	ACACAAGGCTGCTAAACCAATTAAGAAAATAATTAATTTCTTTC	120	ORMDL1	1350	245.932	23.6489	5.07422
chr2	152399431	152399471	-	CID_010616	AACCAGTCAAGTCAATCCAATTAGCTGTTAGACAGACAATA	TCAATCCAATTAGCTGTTAGACAGACAATAAGGATAACCTTCTTTT	54	CACNB4	3472	267.301	10.6447	5.07293
chr7	99326679	99326719	-	CID_015077	TTTTGATTTTGTTACTTTTTTATACTGTGTATATTTTCCTC	TTACTTTTTTATACTGTGTATATTTTCCTCAGTC	59	TRIM4	3076	191.726	11.6331	5.07174
chr1	114110075	114110115	-	CID_007745	ATTCAAACACATTTTTTAACTTTTTTAAATTTTGATGTGAA	TACATATTCAAACACATTTTTTAACTTTTTTAAATTTTG	99	RSBN1	1711	135.277	19.535	5.06783
chr1	203846637	203846677	-	CID_008586	GTTTTATGAGGTTGAAAACTTTACTTTGAAATATTTAATTG	TTTTATGAGGTTGAAAACTTTACTTT	132	ELK4	1209	219.357	26.1987	5.03842
chr7	138905248	138905288	-	CID_015362	TGACATTTTCTTTCCTTTTATTCTTCCAGATCAGGAATGAA	ACATTTTCTTTCCTTTTATTCTTCCAGATCAGGAATGAAATTTCCATGCTGCTCAT	207	HIPK2	657	251.545	41.1127	5.03494
chr15	81598144	81598184	-	CID_004339	TAATATTCATCCTTAAACCATTATTATGTGTACATTATTGT	ACTTTTAAAATAAACTGTTTTCTTTTGGAACTACAATTAGAATAGTTAATATTCATCCTTAAACCATTATTA	374	HDGFRP3	268	342.304	74.447	5.02371
chr22	27869358	27869398	+	CID_009802	TTTTTGCCCTTAGGCAGCACTATATGAGACATGGGGCCTGT	GCACTATATGAGACATGGGGCCTGTG	78	KREMEN1	2306	336.771	15.5509	5.01578
chr9	14074165	14074205	-	CID_016090	CCTTGTTTAGAGACTGGACTTGAGTTAAAACTCTCCAGTCT	TAAACAAGAATATTCCTTGTTTAGAGACTGGACTTGAGTTAAAACTCTCCAGTCTCTTAAGT	175	NFIB	831	222.076	34.8951	5.01503
chr8	105571741	105571781	-	CID_015995	AAACTCATTTGATTGTCATTTTTATCTATCCTATGTTAAAT	TGGCTGCTGAAACTCATTTGATTGTCATTTTTATCTATC	86	LRP12	2039	126.749	17.1681	5.00928
chr13	99415353	99415393	-	CID_003332	ACTTGTACATTGCAGGAGGATGGGGCTGGGGGCAAATTGTA	CTGGACTTGTACATTGCAGGAGGATGGGGCTGGGGGCAAATTGTACCAAGGAAAATGAATGGAGAGATTAGTTAATGGCGATACACACTG	113	ZIC5	1456	121.251	22.579	5.00465
chr7	21517997	21518037	+	CID_014802	TCTTTATTACCACTACATTATAGTAGTGTGTATGCAGACAA	TTCCAAAACAGTAATCTGAGATGCATCTCAGATCTTTATTACCACTACATTATAGTAGTG	130	SP4	1222	170.317	26.0468	4.99102
chr14	54327973	54328013	+	CID_003533	GGATATGTTACTTATTAACTTGCTATGGCTGGTAACCATGA	TTACTTATTAACTTGCTATGGCTGG	33	SAMD4A	5590	277.789	6.62562	4.98066
chr11	120685717	120685757	+	CID_001561	TAGAGGAAGTCAGAGAATATTTATGGAAGTGAGGACCCAAA	CCACATTCTCCTACTTTCTATTAGAGGAAGTCAGAGAATATTTATGGAAGT	207	SC5DL	653	292.902	41.5686	4.97973
chr4	6935001	6935041	+	CID_012053	GTAAACACACATATAATTTATTAGCTGGGAGCTGAACTGGC	ACAGCTTCACCACTCATTTGGGCAGGCAGTAAACACACATATAATTTATTAGCT	95	KIAA0232	1808	158.222	19.1004	4.97372
chr7	129182688	129182728	+	CID_015250	GGAAACAATAATTCACCCAGTTTAGTGGGTGGTAGGGTACG	CCGCATGGAATTATCTGTATGAAATCAAGGTGCGCTGTGGAAACAATAATTCACCCAGTTTAGTGGGTGGTAGGGTACGTGGC	102	NRF1	1652	191.273	20.5116	4.97279
chr22	21168814	21168854	-	CID_009746	TTTCAGGTGAAATTTATTATTTTATTAATGTTGCCAAAAAT	CTCGCTTGTTCTTTCAGGTGAAATTTATTATTTTATT	71	ZNF280B	2532	71.4214	14.2821	4.97125
chr11	109541714	109541754	+	CID_001449	GCTCAAATGCTGAGGGAGGTTTGCTACAATAGCACATGTGA	CAAATGCTGAGGGAGGTTTGCTACAATAGCACATGTGATCTCCTTCTCAGCAAGGAGGTTATATAGTATCC	57	ZC3H12C	3214	180.588	11.4706	4.96924
chr13	40602116	40602156	-	CID_003111	TTAAACATAATTTGGGAAGTTTTACTTTTGTTTTCTTCTAT	TTAAACATAATTTGGGAAGTTTTACTT	534	KBTBD6	147	169.603	108.083	4.94064
chr13	29677183	29677223	-	CID_003040	ATCTATTTTAATGAACAATTTTTACCATTTCCCAAGCTGCC	AACAATTTTTACCATTTCCCAAGCTGCCTGT	140	KATNAL1	1133	278.974	28.3557	4.93728
chr2	175751205	175751245	-	CID_010691	ATGTTGGCATTCATATTAATTACGGATGTAATTCTGTGTAT	ACATGTTGGCATTCATATTAATTACGGATGTAATTCTGT	36	ATP5G3	5294	297.893	7.30164	4.9304
chr21	36670309	36670349	+	CID_009636	ACAATACTACATACCTTTTATTATATTACAAACCTAAGTGT	TCTTTCTCAAACAATACTACATACCTTTTATTATATTAC	162	MORC3	930	165.042	32.8867	4.926
chr14	92775649	92775689	-	CID_003830	ATCTTGTGAAGTATGGTTACTAGGGTAGGTTCAAGAGCTAC	AAGTATGGTTACTAGGGTAGGTTCAAGAGCTAC	82	BTBD7	2172	204.27	16.6464	4.92598
chr5	78705963	78706003	-	CID_012948	GTAAATACATACATATTAATTTACATTAGAGTGAAAAATAA	TAAATACATACATATTAATTTACATTAGAGTGAAAA	169	HOMER1	877	267.548	34.3342	4.9222
chr4	109051256	109051296	+	CID_012381	TGAAGAAATGGACCAAATTTTGTGTAAACGATTAGAAAGAT	TTTTTTATTTTAGGAGAACTGACTGGTAAATGAAGAAATGGACCAAATTTTG	90	SGMS2	1927	291.399	18.2997	4.9181
chr1	177593946	177593986	+	CID_008331	TTCACGAGTGCATATCACTTTTGACTATATTAGTCAAGCAT	CATATCACTTTTGACTATATTAGTCAAG	266	SOAT1	461	370.382	54.1206	4.91495
chr1	33561839	33561879	-	CID_007119	AGGGTTGGAAATGAAGGACTTTTTTAACCTTTGTTTTGTTT	AAATGAAGGACTTTTTTAACCTTTGTT	44	PHC2	4339	232.631	8.95448	4.91374
chr1	152169099	152169139	-	CID_007978	CCTTGTCCTATACCGGGAACTCCCCTCCAGGGTACCCACAG	TCCTATACCGGGAACTCCCCTCCAGGGT	109	DENND4B	1526	263.131	22.2165	4.90626
chr20	23305203	23305243	-	CID_009175	AAATCCCTTTATATTTACATTGAAGTATTTTAATTGGCATA	GAGTGGAAATCCCTTTATATTTACATTG	83	NAPB	2134	178.037	16.9419	4.89911
chr15	65270681	65270721	+	CID_004199	ATGCAATGTATAGTGTCTATTATCACATTAATCTCAAAGAG	TCTATTATCACATTAATCTCAAAGAGATTCG	223	SMAD3	590	212.176	45.53	4.89787
chr13	41791807	41791847	+	CID_003132	TGAGGCTGATTTTTAAAAATTTCTAGTAGATTTTTGGCCTT	AAAATAAAATTGAGGCTGATTTTTAAAAATTTCTAG	185	AKAP11	766	278.052	37.7896	4.89553
chr10	31856748	31856788	+	CID_000197	GCTAACTACCTTTTATAAATTCAGTCTAGAAGGTAGTAATT	CTAACTACCTTTTATAAATTCAG	132	ZEB1	1201	196.766	26.9755	4.89333
chr16	68971815	68971855	-	CID_004826	CCTTCGAAGCTGGGGAGGTTTAGGAGGGGGAAGGCTTCTGT	GTTTAGGAGGGGGAAGGCTTCTGTGAAGCTCTCAAACCACT	58	ST3GAL2	3156	243.945	11.8553	4.89231
chr6	158848993	158849033	+	CID_014663	GCTAAACCACTGAGAAAACGTTATTAAAATTGTAATACCTA	CTAAACCACTGAGAAAACGTTATTAAA	106	TULP4	1578	236.204	21.7074	4.88313
chr5	173319142	173319182	+	CID_013636	TGCAATACTTATTTCAAACTTTTGAAAGATCTTTGCAGTGT	CAATACTTATTTCAAACTTTTGAAAG	116	CPEB4	1422	183.538	23.7624	4.88167
chr4	130014362	130014402	+	CID_012456	CATTTATACATCTGTTTCCATATGGCAGGGACATTATGATA	TTAATACCAGTATTCAGATTCCTGATTCATTTATACATCTGTTTCCATATGGCAGGGACATTATGATACTTAATGAATAATGCTTTGAGGAGTTCTGCAGTTAACTTTCAAGTCT	162	PHF17	929	151.956	33.2473	4.87257
chr17	53405648	53405688	-	CID_005649	GACATCACTTTTTTTTTCTTTGAGAAAACACTTGTATCAGC	ACATCACTTTTTTTTTCTTTGAGAAAACACTTG	235	VEZF1	542	200.311	48.2633	4.86912
chr6	136920136	136920176	-	CID_014563	GTGTTTGTAATATGCTCTAATAATCTGAGTAGAAATGCGTA	TAATATGCTCTAATAATCTGAGTA	154	MAP3K5	989	235.35	31.6676	4.86302
chr1	41265987	41266027	-	CID_007223	ACCTTTTTTACAAAAAGATCTTATTGTTAATTTATTGTTTC	CAAACCTCTACCTTTTTTACAAAAAGATCTTATTGTTAATTTATTGTTTCTGGCACTTGGGCAAACCCTG	251	SCMH1	494	288.473	51.6386	4.8607
chr4	124037485	124037525	+	CID_012432	TTGGTATCAAACAAATACATTGATTTGTCATGATACACATT	CTAAATAGAATAGGGGACATGCATATTAAGGAAAAGGTCATGGAGAAATAATATTGGTATCAAACAAATACATTGATTTG	153	FGF2	1008	226.966	31.4835	4.85969
chr1	232808614	232808654	-	CID_008984	CTTCATCTTTTTAAACACCCTAGAGGTCTGTTTGTTGTTGC	CGCCACTTCATCTTTTTAAACACCCTAGAGGTCT	324	IRF2BP2	350	108.277	66.8493	4.84672
chr19	9825425	9825465	-	CID_006276	GGATCTGTTTCTTTTTTTATTTACACTTTTTCTTTCCGGTT	TTTCTTTTTTTATTTACACTTTTTCTTTCC	50	OLFM2	3776	307.729	10.3198	4.84506
chr20	2966946	2966986	+	CID_009098	ACTGATAGTCCTTTTTCCAATGTTTTATTGGGGAATTAAAT	TTAGCACTGATAGTCCTTTTTCCAATGTTTTATTGGGGAATTAAATAGTGTGATGTT	98	PTPRA	1732	329.321	20.2679	4.83523
chr2	68373884	68373924	-	CID_010314	GAAGGACAAATATGTACGTATTTATAACGTATTAAAACTCT	ACAAATATGTACGTATTTATAACGTATT	69	CNRIP1	2652	298.06	14.3171	4.8194
chr11	74227955	74227995	+	CID_001313	TAAGGAGGGAGGAGGGTTGATCTTTAATCAGGTTGGCTTTG	TCTAGGTTAAGGAGGGAGGAGGGTTGATCTTTAATCAGGTTGGCTTTGGAGGAAGGAAAAACCACTAAGGTATTATCT	116	RNF169	1413	169.072	24.0766	4.81796
chr17	22664681	22664721	+	CID_005138	TTGTTTATCTTACCTGCAGATATTAAGAATGTATGCATTAT	CATATCTGCTTTTGCCTTCTGTTGTTTATCTTACCTGCAGATATTAAG	391	WSB1	249	279.117	81.34	4.80698
chr7	64502378	64502418	+	CID_014972	ATGAAGAATGTGGCAAACTTTTAACCAATCCTCACACCTTA	CAAACTTTTAACCAATCCTCACACCT	46	ZNF92	4113	148.475	9.58409	4.79962
chr1	26322849	26322889	+	CID_007022	ATTGTGGCATCAACTACTTTTAAAGTAGAAAAGCTATCCAT	CATCAACTACTTTTAAAGTAGAA	230	PDIK1L	566	99.6329	47.9615	4.79551
chr6	43861579	43861619	+	CID_014105	ATTCTTGGTTAATATTTAATTTCAACTATTTATGAGATGTA	TTAATTTAATTAAAGAGTAGGGTTTTTTTTCAGTATTCTTGGTTAATATTTAATTTCAACTATTTATG	90	VEGFA	1920	119.01	18.7695	4.79502
chr13	99414477	99414517	-	CID_003328	TGCCTGAAACTGCATTTTAATGCATTTTCTTCCACCTGAGC	CCTGAAACTGCATTTTAATGCATTTTCTTCCACCTGAGCACTGAGCACACCAAACTGG	108	ZIC5	1534	121.251	22.579	4.78321
chr1	43860998	43861038	+	CID_007250	TCGTCTATCCCAGTGTGTGTTTAACATTCACAGCCCAGAAC	TCGTCTATCCCAGTGTGTGTTTAACATTCACAGC	67	PTPRF	2712	398.786	14.0075	4.78316
chr10	117812310	117812350	-	CID_000855	TTTGCTAACCACTTATCATCTTCCATTATTCTCTTTCTTAA	CTAACCACTTATCATCTTCCATTATTCTCTT	45	GFRA1	4270	362.499	9.41661	4.77879
chr13	30801976	30802016	+	CID_003058	CACAGGAGAAACATTTTTTTTTCTGGGAAAAATCACTTGCT	AAAAGGGGTCACAGGAGAAACATTTTTTTTTCTGGGAAAAATCACTT	63	B3GALTL	2911	443.768	13.2033	4.77155
chr20	54412500	54412540	+	CID_009476	GCTTTTGACATGAGGAATTTTCATTTGGTTCTTCTGTCAAC	CTTTTGACATGAGGAATTTTCATTT	242	CSTF1	521	143.79	50.7291	4.77043
chr14	66869852	66869892	+	CID_003637	GAGCAGAGGGACTGTGCTTCTATGCACTGGGCAAGGCAGTA	AATATTGAGCAGAGGGACTGTGCTTCTATGCACTGGGC	106	MPP5	1584	261.635	22.2553	4.76292
chr13	79808154	79808194	-	CID_003269	GATGTGATAGTTGCTGCAAATGAGGGGTTACAGATGCATAT	CAAATGAGGGGTTACAGATGCATATGTCCA	72	SPRY2	2501	38.3699	15.149	4.75278
chr4	141762610	141762650	-	CID_012492	AAAACTGTTGGAGAAATATTTAAACACCTCAATGTAGGTAC	AAAACTGTTGGAGAAATATTTAAACACCTCAATGTAGGTACATTACACTCTTGTTGCGGGGAGGGGATTTACCAGAA	153	TBC1D9	999	208.045	32.205	4.75081
chr18	72809506	72809546	+	CID_006159	TCAGGTACTACTGTAGGCAGTTTCCTCCTCAGTCTCCTCCG	TACTACTGTAGGCAGTTTCCTCCTCAGTCTCCTCCGTGGCTAGT	83	ZNF236	2118	239.924	17.4725	4.75032
chr1	67225289	67225329	+	CID_007423	TACTACAGAAATGTTTTAAATACATTCTCAGGCATGTTTGC	TTTGTGAAGTTCTTGCAAACTCTTACTACAGAAATGTTTTAAATACATTCTCAGGCATGTT	177	MIER1	808	171.248	37.2772	4.74821
chr5	78706959	78706999	-	CID_012951	TTTTTTGTGCTGGAAGATATTTCACTCTGGTGACTACTCTG	CTGGAAGATATTTCACTCTGGTGACTACTCTGGTACACTCTGGTGTTCTCTAATCT	163	HOMER1	922	267.548	34.3342	4.74745
chr9	128637070	128637110	+	CID_016488	CAGGATTCTATGAGTGGTTATACTTAAGGGGGACAAAACTG	ATTCTATGAGTGGTTATACTTAAGGGGGACAAAACTGCCC	50	ZBTB43	3742	109.159	10.5448	4.74166
chr9	107442077	107442117	+	CID_016343	ATCTGGAATACTTAATTTCATTTAATTATCTATGCTGATGA	ATTTGGAGAGGGAAGAAATCTGGAATACTTAATTTCATTTAATTAT	85	FKTN	2075	362.097	17.9524	4.73475
chr16	65209009	65209049	-	CID_004755	GAACTGTCTGGTTGAGAAAGTAATTTAAAATATTTGACCTT	AACTGTCTGGTTGAGAAAGTAATTTAAAATATTT	187	CMTM4	747	311.867	39.5463	4.72864
chr2	67490706	67490746	+	CID_010300	TGCTGATAACTATCTGTGATTGATAGGAAATTTTTTTTCTT	ATTGATAGGAAATTTTTTTTCTTGATTTCTCTGTGAGAAA	85	ETAA1	2077	147.717	17.9972	4.72297
chrX	46626292	46626332	+	CID_016788	CATATAAGGGAGATGTTAATTTAAAAATTTCCACTACACTT	GAGATGTTAATTTAAAAATTTCCACTACACTTATTATCTATT	127	RP2	1255	401.871	26.9572	4.71116
chr2	190944460	190944500	+	CID_010743	TTGCTGGTTAACATTCACCTTCCTCTTTTGAGGAGTATTTT	TTAACATTCACCTTCCTCTTTTGAGGAGT	70	INPP1	2596	292.764	14.8834	4.70324
chr3	15062519	15062559	+	CID_011075	AAAACAGGACAGGAAGAGATTTTTTGAAAGACCAAATTAGT	CATAAAACAGGACAGGAAGAGATTTTTTGAA	203	NR2C2	677	207.115	43.2281	4.69602
chr14	62911328	62911368	-	CID_003623	AAAGGATTCAGGATAAACATTATTATGCATTCTGAATTGGA	AAAGGATTCAGGATAAACATTATTATG	286	PPP2R5E	414	260.413	60.9327	4.6937
chr13	94077601	94077641	+	CID_003279	TGAAATGTTTTGAAATATACTTAAACAACAAACTTTGAAGA	AAATATACTTAAACAACAAACTTTGAAGAAAGTGTTGT	194	GPR180	709	328.109	41.386	4.68758
chr12	109457480	109457520	-	CID_002670	ATTTATCTACTATTCCTAAATTGGCATAATGTTAGATAATC	TAATTTATCTACTATTCCTAAATTG	331	PPTC7	334	188.644	70.6302	4.68638
chr3	11574121	11574161	-	CID_011045	AAAAACCTTAATACTTACTATCTTCTTTTCAGAATTAGTTT	TAAACAAAAACCTTAATACTTACTATCTTCTTTTCAGAATT	93	VGLL4	1842	217.878	19.9316	4.66596
chr18	53300799	53300839	+	CID_006104	GTCTTCCACTCTGCTCCATTTTTAGCAGCAAGCATTTCATG	TCTTCCACTCTGCTCCATTTTTAGCAGCAAGCATTTCATGTAGCATAAACCTTGGCA	52	ONECUT2	3595	222.043	11.148	4.6645
chr4	149221328	149221368	-	CID_012512	TACACACTCGTTAGCGTCCATTTCTTATTTAATTAGAATGG	ATACACACTCGTTAGCGTCCATTTCTTATTTAATTAGAATGGATA	52	NR3C2	3598	152.816	11.1882	4.64775
chr4	124038116	124038156	+	CID_012434	AGTCGGAACAAATTGGAAAATTTAAATTTTTATTCTTAGCT	TCGGAACAAATTGGAAAATTTAAATTTTT	146	FGF2	1068	226.966	31.4835	4.63735
chr20	34653750	34653790	+	CID_009315	TTTTCCCTTTTTTGCTGTGGTTTGCATTCACGGCAGTAGTT	ATTTTTGCTAAACTGTTTTCTTTTTCCCTTTTTTGCTGTGGTTTG	158	TGIF2	963	238.324	34.0716	4.6373
chr4	84215693	84215733	+	CID_012322	CCTTATACATTTCAATCCCTTTTATGCTGGATTCCGTTTAA	ACCTTATACATTTCAATCCCTTTTATG	105	COPS4	1601	489.834	22.6525	4.63525
chr20	60189834	60189874	+	CID_009500	AAAATTTCCCACTGAAAATGTTAAACATTTTAGATAACTGT	CAAACTCAATCGGGGACTAAAATTTCCCACTGAAAATGTTAAACATTTT	47	SS18L1	4028	278.939	10.1557	4.62793
chr17	33813579	33813619	+	CID_005335	GAAAGGAGGGAATGGATAAGTGATTTTTATCTCTAATCGTC	TTTGTGGGAAAGGAGGGAATGGATAAGTGATTTTTATCTCT	65	SOCS7	2790	206.107	14.0497	4.62643
chr12	45038832	45038872	-	CID_002007	TTTCAGTTACAACTGTAATGTTATTTATAGAACAACATTAA	AATTCCCATTAATGAGCAGTCTTCAGTATTAAAACCACTGTCTTGTCACCTCATTTTGCATTACTGTCTTCCGTGGATGTTTCAGTTACAACTGTAATGTTATTTATAGAACAACATTAATCCATTAAAGCTAACCTATTTTTCAATATTTATG	1624	SLC38A2	26	154.254	351.079	4.62574
chr2	217074404	217074444	+	CID_010877	CTATAATAAATGGGTTAATTTATGTAACAAAATTGCCTTGG	ACATCACTGGCCTATAATAAATGGGTTAATTTAT	135	RPL37A	1175	302.818	29.2178	4.62047
chr1	226946318	226946358	+	CID_008893	TTTTGAAGTAAATTAAACATTTTTCACATCTCTGGAAATTT	CTTAGGGATGAGATACTTATGCAAGATATTTTTGAAGTAAATTAAACATTTTTCACATCTCTGGAAATTTAG	356	RHOU	293	215.042	77.3031	4.60525
chr1	183337523	183337563	+	CID_008398	CTTAAAGGTATATATTCAATTTTTTACCATTTTATGGAAAA	TATATATTCAATTTTTTACCATTTTATG	203	RNF2	675	252.81	44.0949	4.60371
chr9	98189055	98189095	-	CID_016308	AAACTTCCATCATTTTGGCTTTTGTTCTAAACAGAACTAAA	TAGGCAAAACTTCCATCATTTTGGCTTTTGTTCTAAACAGAACTAAATGACATGCATAGCATGGTAACTTACAGATCGCTTAATTGGAGTAAAACT	77	ZNF367	2324	78.4331	16.7312	4.60217
chr7	41970103	41970143	-	CID_014881	ATGTGCATATTCTTCTTTCTTTTAGAAGAGCAGTCAAATTA	TAAATTTGTGATGTGCATATTCTTCTTTCTTTTAGAAGAGC	86	GLI3	2043	172.944	18.7169	4.59479
chr14	77045904	77045944	-	CID_003746	ATTTTGTTACAAGTTTATTTTGAAGAGACAAATCTCCTGTG	TTACAAGTTTATTTTGAAGAGACAAATCTCCTGTGATCTATGCAGGACCTCTGTAC	196	SPTLC2	696	229.877	42.677	4.59264
chr8	103731315	103731355	-	CID_015973	TCACAGAAAGGCAGGTTTCATTTCTTATCACATAAGAGAGA	GCAGGTCACAGAAAGGCAGGTTTCATTTCTTATCACATAAGAGAGATGAGAAAGCTTTTATTCCTTTGAATATTTTT	101	KLF10	1677	124.876	21.9946	4.59203
chr18	46954991	46955031	-	CID_006082	ACTTAAGATGGCCAAAGCACTGATATTATATATTTGCTGTA	TGGCCAAAGCACTGATATTATATATTTGCT	120	MEX3C	1351	151.44	26.2162	4.57733
chr1	54206349	54206389	+	CID_007350	CTATGGAAGTATGTAATAATTTCTAATGTATATTTTCAATA	ATATTTCTACTTTTGTGGTGTGGGAGGGGAATGCTATGGAAGTATGTAATAATTTCTAATGTATATTTTCAATACAT	116	LRRC42	1416	295.412	25.3712	4.57211
chr11	74230234	74230274	+	CID_001315	AAAATTTACTCTCTCTCCTTTGTGAGTAAATGCCTCCTTAA	AAAAAAATTTACTCTCTCTCCTTTGTGAGTAAATGCCTCCTTAATGCCT	110	RNF169	1502	169.072	24.0766	4.56876
chr1	114108433	114108473	-	CID_007743	CAAATAGGGATACATTTCAATGTAAACCATTTATGAATTGG	ACAAATAGGGATACATTTCAATGTAAACCATTTATG	89	RSBN1	1954	135.277	19.535	4.55593
chr10	3810390	3810430	-	CID_000034	GCATGCTTTATTAAGGCTCTTGTTTCACCTGGCAGTGTACT	TGGGGGTCTCATACAGGGGTGTGGGCGATGCATGCTTTATTAAGGCTCTTGTTTCACCTG	51	KLF6	3699	66.5581	11.202	4.55276
chr15	62764473	62764513	+	CID_004158	ATTCAGGCAAGAAGAGAAAATAAATCTTTTTAAGAGACAAT	TACATTCAGGCAAGAAGAGAAAATAAATCTTTTTAAG	150	ZNF609	1030	256.488	32.9543	4.55176
chr12	82050815	82050855	+	CID_002484	GCTTAGAACACTTTTTTTAATACTGTGTCAAGATCTGTCAG	CTTAGAACACTTTTTTTAATACTGTGT	42	TMTC2	4537	287.757	9.26152	4.53489
chr13	40555358	40555398	+	CID_003106	CATATTCATAAGAGCATATTTATCCTGCATTGAAAATGCAT	AAACAGGGCCTTTATTCCATTCATATTCATAAGAGCATATTTAT	68	WBP4	2665	192.521	15.0113	4.52993
chr6	108472056	108472096	-	CID_014409	TTTATCTTTGTAAAAAGATTTATGGTAACTGGTTTCTTACT	ATTTTTAAAAGTAGTAAGCCACATTACATTTATCTTTGTAAAAAGATTTATGGTAACTGGTTTCTTACTTGACTTT	53	OSTM1	3519	481.956	11.715	4.52411
chr12	75939904	75939944	-	CID_002457	CTGATCATGATATGACCATTTAACCTCAGAATTCATAATTC	ACCATTTAACCTCAGAATTCATAATTCCTGAGG	389	E2F7	255	195.757	86.1419	4.51581
chr3	65315854	65315894	-	CID_011400	CAGCACAAAACATAACAATTTTTATTTTTAAACAGACCCAT	CACAAAACATAACAATTTTTATTTTTAAACAGACCCATTCTTTT	79	CNKSR3	2279	227.63	17.5069	4.5125
chr9	96262838	96262878	+	CID_016298	AAGGTATTGACAGAAAAAAATATATACAACTTTTATAAAGG	TAATGAAGGTATTGACAGAAAAAAATATATACAACTTTTATAAAGGAT	450	HIATL1	198	324.728	99.9225	4.50349
chr1	119964999	119965039	-	CID_007819	GGGAAAAAAAGCTACGAGATTGTTTTTACACTTTTAGCAAA	AAAAAAGCTACGAGATTGTTTTTACACTTTT	36	ZNF697	5198	252.124	7.99471	4.50298
chr8	133928862	133928902	+	CID_016046	ATTTTAGAACTGATAGACAGTAAACTTGAATTTATCTTTGA	TATAAATGCATTTTAGAACTGATAGACAGTAAACTTG	84	PHF20L1	2105	269.966	18.6721	4.49869
chr2	112811174	112811214	+	CID_010458	TGAAGACAGATTATGGCAACTTAGGAGCTCCATGTTTCCAT	CAATGTGAAGACAGATTATGGCAACTTAGGAGCT	24	ZC3H6	6575	261.5	5.34142	4.49319
chr19	37567643	37567683	+	CID_006395	CTTATATTCATTTTCTCCTTTTTTCGGAATTGAAACATTTT	ACTTATATTCATTTTCTCCTTTTTTCGGAATT	470	ZNF507	187	122.786	104.673	4.49016
chr7	27099721	27099761	-	CID_014829	ATTCAAACCAATTTCTTCCTTCCACAGTTATCTTAGCTGGA	TATTATTCAAACCAATTTCTTCCTTCC	36	HOXA1	5268	126.719	8.02047	4.48852
chr13	29238947	29238987	-	CID_003033	CAGTGTGTGGTATCTAGAAATACTTATATATACAATTCCAC	AAATACTTATATATACAATTCCACACTGGAAG	193	UBL3	710	300.687	43.0628	4.48182
chr17	71397421	71397461	-	CID_005845	GGGATGTTTGGCCACATTTATGGTCATGTATGTAGGCTGTT	AGTGGGATGTTTGGCCACATTTATGGTCATG	112	TRIM65	1470	282.227	25.0012	4.47978
chr2	224330785	224330825	-	CID_010908	TTAGATGCTGGAAATTTCATTTCAAATATGTTTTAATGTAT	ATGCTGGAAATTTCATTTCAAATATGTTTT	54	AP1S3	3476	355.303	12.0554	4.47931
chr13	99415479	99415519	-	CID_003333	GTCTAATTAGCCCTATTTATTCAGTATGAAACCCTATGGTG	ACAATGCCGAGCCTGAGACAAACCCGTGACTCAGACTTGCCACCGGGTCTAATTAGCCCTATTTATTCA	101	ZIC5	1667	121.251	22.579	4.47318
chr5	172128160	172128200	-	CID_013609	ATTTGCTGAACTCAGCACATTCGGGACCAATATATAGTGGG	TCAAGACATTTGCTGAACTCAGCACATTCGGGACCAATATATAGTGGGTACATCAAGTC	112	DUSP1	1481	25.864	25.1524	4.45286
chr2	109732254	109732294	+	CID_010443	GTTTAAGTATGGTTCTTAATTACATTTCATTCATTTATATT	TTCTTAATTACATTTCATTCATTTATATT	51	ANKRD57	3730	202.954	11.4557	4.45194
chr7	22948938	22948978	-	CID_014808	ATCTTAACTATGGTAACCATTACTATTATCCATACTACTTT	TAACCATTACTATTATCCATACTACTTTCTCCCCAC	124	FAM126A	1293	373.447	27.9073	4.44328
chr12	1766167	1766207	+	CID_001656	TTCTAAAGGCTGACATACCTTGGACCCTAATGGGGCAGAGA	ACATACCTTGGACCCTAATGGGGCA	226	ADIPOR2	583	249.067	50.8998	4.4401
chr9	128686833	128686873	+	CID_016509	AACAAGGGCTGGGGGGAAAATCATCTATGTGAATGAGCTTT	AACACGAAACAAGGGCTGGGGGGAAAATCATCT	116	ZBTB34	1408	127.635	26.1533	4.43538
chr6	7194697	7194737	+	CID_013751	AGGAAAGATGGATAAGATGATAATTTCTTAAATAGACATTT	AATTTCATGTAAATGACCAGAGGAAAGATGGATAAGATGATAATTTCTTAA	75	RREB1	2400	183.81	16.9174	4.43331
chr1	202641385	202641425	-	CID_008533	TCTTTCCCAAAATTCAGAAGTTAATGGGCTTTTATGTTTTT	CCTATCTGAAAACTTTGGGCTCTTTCTTGTTTCTTTCCCAAAATTCAGAAGTTAATGGGCT	410	PPP1R15B	235	136.054	92.5721	4.42898
chr1	195392378	195392418	-	CID_008439	GGATTTGGGCAAACTGAATGTATATAGGCTTTTGACAAAAG	ATTTGGGCAAACTGAATGTATATAGGCTTTTG	124	ZBTB41	1287	266.296	28.0322	4.42348
chr20	30246978	30247018	-	CID_009200	AGGCAAGAGGATTGGAGCAGTTTTCTCACAGGTCTGCAATT	AAGACAGGCAAGAGGATTGGAGCAGTTTTCTCACAGGTCTGC	149	PLAGL2	1041	105.398	33.7053	4.42067
chr6	41173212	41173252	+	CID_014060	GATCACATTCTGCCCTTTACTACAGGACAGAAACCACTTAG	ATCACATTCTGCCCTTTACTACAGGACAGAAACCACTTAGTTTTTAATAAGTGGCTCAGTATTACAATTGCAGCGATGCCTGGCAAATTGAAGTTGCAAGCCTTTGTCTTACTCTTTCAGTC	236	NFYA	540	175.536	53.4583	4.41465
chr1	114108119	114108159	-	CID_007742	TCTTCTCAGGCAACATTTGCTTTTAAAAATAATCATGAAGA	TAAAATTCTTCTCAGGCAACATTTGCTTTTAAAAATAATCATGAAGAGAAGGC	86	RSBN1	2033	135.277	19.535	4.40235
chr3	72508094	72508134	-	CID_011420	ATTTTAAATCCACATTTTAATATTGGTGGGATATTGCAAAG	AATATATAATACATAGTGATTTGACTATGAATTTTAAATCCACATTTTAATATT	153	RYBP	1002	158.505	34.914	4.38219
chr1	93392360	93392400	-	CID_007590	AGTTATAAATCACCTGAGAATTACCTAATGATGGATTGAAT	TTTTAAGTTATAAATCACCTGAGAATTACCTAATGAT	541	TMED5	146	309.016	123.562	4.37838
chr11	113784296	113784336	+	CID_001468	GTGTAGATTTACACATACTGTTTCATTCTAAAATTTAGAAA	ATTTACACATACTGTTTCATTCTAAAATTTAGAA	52	RBM7	3587	167.524	11.8794	4.37731
chr11	118678219	118678259	+	CID_001540	GATTAAGGAAAGTTTTCATGTGGCTTTTGTTTTGAGGTTAT	ATTGCCAGGCAAGATTAAGGAAAGTTTTCATGTGGCTTTTGTTTTGAGGTTATTCTCAAAACCTTAATTTCTTATATTTT	126	CBL	1275	295.552	28.799	4.37515
chr1	23561020	23561060	-	CID_006969	CATACGGACTAAGCTGTAATTATGATGGCTGAGAAATGATT	ACTAAGCTGTAATTATGATGGCTGAGAAATGATTCATTT	66	ZNF436	2734	95.0876	15.092	4.37319
chr17	58855638	58855678	+	CID_005751	GGAAATGTTTCAGATGAAACTTACTCAATTCATACCACCCT	CAAACACTCGCTGAGTCCATGTCTGGCTTCAGGTGGGAGGAAATGTTTCAGATGAAACTTACTCAATTCATACCACCCTGA	78	TANC2	2293	204.866	17.8428	4.37152
chr1	101111810	101111850	-	CID_007630	TGGTCAGTGATTTTATTGTTTACATCCTGAGACTGTTCTAC	TTTACATCCTGAGACTGTTCTACAGTTTCTTT	42	EXTL2	4601	394.54	9.61376	4.36874
chr1	101111270	101111310	-	CID_007627	CCTTGAGAATGTACATTAATTCTTATATTTTACATAATGTA	ACCTTGAGAATGTACATTAATTCTTATATT	42	EXTL2	4602	394.54	9.61376	4.36874
chr11	109542584	109542624	+	CID_001451	ATACTGGATAAAATAACCCTTTCACAGCACTTGCCTGTTTT	CACAACAATACTGGATAAAATAACCCTTTCACAGCACTTGCC	50	ZC3H12C	3741	180.588	11.4706	4.35899
chr12	120754335	120754375	+	CID_002838	TGTGCAACTGAGGAAATAATTTATTTTTCACATGAGGAAAT	TGCAACTGAGGAAATAATTTATTTTTCACATGAGGAAATG	65	SETD1B	2794	203.817	14.9119	4.35893
chr17	25877714	25877754	+	CID_005259	GAAATCAATTCCAACCATACTTTCCTGTGATGGAAGATGTT	GAGGGAAATCAATTCCAACCATACTTTCCTG	174	GOSR1	839	229.651	39.9241	4.35827
chr11	95204915	95204955	+	CID_001390	TGTACAGTATGAGTGGAATATAAACTGTACACATAATTATC	TACAGTATGAGTGGAATATAAACTGTACACATAATTATCATGTTGATATAAATCATAATTT	200	CEP57	686	330.959	45.9967	4.34814
chr17	33813230	33813270	+	CID_005334	CTGGGGCGAGGAGGAGCTTTTTCCTTCAGTTAGATCTTTCC	GAAACTGGGGCGAGGAGGAGCTTTTTCCTTC	61	SOCS7	2972	206.107	14.0497	4.34173
chr11	95143557	95143597	-	CID_001384	GCATATGTACAGAAGCCTATTTCAAAAGGAAATCAAAGTTG	TATATAAATGCATATGTACAGAAGCCTATTTC	38	FAM76B	5037	149.242	8.79519	4.32054
chr14	35837731	35837771	-	CID_003460	GCTGGTACATCTTTTTTCTTTTGTGGACCACAGGAAGGAAG	TACATCTTTTTTCTTTTGTGGACCACAGGAAGGAAGATTTATTTTGATATT	190	MBIP	728	188.952	43.9798	4.32017
chr6	105655461	105655501	-	CID_014402	GTTCTTTCACTTACCCTTTTTATTAGTCAGCTTTTAAAGTA	TTCTTTCACTTACCCTTTTTATTAGTCAGCT	98	BVES	1753	288.39	22.6909	4.31891
chr11	18587649	18587689	-	CID_001072	CAGTCAGCCAATCTTTTATTGTTCCTTTGCTACTTTGAAAG	CCCACTTGTGCTCTTATGAAGTTAACTGTTCACAGATGCCAGCCTTGATCCTGATGAGCTATGCACTCTAATGTGGGGCCACTCACCAGTCAGCCAATCTTTTATTGTTCCTTTGCTACTTTGAAAGGAAAAAAAAGGTTGTCTCTTGATTTC	61	SPTY2D1	2971	146.077	14.1364	4.3151
chr1	208482939	208482979	+	CID_008684	TGATGAGGCTTTTAGAGAGGTGTTATACAGGGCGATTTTTG	ATGGGTGATGAGGCTTTTAGAGAGGTGTTATACAGGG	63	SERTAD4	2875	212.586	14.6087	4.31251
chr7	148508123	148508163	+	CID_015406	TTTAACCTCTAGTTCTCTTGTTCTCAGAGAACAGCAGGTTG	AATATTGCGGAGAGGTTGGAAAGCAGGATTTAACCTCTAGTTCTCTTGTTCTCAGAGAACAGCAGGTTGATAGTA	89	ZNF398	1941	124.581	20.6507	4.30977
chr15	98073832	98073872	+	CID_004398	GTAAAACTTCTATTTCTCTGTAGAAACTTTCTTCACTTTGC	TAAAACTTCTATTTCTCTGTAGAAACTTTCTTCACTTTGCTGTGCAAGAAGACACTGCTTTGCT	185	MEF2A	765	281.663	43.0271	4.29961
chr7	99327455	99327495	-	CID_015079	GGGAAATCTTTTTGTAGCTTTTAAAGAGATGTGCGGGGAAG	CTTTTGGGAAATCTTTTTGTAGCTTTTAAAGAGATGTGCGGGGAAGAC	50	TRIM4	3747	191.726	11.6331	4.29808
chr3	109009390	109009430	+	CID_011517	CAGATACTTTAAAACAAACCTTTTTGTAGAAATGCTTAATT	ATACTTTAAAACAAACCTTTTTGT	401	BBX	240	253.723	93.315	4.29727
chr8	37839228	37839268	-	CID_015711	CACAGGAAGTATTCATGTATTTTAACACTGGGGTTTTCTTT	ATTCAGATGGCACAGGAAGTATTCATGTATTTTAACACTGGGGTTTTCTTTCTTTC	70	RAB11FIP1	2581	260.313	16.3084	4.29227
chr2	60540121	60540161	-	CID_010259	ATGTCCTAGTTAATCATCATTTTTCCTTTAGTTTAATTTTA	ATTATGTCCTAGTTAATCATCATTTTTCCTTTAGTTTAATTTTATAAAC	59	BCL11A	3129	135.41	13.7501	4.29089
chr10	38448384	38448424	+	CID_000243	ACATCAGATAGTAGAGAAAGTATTTTTAACTGTATCCAATG	AACATCAGATAGTAGAGAAAGTATTTTTAACTGT	124	ZNF37A	1285	249.828	28.9001	4.29065
chr12	44585858	44585898	+	CID_001962	AATTGTAAGTAATTGTGATATATTCTATGCAGTGGATGAAT	ATATATTCTATGCAGTGGATGAATGTTCTTT	266	ARID2	460	211.964	62.0883	4.28422
chr1	43860866	43860906	+	CID_007249	AGACGAGATCCTGTTTCAGCTAAATGCAGGGAAACTCAATG	ACGAGATCCTGTTTCAGCTAAATGCAGGGAAACTCAATGTTTT	60	PTPRF	3034	398.786	14.0075	4.28342
chr6	17717502	17717542	+	CID_013859	TATTCACATACTACTTTCCTTATATTTTATATAGTTCTATG	CATATTCACATACTACTTTCCTTATATTTTATATAGT	250	FAM8A1	503	282.507	58.428	4.27877
chr2	179004806	179004846	-	CID_010712	GAGAGAGTGTAGCACCCATTTTACAGTGCCATGCACATCAG	AGAGAGTGTAGCACCCATTTTACAGTGCCATGCACATC	325	PRKRA	346	328.084	76.0289	4.27469
chr1	6575660	6575700	-	CID_006795	TTGTCATCTGCACCTACTTGTTCCCACCTTGGGAGAGGACG	CACCTACTTGTTCCCACCTTGGGAGAGGACGATGACTTGGGAGGGAC	39	KLHL21	4920	194.067	9.15995	4.25767
chr1	85821402	85821442	+	CID_007520	GTGGGTGATGGGACTCATTGTAGAAAGGAAGCCTTGCTCAT	ATGGGACTCATTGTAGAAAGGAAGCCTTGCTCATTCTTGAGGAGCA	29	CYR61	6063	84.6653	6.81602	4.25468
chr2	224448557	224448597	-	CID_010909	GTTTACAATACAATAACTCTTTGAGTAAGTTGAAGTTTAAT	TTTACAATACAATAACTCTTTGAGTA	255	WDFY1	488	275.598	59.997	4.25022
chr19	44567288	44567328	+	CID_006552	TTATTTTTAGATACATTTTATGAATAACTTTTGTTATGAAT	ATACATTTTATGAATAACTTTTGTTATGAATAT	272	SAMD4B	439	290.785	64.0068	4.24955
chr4	55994395	55994435	-	CID_012212	AGGTAAAGAGGTCAGGGGAATGCTAAGCCAGTTCTTAAGAC	TAAAGAGGTCAGGGGAATGCTAAGCC	52	CLOCK	3628	166.853	12.2468	4.24601
chr7	36332683	36332723	-	CID_014871	CCCTAAAATGTTTCTATAGGTTGCAGGGGGAAGTTATTCCT	ATCTTAAACTATTTCCCTAAAATGTTTCTATAGGTTGCAGGGGGAAGTTATTCCTATTTT	42	KIAA0895	4587	325.122	9.90672	4.23954
chr1	25098806	25098846	-	CID_007008	CAGTAGTGGGTACCAATCTTTTGTGACATATTGTCATGCTG	TACCAATCTTTTGTGACATATTGTCATG	70	RUNX3	2578	259.263	16.5158	4.23837
chr17	55039609	55039649	+	CID_005697	AAACGCTGTCATTGAGATGTTTTCAAAGAACATTGAGTTGT	GCCTTAACTGGTATCAAACGCTGTCATTGAGATGTTTTCA	122	DHX40	1324	491.973	28.8116	4.2344
chr11	93871734	93871774	+	CID_001362	AGAACTTAATTTAAAAGTCTTAAATATTCTGATACAATTCA	ACATATATTTTTATAAGGTGAGGTAACTCAGAACTTAATTTAAAAGTCTTAAATATTCTGATACAATTCAGCT	56	ANKRD49	3349	73.2526	13.2311	4.23244
chr3	142180119	142180159	+	CID_011681	AAACATATATTCTCTATTTGTATTTAGCAAGTAAAACTTGT	CATATTCATAACAAGTGTCCTTCAAGGATAAACATATATTCTCTATTTGTATTTAGCAAGTAAAACTTGTG	189	SLC25A36	732	231.482	44.6862	4.2295
chr1	64930809	64930849	+	CID_007402	AGAGACTACAAATTTTTAAATATCCCATTTTGACTGAGAAT	TTTTAGAGACTACAAATTTTTAAATATCCCATTTTG	256	CACHD1	486	200.614	60.5393	4.22866
chr8	58036565	58036605	-	CID_015792	AGTTAAATACATTATTTTTATAATATGTTGGGTATAGTCTA	ATTGGTTGAGAGTTAAATACATTATTTTTATAATATGT	240	IMPAD1	528	331.816	56.7708	4.22753
chr1	211234967	211235007	-	CID_008741	GACTCTCTTTGATCACATACTAATTTTCTTTCCAATTTGTA	ATCACATACTAATTTTCTTTCCAATTT	240	ANGEL2	529	267.05	56.8127	4.22441
chr10	112762505	112762545	+	CID_000796	TAGGTAACTTTAAGGATTTCTTCCTATCCTTGTACAATGAC	TAACTTTAAGGATTTCTTCCTATCCTTGT	476	SHOC2	180	228.742	112.797	4.21998
chr5	159451164	159451204	-	CID_013547	GTAAATAGTGATTGCTAAATTTGGTCAGATTTCTCCTGACT	CTAAATTTGGTCAGATTTCTCCTGACTGGCTGTTCCTAAATTCTTAGGATATG	122	PWWP2A	1317	244.139	28.9297	4.21713
chr2	239638119	239638159	-	CID_010981	TTGTTTTATGAATTTTACATTTTTCCTCACCATTTAGCAAT	AATTTTACATTTTTCCTCACCATT	45	HDAC4	4267	202.219	10.6768	4.21475
chr13	99415630	99415670	-	CID_003334	ATTTACGGGAACCCTGAAGTTGTGCGGACGATACATTAGAA	AAATTTACGGGAACCCTGAAGTTGTGCGGAC	95	ZIC5	1796	121.251	22.579	4.20745
chr10	98712482	98712522	+	CID_000620	TATACTTTACAGCAGCTTATTGCTGCTTTGAAAAAAAATGT	TATACTTTACAGCAGCTTATTGCTGCTTTGAAAAAAAATGTATAAACTATACATTT	403	LCOR	239	224.241	95.8501	4.20448
chr12	75939435	75939475	-	CID_002455	ACCAAGTTTACATTTCTCAATTCCTTTTTGTAAGGTGCTAT	GTACAAGAGTCGGGGGTATAACTTTTATACTTGAATCTACCTACCAAGTTTACATTTCTCAATTCCTTTTTGTAAGGT	362	E2F7	283	195.757	86.1419	4.20237
chr19	38482686	38482726	-	CID_006415	TAGATGTTTTATGTATTATATCTATAATATAAACATATCAA	ATGTTTTATGTATTATATCTATAATATAAACATATCA	70	CEBPA	2602	240.881	16.6691	4.19938
chr13	29678485	29678525	-	CID_003042	GATGGTAGATGCTTTGTATATCTTAAATCCCTTAAAGGATC	TATATCTTAAATCCCTTAAAGGATCTTA	119	KATNAL1	1366	278.974	28.3557	4.19669
chr20	11853523	11853563	+	CID_009144	CATTTTATTATACCTAATATTCACTGCATCAGTATCACATC	ACACATTTTATTATACCTAATATTCACTGCATCAGTATCACATCTAGCTCCCTTACTTGTCCAC	292	BTBD3	399	254.525	69.5822	4.19648
chr22	20382668	20382708	-	CID_009735	TTGTATATACTAAAGTTCTATTTAGAGCTTTTCTGTTTTGG	TATATACTAAAGTTCTATTTAGAGCTTTTCTG	51	YPEL1	3654	313.857	12.1535	4.19632
chr2	239020126	239020166	+	CID_010974	GATTTTCAGTTGCATATTAATGTAACGGGCCATGGGGTATG	ATTTTCAGTTGCATATTAATGTAACG	113	ASB1	1467	196.871	26.9354	4.19523
chr3	23996042	23996082	+	CID_011150	AATATATACATATATACATCTCTATATAGGTATATAGATTT	TTCAATATATACATATATACATCTCTATATAGGTAT	137	NR1D2	1161	189.394	32.7581	4.18217
chr18	663370	663410	+	CID_005908	TCACAAGCTATTCCCTCAAATCTGAGGGAGCTGAGTAACAC	CTATTCCCTCAAATCTGAGGGAG	499	TYMS	158	402.325	119.554	4.17385
chrX	108773153	108773193	-	CID_016992	TTGAATGACTAAGAGGAAAGTACATTTTTTGAAATGCTGAA	AATGACTAAGAGGAAAGTACATTTTTTGAAATGCT	176	ACSL4	819	331.468	42.2139	4.16925
chr17	35691008	35691048	+	CID_005399	GAAGCTGTGTTAAAAGCCCTTCTATGGGTTTGGTTTTGTGA	AAGCTGTGTTAAAAGCCCTTCTATGGGTTT	39	WIPF2	4858	230.432	9.3625	4.16555
chr1	101111456	101111496	-	CID_007628	GTCTTTTGTGACTGGGACAGTTAATTTTAGTAGCTGAAGAA	TCTTTTGTGACTGGGACAGTTAATTTT	40	EXTL2	4804	394.54	9.61376	4.1607
chr10	23770406	23770446	+	CID_000152	CAGAGCTGTTGTTTTGGAAGTCATTATTTTTCTAGAAATGG	CTGTTGTTTTGGAAGTCATTATTTTTCT	27	OTUD1	6276	71.2374	6.49784	4.15522
chr9	93833635	93833675	-	CID_016265	GGAAAAAGAGAATTTTTCTTTTCATCTTACAAATTCCAGAT	AATTTTTCTTTTCATCTTACAAATTCC	136	SPTLC1	1164	338.823	32.7711	4.15
chr19	24104411	24104451	+	CID_006376	TTATGGTCATAATAAAAAATTTTATACAAACGTGTAAAATC	ATTACAGGGTCATTTTTATGGTCATAATAAAAAATTTTATACAAA	68	ZNF254	2664	200.49	16.3969	4.14712
chr3	171294829	171294869	-	CID_011793	GTGTTGCACTCTTTGTCCCATTGGGATAAAAAGCATAAGTT	CAGTGTTGCACTCTTTGTCCCATTGGGATAAA	233	PHC3	550	175.124	56.1843	4.14707
chr5	38975027	38975067	-	CID_012714	TATTTACATTTTCCTACTGCTATTTATATAAAATGTTATTC	CTTATTTACATTTTCCTACTGCTATTTATATAAAAT	185	RICTOR	764	209.414	44.617	4.1464
chr8	27648446	27648486	-	CID_015637	GACATTGATATATGAATTCTTAGAATTTGCTATTAAAAAGG	ACATTGATATATGAATTCTTAGAATTTG	187	CCDC25	748	372.914	45.1208	4.14443
chr4	146274564	146274604	-	CID_012506	GTGTTACAGAGCTAGAAAATTTTATGTATGAAAAACGATAA	TTACAGAGCTAGAAAATTTTATGT	92	OTUD4	1874	166.026	22.216	4.14115
chr6	16412164	16412204	-	CID_013848	CAGAGAGCTGGGTGGGCTCATTCTTGCAGTCATACTGCTTA	AGCTGGGTGGGCTCATTCTTGCAGTCATACTGCTTATTT	55	ATXN1	3418	179.013	13.2821	4.14091
chr11	35785359	35785399	+	CID_001134	GTATATTACCAAATGGGAATTTCCATTGTAGGTTTTTGCTA	ATCTAATAGAACCAGAATTATTTGGGTGAATTCTGCAGGTTTTATGGGCTTGTCACAACGTGAAGGGCTGGAATGTATATTACCAAATGGGAATTTCCATT	174	TRIM44	834	303.319	42.0652	4.13644
chr10	32597825	32597865	-	CID_000224	CATCTCTCATGCTTCAATTTTTCTTTTCTTACTGTTAATAG	CTCATCTCTCATGCTTCAATTTTTCTTTTCTTACTG	63	EPC1	2903	84.4877	15.2516	4.1307
chr7	127008160	127008200	-	CID_015225	CAGAAAACTCAGTTTCTTTATTCCTTCTTTTCTCCCAACTA	AAAACTCAGTTTCTTTATTCCTTCTTTTCTCCCAACTACT	59	GCC1	3112	150.263	14.2838	4.13054
chr1	172170781	172170821	-	CID_008252	ATATTCAACTACTCAGAATGTATTTAAAAAATTGTTTGGTA	ATATTGATAAGACATTATTCCTAATGCCAACTACAAATATTCAACTACTCAGAATGTATTTA	168	RC3H1	881	152.04	40.6992	4.12785
chr1	203845811	203845851	-	CID_008582	AGGGGTGGGAATGCCATATATTGGTGTTAATCACTTGGCAC	TTCAGGGGTGGGAATGCCATATATTGGTGTTAATCACTTGGCACTTTCTTGGGCACCAATATTAGCACTGTTTCATTTTTAA	108	ELK4	1553	219.357	26.1987	4.12234
chr3	23994941	23994981	+	CID_011141	GTAAAAGTGCAACAGGCAATTGAATCCAAATTTCAACGACA	CAACAGGCAATTGAATCCAAATTTCA	135	NR1D2	1177	189.394	32.7581	4.12112
chr12	24859041	24859081	-	CID_001847	TACCTGGTAAACATTCTCTATTCTTTTCTCAAAAGATTGCT	TTAAGGAATCAGGTTTTTTCTACCTGGTAAACATTCTCTATTCTTTTCTCAAAAGATT	171	BCAT1	863	421.872	41.5117	4.11932
chr9	113735160	113735200	+	CID_016366	AATGCTTTTAAAAATCTACCTTCTGTAGTTTTATCACATGT	CTTTTAAAAATCTACCTTCTGTAGTTTTA	91	UGCG	1893	243.918	22.1247	4.11305
chr1	67225028	67225068	+	CID_007421	GTTTTTGTTTTACTTAAAACTTTTAATTTATCCAGAATGGC	TTTTTGTTTTACTTAAAACTTTTAATTTATCCAGAATGGCAGTA	153	MIER1	1005	171.248	37.2772	4.10438
chr1	53289170	53289210	+	CID_007343	TACAACTGTGCATTACAAAGTTAATATGGTAATTATGGTCT	TATACTACTGCTTTGCGGAATTGCATACAACTGTGCATTACAAAGTTAATATG	96	SCP2	1780	371.725	23.4416	4.09528
chr3	15086645	15086685	-	CID_011085	TATCTGACAATGACTGTCACTTTGAGGGTCGTTGATTTGCA	TTATCTGACAATGACTGTCACTTTGAGGGTCGTTGATT	85	ZFYVE20	2055	256.086	20.7762	4.09122
chr11	93871441	93871481	+	CID_001361	CAAAAATTCAGTGACATTCATTATAACATTCTTCCAAGTGA	ACATTCATTATAACATTCTTCCAAGTGA	54	ANKRD49	3477	73.2526	13.2311	4.08128
chr8	81714535	81714575	-	CID_015894	AGAGATTATACATACACTTTTTTAAGCGTAAAAAGAAGACA	CACAGAGGAAAGTTTAATATATGTCTAGAGATTATACATACACTTTTTTAAG	47	ZNF704	4011	207.604	11.5169	4.08097
chr14	54584220	54584260	+	CID_003553	GTATACAAATTCCATTTCTTTTTATAAGAAAAACACATAAA	AAATCCCTTAATAAGTAGAACAAATGTGGCAAGTAGGACTCCTATCGGTATACAAATTCCATTTCTTTTTATAAGAAAAACACA	130	SOCS4	1223	126.894	31.9335	4.07096
chr17	73614419	73614459	+	CID_005858	GACAATGGAATAACATACCTTCAAGTATGTTTTAAAAAATA	ATGGAATAACATACCTTCAAGTATGTTTT	78	TNRC6C	2291	203.57	19.2444	4.05314
chr12	119645439	119645479	+	CID_002815	CCAGTGCACGAGGATTCCTGTGGCATCAGGTGCTGCTGTAC	CACGAGGATTCCTGTGGCATCAGGTGCT	190	UNC119B	725	251.479	46.8807	4.05284
chr16	82715111	82715151	-	CID_004931	TTATTTATGGTTACCATATTTTTAAAAAGATTTTTTGTCAG	TGTGTGTGGTGCCTTTGAGCAACTTTATTTATGGTTACCATATTTTTAAAAAG	142	HSDL1	1114	340.188	35.0605	4.05014
chr14	22440442	22440482	-	CID_003415	CACCTTAGTGATTCCTCAATTTCTCCCCCATTGGGAAGGCC	ATTCCTCAATTTCTCCCCCATTGGGAAGGCCATAGGGCATACTGAAGGAACT	268	RBM23	453	383.377	66.1999	4.04834
chr14	81011514	81011554	-	CID_003772	TTTGAAGTTGGGGTAGTAGTTAGAACTAGATTTAACTAGTC	ATTTTTGAAGTTGGGGTAGTAGTTAGAACTAGATTTAACTAGTCT	147	SEL1L	1056	335.572	36.4019	4.03825
chr18	31544498	31544538	+	CID_006036	TGGGCTGTTGGAATTGTAATTTTTAATTGCCTTCTAAAAAA	TTTGTGGGCTGTTGGAATTGTAATTTTT	60	GALNT13	3047	307.837	14.8688	4.0353
chr19	48786846	48786886	-	CID_006594	AGAGACAGCTCCTCCAAACCTTGTATTGGGATCCCGGCAAC	CATACCTCAGAGACAGCTCCTCCAAACCTTGTATTGGGATCCCGGCAACTGCCTCTGTGAGTGT	34	IRGQ	5491	276.145	8.4266	4.03484
chr16	28792932	28792972	+	CID_004636	GAGGGGGAAGGGCTGTCAGTTACATTAAGGTGGTTGTTGTT	CAGGGTGAGGGGGAAGGGCTGTCAGTTACATTAAGGTGGTTGTTGTTGTTGTTT	43	SH2B1	4440	278.431	10.6584	4.03437
chrX	47380117	47380157	-	CID_016797	GGGCGGGTACAAAGGACCCTTTCAATGTCCCTGGAGTTGGG	CGGGCGGGTACAAAGGACCCTTTCAATGTCCCTG	114	ELK1	1450	293.891	28.2947	4.02903
chr12	67523851	67523891	+	CID_002365	CAACCAAGCAGAATCTCTTTTTTTTGGAGGTCCTCGAAGCA	CAGAATCTCTTTTTTTTGGAGGTCCT	874	MDM2	69	207.548	216.957	4.02845
chr5	143518259	143518299	-	CID_013419	GGTAGAAGATGCTTTGGAAATTAAAATTATCTCGCTGTTGG	AAGATGCTTTGGAAATTAAAATTATCTCGCTGTTGGTT	425	YIPF5	216	283.46	105.65	4.0227
chr12	120346383	120346423	+	CID_002830	AGGGCTGCATCTAGCTTCTTTTATTAGAAGTGTGTGTGCTA	GGCTGCATCTAGCTTCTTTTATTAGAAGTG	493	RNF34	162	275.574	122.613	4.02079
chr18	44700340	44700380	-	CID_006061	AAAGATGCACTTTGCTTTAATATAAATGCAAATAACAAATG	ATGCACTTTGCTTTAATATAAATGCAAA	33	SMAD7	5667	78.5827	8.22302	4.01313
chr13	50835459	50835499	-	CID_003178	GTAGGCTAATGCCTCCCAGATAGAGGTAAAGTCACAAGGAC	TAGGCTAATGCCTCCCAGATAGAGGTA	34	INTS6	5493	146.045	8.47616	4.01125
chr11	109543641	109543681	+	CID_001453	ACCGTGTTCAGCAAACTTAATTCAGGAAAGTGGTATTCTAC	CAAACTTAATTCAGGAAAGTGGTATTCTACACAAT	46	ZC3H12C	4116	180.588	11.4706	4.01027
chr11	113173827	113173867	-	CID_001467	GGGAAAAAAATTGATACAACTATGCAGATTTTATAAATGTG	ATACAACTATGCAGATTTTATAAATGTGCAATAA	287	USP28	410	290.37	71.5837	4.00929
chr7	77261196	77261236	-	CID_015011	GTGAGAGACTGACTTCTAAGTACATCATCTCCTTTCTATTG	ACTTCTAAGTACATCATCTCCTTTCTATT	33	TMEM60	5571	160.484	8.2335	4.00802
chr6	16255359	16255399	+	CID_013840	GTAAGAATTACTTTTAAGAATTTCATTCTTTTTGTATGGTC	TTCCTACTGGCAGCAGATTTTGTAAGAATTACTTTTAAGAATTTCATTCTTTTT	88	MYLIP	1983	52.8199	22.0255	3.99537
chr8	71187407	71187447	-	CID_015851	TCAGAAAAAAAAAATGCATTTACTGGCAAGGAGAAGAGCAA	AAAAAAAAAATGCATTTACTGGCAAGGAGAAGAGC	96	NCOA2	1783	264.236	24.0677	3.98875
chr3	159892490	159892530	+	CID_011753	GCATATATCATGACACTTCTTGGAGTGTCATTAATGGGCAG	AAGACTTGAAAGTGAATCGCATATATCATGACACTTCTTGGAGTGTCATTAATGGGCAGGCTTTTCTGTTGAAGAG	162	GFM1	931	393.092	40.6166	3.98852
chr10	93028420	93028460	+	CID_000517	AGTTTTCACATACTTACTCTTTTATTCTTGTTTAAATAGCG	TTTTCACATACTTACTCTTTTATTCTT	216	PCGF5	619	282.365	54.1932	3.98574
chr3	142180658	142180698	+	CID_011684	TAACTTTGTAGAACCATCCTTTCTAGATGGGTCCACCACAG	AACTTTGTAGAACCATCCTTTCTAGATGGGTC	178	SLC25A36	802	231.482	44.6862	3.98334
chr14	63222408	63222448	-	CID_003625	TTCATAAGAGTCAGTGCATTTTATCATTGCACATCCAGATA	TCAGTGCATTTTATCATTGCACATCCAGATACTGT	79	SGPP1	2261	274.582	19.8568	3.97849
chr14	54585275	54585315	+	CID_003554	TGTAACTCGACTTCCTGGAGTTAATTCTTCAGCAAGAGGTG	TAACTCGACTTCCTGGAGTTAATTCTTCAGCA	127	SOCS4	1252	126.894	31.9335	3.97702
chr5	78657450	78657490	+	CID_012936	ATTCGGCGAGAGTGTGCGTTTGTGTGTGTGAATGTATGAAA	ATTCGGCGAGAGTGTGCGTTTGTGTGTGTGAATGTATGAAAAGTTTCCCCATTGGGTTATTCT	105	JMY	1598	144.808	26.4455	3.97043
chr1	120256614	120256654	-	CID_007822	AGAGAGTCTGAGAATTAAAATATTTTAGTATAAGCAATTGG	AAAGGTATGAGGGAAAGAGAGTCTGAGAATTAAAATATTTTAGTATAAGCAATTGGC	425	NOTCH2	217	233.284	107.168	3.96572
chr1	145094876	145094916	-	CID_007852	CATTACCTAAAACACATACGTTAGCCATGCTGCTGGTATGG	ACATTACCTAAAACACATACGTTAGCCAT	85	PRKAB2	2062	187.659	21.441	3.96437
chr5	133969876	133969916	-	CID_013265	AGGAGATTCCTTCAGAATATTTAGAATAGCGTTTAAGGCTC	AAGTGGTTGTTGGGAAAGGAGATTCCTTCAGAATATTTAGAATAGCGTTTAAGGCTCTCAAGGCTT	347	SAR1B	304	360.226	87.6653	3.95824
chr19	42880545	42880585	-	CID_006540	TAACTCAGATTCAGAGAATTTATAATGTATTTTTTTAATAA	ACCTGTGTTAACTCAGATTCAGAGAATTTATAATGTATTTTTTTAAT	148	ZNF607	1051	185.432	37.4311	3.95393
chr17	35690978	35691018	+	CID_005398	AGGAAGAGACATTGCCCAGCTAAGCATCAGGAAGCTGTGTT	TCCCCCCACAGAAGGAAGAGACATTGCCCAGCTAAGCATC	37	WIPF2	5083	230.432	9.3625	3.95194
chr18	53298391	53298431	+	CID_006098	AGAATGTGACTCTCCACAATTTTTATAATTCATCCTTCCTA	ACTCTCCACAATTTTTATAATTCATCCTTCCTAGGAG	44	ONECUT2	4341	222.043	11.148	3.94688
chr1	205287248	205287288	-	CID_008654	AATTGTCAGATGACATTTCTTGAGTACCTTTTGTGTGCATA	TCAGATGACATTTCTTGAGTACCTTTTGTGTGCATA	116	YOD1	1409	97.7227	29.4316	3.94135
chr20	364973	365013	-	CID_009071	CAGGTGGTTTACTTATTCTGTAAAGAATATGTGTAAATATT	GTTTACTTATTCTGTAAAGAATATGT	127	TBC1D20	1251	219.252	32.2525	3.93768
chr2	153324702	153324742	+	CID_010626	TTCATTATGTAGTTCAGATATTTATCACAATCATCCTCATT	ACTGAGAAACCTGCTGTTCATTATGTAGTTCAGATATTTATCACAATCATCCTCATTATGGA	145	ARL6IP6	1086	324.438	36.8261	3.93743
chr14	81010644	81010684	-	CID_003769	AATGCTCAATACTTACCTAATCAAATGGCATCCATTTGAAT	CTCAATACTTACCTAATCAAATGGCATCCATTTGAA	143	SEL1L	1103	335.572	36.4019	3.92836
chr6	158975675	158975715	+	CID_014671	AGGCTAGAGAAGGGGATATATATACTATGTTCAAGGTTTGT	AAAGGCTAGAGAAGGGGATATATATACTATGTTC	420	TMEM181	223	309.404	107.028	3.9242
chr8	9033205	9033245	-	CID_015515	TTTTAGGGGAAATCACATTTTTACCTTATGCTGTTACTGGG	TTATAATTTTAGGGGAAATCACATTTTTACCTTATG	42	PPP1R3B	4641	220.82	10.7038	3.92384
chr21	29639127	29639167	+	CID_009589	AATGTAGTTGTCTCCAGAGCTTAAATATAATTTGTAAAGCA	ATAAAATGTAGTTGTCTCCAGAGCTTAAATATAATTTGTAAAGCACTTGGTTTAAATTTCTCTCTACCTATAAA	146	BACH1	1071	234.537	37.2755	3.91678
chr19	48782311	48782351	-	CID_006591	TCGCCTTTTAAATCATAACTTTTAATGGGATTCCATTTTAG	TTGTATATATTGACACCCTTGAGTGTTATGACTTCTTTTGGGGGTGGTCGCCTTTTAAATCATAACTTTTAA	33	IRGQ	5626	276.145	8.4266	3.91617
chr8	124580923	124580963	-	CID_016027	GTAATTTTATGTGTGAATTTTTTTAACTAAACTCTATCATC	AATTTTTTTAACTAAACTCTATCATCATTTT	38	FBXO32	5080	161.787	9.70363	3.91606
chr9	103211759	103211799	+	CID_016334	AGCAATACATAAGCTCAATTTGATTTGAGACTAGTACCCAA	CAATAAATGTAGAGCAATACATAAGCTCAATTTGATTTGAGACT	45	ZNF189	4206	152.06	11.5159	3.90763
chr7	41969165	41969205	-	CID_014879	TGCTGCATCCATTCACGAAGTTAAATGTTACATGCAGTTAG	AATGCTGCATCCATTCACGAAGTTAAATGTTAC	73	GLI3	2482	172.944	18.7169	3.90022
chr1	67650060	67650100	-	CID_007443	TGATAAACAGTGAAGGAATTTTTAAAAAATTTTTAAGAATT	ATAAACAGTGAAGGAATTTTTAAAAAATTTTTAAGAATT	529	SERBP1	150	241.666	135.702	3.89826
chr3	44676428	44676468	+	CID_011250	CCATCTTGTTGAATAACAAGTAAGGAAGAGGAAGACCTCCA	AATAACAAGTAAGGAAGAGGAAGACCTCCAGCATTGGTCATAACCTTCTGCCTCCCTA	62	ZNF35	2920	106.12	15.9048	3.8982
chr15	87660822	87660862	-	CID_004356	AGCAGGACCTGCCAAGAAGATTCCTTCTAACTGAAGGTGCA	CAGGACCTGCCAAGAAGATTCCTTCTAACTGAAGGTGCAGTTGAATTCAGTGGGT	167	POLG	890	242.296	42.8794	3.89465
chr7	129824899	129824939	-	CID_015276	GAACTGTGATTAGGAAGTTGTGATTATAGATTCTGGTTTTG	ACTGAACTGTGATTAGGAAGTTGTGATTATA	70	TSGA14	2572	482.382	17.9934	3.89032
chr19	62892139	62892179	+	CID_006743	AGATCTCAAACTTTCTGTACTCAGAAGGGACAATGTGATGG	GAGATCTCAAACTTTCTGTACTCAGAAGGGACAATGT	60	ZNF551	3019	84.3498	15.4413	3.88567
chr10	96283146	96283186	+	CID_000566	TACTTCAAATTTTTACATCTTTTCTTTTGTAACAGTTACCA	ATACTTCAAATTTTTACATCTTTTCTTTTG	118	TBC1D12	1373	271.674	30.4004	3.88153
chr12	19563104	19563144	+	CID_001801	ATTTGAATAATCTTCATATTTTCATTTAACCTATATGACTC	ATTATTTGAATAATCTTCATATTTTCATTTAACCTATATGACTCTAATTTTTTTTCTGAGGAAATCAT	372	AEBP2	271	217.328	95.8898	3.87945
chr19	57210079	57210119	-	CID_006685	TGATTCCATAATATACTGTCTCATTACTGTTTATTTTTACT	ATTCCATAATATACTGTCTCATTACTG	40	ZNF614	4743	88.9932	10.3194	3.87618
chr11	101772279	101772319	-	CID_001400	TTGTTACCAAGTTCTATTTTTAGAATAAAATTGTTCTCCTT	TTACCAAGTTCTATTTTTAGAATAAAATT	751	TMEM123	83	345.933	193.87	3.87374
chr7	17350547	17350587	+	CID_014792	TTTGTTGGGGCTTTACATACTTTATCAATGTGTCTTTCTAA	CATACCTTATATATGCACTTAATTTGTTGGGGCTTTACATACTTTATCAATGTGTCTTTCTAAGAAAT	181	AHR	787	218.233	46.7693	3.87006
chr14	49431070	49431110	+	CID_003492	TAATAGTTTGATTTTTTTATTTCGAGAGAATCTTTCATTTT	ATTTTTTTATTTCGAGAGAATCTTTCATTTTC	341	ARF6	313	185.842	88.1139	3.86999
chr7	108001492	108001532	+	CID_015163	CATTCAGTAAAGGAGAACAGTATCTTGGTTAATTGCTACTG	TCATTCAGTAAAGGAGAACAGTATCTTGGTTAATTGCTACTGAAAGGTTGAGAAAGGAATGGTTTGATATTTACCACAGCGC	27	DNAJB9	6312	90.4069	6.97788	3.86937
chr5	171571331	171571371	-	CID_013604	CTCTGCGGCGTGAAATCTATTTCACTGCTCTAAATTCCCTA	AAATCTATTTCACTGCTCTAAATTCCCTATG	144	UBTD2	1088	225.686	37.2231	3.86856
chr10	51736508	51736548	-	CID_000268	TTTCTTGGGAAAACATACTTTTCATATCTCTTGCCCCAAAG	TATTATTTTCTTGGGAAAACATACTTTTCATATCTCTT	86	SGMS1	2032	159.855	22.2456	3.86594
chr5	78658722	78658762	+	CID_012945	AACCTACAGTTTTGGTGCTTTTAACAATATTCCTCTTTTTC	TTTGGTGCTTTTAACAATATTCCTCTTTTTCTTT	102	JMY	1657	144.808	26.4455	3.85698
chr7	127929407	127929447	+	CID_015229	AGAATATAAATGAGGTCTCGTTGATGCTGGACAATTCAAGA	ataaaataaaaagaaTATAAATGAGGTCTCGTTGATGCTGGACAATT	55	METTL2B	3390	319.979	14.2609	3.85669
chr18	31170192	31170232	-	CID_006031	CCTATTTTTTATTCCTTTGGTACAAAAGGGTTGAACGTCAG	GACAGAAAATTCCCTGACAGGTGGGCAAGTATCAGGTTACCTATTTTTTATTCCTTTGGTACAAAAGGGTT	150	ZNF24	1031	140.794	38.9016	3.85588
chr20	11853068	11853108	+	CID_009139	AAACTCCTACTAATTTAAACTAAGACAGTTTAAAAAGGAAG	TAGAAAAAAGTTAAACTCCTACTAATTTAAACTAAG	268	BTBD3	455	254.525	69.5822	3.85156
chr20	43137261	43137301	+	CID_009381	CACCCAGGCTTTGGGTGAATTCTGGATGGCTTGCCTCATGT	CTTTGGGTGAATTCTGGATGGCTT	658	STK4	103	243.149	171.025	3.84739
chr17	35690912	35690952	+	CID_005397	GAAGATTGGGTGGTCTCATGTTGAGGCTGTTGCCCAGTCCC	TGGGAATGTCGTCTCTTTCGTGGAAGATTGGGTGGTCTCATGTTGAGGCTGTTGCCCAGTCCCATTAACTCCCT	36	WIPF2	5206	230.432	9.3625	3.84513
chr11	57227825	57227865	-	CID_001188	CTCCCAGGAAGCTTACAATTTTCTTCTCTCTCTTTTGTGCA	AAGCTTACAATTTTCTTCTCTCTCTTTTG	20	MED19	7116	248.515	5.20338	3.84365
chr3	15060229	15060269	+	CID_011064	TAGAGCAGACACTTGTCAGGTTCCCTGACTACTTGGTCCTG	CCATAGAGCAGACACTTGTCAGGTTCCCTGACTACTTGGTCCTGGTCTCTGATGGGCATCTGCAGACTCCTCTAGAACCTGGGGTTCTCCTTTGATGACTGGTT	166	NR2C2	899	207.115	43.2281	3.8401
chr10	72729632	72729672	+	CID_000431	TCTTAGGAAACGCAAACGATTTATTATCCAGATTATTTGGA	AAAAACCCAGTTTCTTAGGAAACGCAAACGATTTATTATCCAGATTATTTGGATAA	59	UNC5B	3136	314.009	15.3875	3.83427
chr10	103912224	103912264	+	CID_000735	AGGGACAAAATAAGGGAATGTTATTTTTTAAGAAAATTCAT	TTTTGTACAGACTTGTTTTTGAGTGTTGAGTAGCAGGGACAAAATAAGGGAATGTTATTTTTTAAGAAAATTCATTTTCATTGTTGTCTCCTTCCTTTTCTGTGAAAGTCCTCAT	992	NOLC1	51	258.849	259.149	3.82791
chr5	142640030	142640070	-	CID_013416	AAGGGAAGGGCTACTGCAGCTTTACATGCAATTTATTAAAA	CTGGGAAGGGAAGGGCTACTGCAGCTTTACATGCAATTTATTAAAATGATTGTA	251	NR3C1	497	198.677	65.7459	3.81773
chr6	97350991	97351031	-	CID_014354	TAAGTAAGTTAACTGTGGATTTATAGCATCTTTTCAGGATG	ATTTATAGCATCTTTTCAGGATGTTA	67	GPR63	2722	152.555	17.5504	3.81758
chr3	197795930	197795970	+	CID_011978	GTTTGTGAAGACTGATCCCATTTTACAACTGCCTGTTCTTT	AAGACTGATCCCATTTTACAACTGCCTGTTCTTTCTCCAGTCCTTTTTTTTCC	110	FBXO45	1505	200.15	28.8925	3.80722
chr10	61081769	61081809	-	CID_000309	CCACTCCAACCTTGCTCACTTTTGCTTCTTGGCCATCCACT	ACTTTCTTCATGGTTGACCACTCCAACCTTGCTCACTTTTGCTTCTTGGCCATCCACTCAGCTGATGTTTCCTGGGA	36	SLC16A9	5223	357.189	9.46023	3.80541
chr8	37839369	37839409	-	CID_015713	AATGATTACAATTAATCTTTTACTGTACATTCCCAAGGCTT	ATTACAATTAATCTTTTACTGTACATTCCC	62	RAB11FIP1	2940	260.313	16.3084	3.80173
chr22	25252131	25252171	-	CID_009765	TCTAATCCAAGCATATTGCTTGCTATTAATCGCCAAAACAG	ACCTCTAATCCAAGCATATTGCTTGCTATTAATCGCCAAAACAGGACTGCTGATGAGGAATGTATTT	38	TPST2	4980	341.573	10.003	3.79887
chr22	27520776	27520816	-	CID_009790	TGGTTCTTTATCATTTCTCTTCCCCCTTTTTGGCATCCTGG	TTTTCCCTAAAATACTTATTATGTAAGGGTCATTAGACAAATGTCTTGAAGTAGACATGGAATTTATGAATGGTTCTTTATCATTTCTCTTCCCCCTTTTTGGCATCCTGGCTT	335	XBP1	321	166.711	88.3084	3.79352
chr9	128638100	128638140	+	CID_016493	CATTTTGTTCTGCCAAAAACTGATCACCCTCTCCCATGGTA	CCAAAAACTGATCACCCTCTCCCATGGT	40	ZBTB43	4748	109.159	10.5448	3.79332
chr9	88749260	88749300	-	CID_016231	TGAAGTTAACATTCTTATTTTCAAGAGAATTTATGGACGTT	TTAACATTCTTATTTTCAAGAGAATTTAT	50	GAS1	3802	191.093	13.1835	3.79261
chr1	40860016	40860056	-	CID_007215	AACAGAATGGGGCTTGGGAATTCCAGGGGCAACTGAGCATC	AATGGGGCTTGGGAATTCCAGGGGC	27	RIMS3	6264	324.169	7.13056	3.78652
chr10	63624766	63624806	-	CID_000330	AAAGAAGGCATTTTTAAAATTCTAAATGCACACCTCCTAAG	CAAGGGCAAAGAAGGCATTTTTAAAATTCTAAATG	69	RTKN2	2629	280.027	18.2273	3.78553
chr5	132361568	132361608	-	CID_013229	TTTCAAATTGCTGTGTTACGTCATTCATTTTCTTCTGGTTC	TTACGTCATTCATTTTCTTCTGGTTCCTTAAGTTTT	32	ZCCHC10	5679	274.697	8.47541	3.77563
chr6	139540002	139540042	+	CID_014582	GAAACATTCTGTGACATTAATTTCCTTTCTAATTTAAAGGA	ACATTAATTTCCTTTCTAATTTAAAGGAG	108	HECA	1551	235.417	28.6096	3.77496
chr1	89832552	89832592	+	CID_007550	GGGTAAAATTCTTAATTACTTACAAAAACTGTGATAGAGGG	CAATCGTACGGGTAAAATTCTTAATTACTTACAAAAACTG	117	LRRC8B	1399	227.006	30.9939	3.77494
chr17	34139511	34139551	+	CID_005344	GGCAGTTCGTAAACAGCACTTGTTCTTTTAATAAAAGAATG	CACTTGTTCTTTTAATAAAAGAATG	95	MLLT6	1806	306.43	25.1689	3.77451
chr10	99083014	99083054	-	CID_000665	GTGGGAGATGTGAACTCCAATTAAGGGACTGGAGAGAGGTG	CATTGCCCCTTTTTCCCACCGATTCGGTGGCTGGTGAAGGTGGGAGATGTGAACTCCAATTAAGGGACTGGAGAGAGGTG	69	FRAT2	2642	202.688	18.2883	3.77291
chr14	64470965	64471005	+	CID_003635	GAATATCAGTGACAGTACTCTGAGGCATCTGGGCATGTCAG	TGACAGTACTCTGAGGCATCTGGGCATGTCAGATGAAGATTTATTATTC	74	CHURC1	2457	294.246	19.6138	3.77285
chr8	103287444	103287484	-	CID_015964	ATATATTGCCATACAAAAACTTAACATTTAAAACTGATAAT	CCATACAAAAACTTAACATTTAAAACTG	112	RRM2B	1485	332.19	29.7057	3.77032
chr4	6934144	6934184	+	CID_012049	AGAGGTGTGCTTTTCAAGACTCACCAAATACTGTGTTTTCT	TACATTTCCAGTAGGAACCGCAGAGGTGTGCTTTTCAAGACTCACCAAATACTGTGTTTTCTCTCTTAGGATTTCTTTTCCCC	72	KIAA0232	2513	158.222	19.1004	3.76956
chr6	24758921	24758961	-	CID_013907	TTGCAAATACAATTTCCACCTTCTGGAAAGGTAGGTTTGCT	CAAATACAATTTCCACCTTCTGGAAAG	304	TTRAP	376	250.419	80.8211	3.76139
chr2	221991239	221991279	-	CID_010904	TGTATAAGGCATATTATAATTTAGTTCATACTGAATAAGAA	CATATTATAATTTAGTTCATACTGAATAAGAAATTAACAGAACATTGTTCGGTT	167	EPHA4	894	146.663	44.4273	3.75895
chr5	79314946	79314986	-	CID_012961	TGGCAGATTTTTGCCTTTGGTTCACATGTTGCTGACCAAAG	TATACAAAGAACTGCCTTAATCATGGCAGATTTTTGCCTTTGGTTCACATG	176	MTX3	815	149.377	46.8265	3.75855
chr12	70466768	70466808	+	CID_002410	GTTTAAATTTTCATACATACTTTACTTGAATTATTGCTGTT	CGTGTTTAAATTTTCATACATACTTTACTTGAATTATT	472	RAB21	186	305.508	125.608	3.75773
chr4	160046555	160046595	+	CID_012547	ATTATGAAGTAATTTCCCTATTAGGGACTAGAATGACTTCA	ATTATGAAGTAATTTCCCTATTAGGGACT	118	FNIP2	1381	298.816	31.5398	3.7413
chr14	59835199	59835239	+	CID_003607	TGCATTATATATTCATTTTTTAAACTCTATAAATGTTAAGA	CATTATATATTCATTTTTTAAACTCTATA	52	PPM1A	3590	280.002	13.9094	3.73847
chr8	74868746	74868786	-	CID_015871	GGCAATGAAGACTACTTCCTTTTACTGCATTTTTACTCGTG	CAATGAAGACTACTTCCTTTTACTGCATTTTTACTCGTGTGCATTCTGGGCGCATGTTGATCGCTGGTTC	242	UBE2W	517	159.332	64.8114	3.73391
chr4	39833017	39833057	+	CID_012165	TTCAGACAGTACTAAATACTTATATTTTATTTTTGAGGCAT	ACAGTACTAAATACTTATATTTTATTTTT	51	N4BP2	3690	274.197	13.6739	3.72973
chr12	49667625	49667665	-	CID_002120	TTATGAGGATTTCTTGGGAGTCTTAATAACCTGCCTGTTAG	CTTATGAGGATTTCTTGGGAGTCTTAAT	167	SLC11A2	888	294.166	44.7912	3.72841
chr1	165653215	165653255	+	CID_008162	ACACATCTCTTTATTCAATGTAGAAAGTAATTAGCTCTGTA	GCAATACACATCTCTTTATTCAATGTAG	158	POU2F1	964	260.617	42.3894	3.72735
chr2	69543819	69543859	-	CID_010321	TGTAGAAGTTTGGAGAGCTATTTACCAAGCCAGATCAATGA	CTGTAGAAGTTTGGAGAGCTATTTACCAAGC	70	AAK1	2610	211.752	18.7825	3.72687
chr10	121324153	121324193	-	CID_000917	AAAAAGCCTTAATTTTAATTTCATACAATCTTTGATGCATT	CAGAAAAAGCCTTAATTTTAATTTCATACAATCTTT	192	TIAL1	718	269.765	51.5217	3.72659
chr1	205288079	205288119	-	CID_008660	AAGTTAAGCAGGGTACTTTTTTAATTGAAATTCCTTGAAAT	TTAAGCAGGGTACTTTTTTAATTGAAATTCC	109	YOD1	1513	97.7227	29.4316	3.70351
chr11	93872258	93872298	+	CID_001363	GAGTAAGGGGATGATTATTATATTGAGGCTAAAACCACAAA	ACAGGGGAAAAGGAATTAGTCTAAGAGTAAGGGGATGATTATTATATTG	49	ANKRD49	3897	73.2526	13.2311	3.70338
chr13	29676655	29676695	-	CID_003038	TTGGACAGCTTGAGTTCATTTGAATTCCTTCCTTAGGAATA	ACAGCTTGAGTTCATTTGAATTCCTTCCTTAGGAAT	105	KATNAL1	1597	278.974	28.3557	3.70296
chr18	31545243	31545283	+	CID_006039	GGAATTCTTTTCTTTGATTATCAAGGACTTTCACTGCAGGC	AATTCTTTTCTTTGATTATCAAGGACTTTCACTGCAGGCAGTGCT	55	GALNT13	3401	307.837	14.8688	3.69902
chr7	975515	975555	-	CID_014727	AGAGGCAAAAAAATGAATTTTGATGAGAAGACCCCTGGGCC	AAAATCAGAGGCAAAAAAATGAATTTTGATGAGAAGACCCCTGGGCCGTGTTCAGTGGTCTCTCAGGAC	29	COX19	6070	141.15	7.85058	3.69399
chr17	46611510	46611550	-	CID_005606	TGACCATCTCCTCTGGAATATAGGTAGGGCTAATTAGAAAT	ACCATCTCCTCTGGAATATAGGTAGGGCTAATT	81	MBTD1	2194	194.09	21.9482	3.69051
chr4	38376525	38376565	+	CID_012128	GTTGTGAAGCACACATACCTTTATTTTGGGAATTTATGAGA	TAAATATAACTAGTTGTGAAGCACACATACCTTTATTTTGGGAATTTATGAGAAAAT	58	KLF3	3177	153.316	15.7325	3.68663
chr19	36458771	36458811	-	CID_006389	CTTAGTTATAATGAATAATATGAACCTCCATTTATGCAGGT	AATAATATGAACCTCCATTTATGCAGGT	46	TSHZ3	4126	177.98	12.489	3.68325
chr16	55534870	55534910	+	CID_004732	ACAAATTGGTGAACAAAAAATGCCCAAGGCTTCTCATGTCT	AACAAAAAATGCCCAAGGCTTCTCATGTCTTTATTCTGAAGAGCTTTAATATATACTCTATGTAGTTTAATAAGCACTGTACGTAGAAGGCCTTAGGTGTTGCATGTCTATGCTTGAGGAACTTTTCCAAATGTGTGTGTCTGCAT	265	HERPUD1	463	149.623	71.9635	3.68242
chr6	82513318	82513358	-	CID_014250	ACTTTAAGACTTATATAATTTATTTCTATTTTGTGTGTACT	CATTTACTTTAAGACTTATATAATTTATTTCTATTTTG	53	FAM46A	3536	112.315	14.4065	3.6789
chr5	32160678	32160718	-	CID_012653	TTTTTTGTTGTTGTTAACATTCATTGCAAAAGTACTAGATG	TTAACATTCATTGCAAAAGTACTAGATGGTG	389	GOLPH3	254	274.468	105.745	3.67868
chr19	62458191	62458231	+	CID_006712	CTTACTCAATGTCTTTGTTCTACAACATTGTCTCTTCTTAA	TAAGGGAAGGTCTGGAAACTTACTCAATGTCTTTGTTCTACAACATTGTCTCTTCTTAAGAAGC	61	ZNF805	2961	122.927	16.6014	3.67439
chr3	180223909	180223949	-	CID_011846	TTTTATACACAGAGGAATTTTTTAAAAAGCAAATAAAGTTT	TTTTATACACAGAGGAATTTTTTAAA	101	ZMAT3	1666	254.676	27.5021	3.67244
chr18	27963855	27963895	+	CID_006011	CTAGAATATACTAAGCTGAATAACAGCTCTTTGGCCTCAGA	AATATACTAAGCTGAATAACAGCTCTTTGGCCTC	307	RNF138	372	225.367	83.6225	3.67126
chr12	119644633	119644673	+	CID_002811	GAATTGCAAGGCATACTTTCTCTGAAAGTAACAGAACCATT	CTCAGGAAATCTTGAGAAGCATTCCACTCTGGGGTGTAAACCAGTATGAGTTTGAAATTCAAGCGTTTGTACCTGAGTTGGGGAGAGAATTGCAAGGCATACTTTCTCTGAAAGTAACAGAACCATTCAGGCTGCCATGTTATTAAGGAATCTGAACTGTTGATAGCAGTTACCTTGTGGGTGATACAATGGGAGGCGGCAAAAAAAC	172	UNC119B	849	251.479	46.8807	3.66889
chrX	23914433	23914473	-	CID_016725	TCTGATACAGACTAGATCTATACTGGCAAAACTTGCCAGAT	CTGCACCTTTCAACTCTTTAAATGCAGAGGAAAAAACATAGTTGACAAAGTTAAGCAAGAATAACCTGGGAGTGGATCATTGAAATTGATGCCATTTGCGCATGAGTAGTCTATATCTGATACAGACTAGATCTATACTGGCAAAACTTGCCAGATCTTAGAATATTGGTGCAATATTGCAATGCCTTCTATATGGCTGCTGATG	931	KLHL15	57	117.606	254.121	3.6636
chr18	72809597	72809637	+	CID_006160	GTAGTGTGATTTCTTTGTATTAGCAAAGACAAAAACGCTAA	CAATTAACTGGGTCTTACTATCATTGTAGTGTGATTTCTTTGTATTAGCAAAGACA	64	ZNF236	2821	239.924	17.4725	3.6629
chr3	33167167	33167207	-	CID_011186	TGTAAAGAGAGGCAGCATAATCAAAGATCTTATTCCCCATA	GCGAAGTAGCTGTAAAGAGAGGCAGCATAATC	28	SUSD5	6125	277.767	7.64583	3.66213
chr12	24856468	24856508	-	CID_001839	CTATTTACTATCTCCTATCCTGATAGGTGGAAGGTTTACTG	ATACTATTTACTATCTCCTATCCTGATAG	152	BCAT1	1021	421.872	41.5117	3.66162
chr7	107989944	107989984	-	CID_015161	GCATTTTGCAAATACTTAATTTAATACAGATGAAAATAATC	CAAATACTTAATTTAATACAGATGAAAATAATC	88	THAP5	1975	139.309	24.1117	3.64968
chr6_random	1512281	1512321	-	CID_014721	AGTGTTAAAAGGAGAAATCATTGTTAACTGATTCTGTTAAT	ATGGAGAATGCCTAGTGGTTTCTAAAGGCCTCCACTGGGTGGAGAAAGGAGACTTGCCCACCTGTCTGGAGTGTTAAAAGGAGAAATCATTGTTAACTGATTCTGT	92	TTC28	1864	272.678	25.2082	3.6496
chr16	65691130	65691170	+	CID_004765	AAAAGGGATACTGGAGCTTCTTCATGTATGTAACAGCATAT	AAAAGGGATACTGGAGCTTCTTCATGTATGTAACAGCATATT	572	CBFB	128	300.889	156.745	3.64924
chr2	111638860	111638900	+	CID_010448	GAGTTCTTTTGAAATGGAACTGATTAAAAGGGCAGAGGGTC	AAATGGAACTGATTAAAAGGGCAGAGGGTCTGTTGCCAGC	58	BCL2L11	3210	119.015	15.9004	3.64771
chr6	1557958	1557998	+	CID_013731	AAAAAGGGAAACTGTATTAATCTTATTCTATCCTCTTTTCT	CTTTTTTTCTCATTATAAAAAGGGAAACTGTATTAATCTTATTCTATCCTCTTTTCTTTCTTTTTGTT	217	FOXC1	616	112.458	59.5317	3.64511
chr11	118126616	118126656	-	CID_001515	TTGAGGAATATTTCAAGCTCTGCAACAGGGGGCAAAGATTA	AATATTTCAAGCTCTGCAACAGGGGGCAAAGATTAATCTACCTTGCAGTGTAGGAATTCTATTGAGTGGCAGTGTCATTGAGCAGTATATATATAAAGCACAGATTTGCATTTCAGAATATTAGC	836	DDX6	71	293.411	229.529	3.64225
chr3	5196979	5197019	+	CID_011002	GGCTTTTAAATTTCTCTTCTTATTCTTTGAAGCATGTTGCA	ACACTACTTGCTTTTCTCCATTCATATTTTTATGAGTAGAATCTGGGCTTTTAAATTTCTCTTCTTATTCTTT	287	ARL8B	412	278.155	78.8373	3.64041
chr9	14077288	14077328	-	CID_016098	CGAATTTATTTTCCCCTCAGTTTTTGAGGGCATTAAAAAGG	AATTTATTTTCCCCTCAGTTTTTGAGGGCATTAAAAAGGCATTAAATCAAGACAAATCATGTGCTTGAGAAAAATAAAATTAATGAAAACACAGCACTTATGTTGGTTTAGCTGCAGCCT	127	NFIB	1265	222.076	34.8951	3.63948
chr14	54582040	54582080	+	CID_003544	CTGGACAAAAGGGGTGATATTTTAAATTTACTATCCCAGAA	TACTGGACAAAAGGGGTGATATTTTAAATTTACTATCCCAGAAACAGGGC	116	SOCS4	1410	126.894	31.9335	3.63255
chr15	33059806	33059846	-	CID_003944	ATGTTTACTTACCAGGAATATTTTCTAAGTGCCATAGTCTT	TTTACTTACCAGGAATATTTTCTAAGTGCCATAGTCTTTTTCATAATACGTATGAGTTTTACCT	108	ZNF770	1532	245.596	29.7486	3.63043
chr5	78658306	78658346	+	CID_012941	AAAACTCATTCACCATTTACTAGCTTTGTGCAATATTATAA	AAAACTCATTCACCATTTACTAGCTTTGT	96	JMY	1787	144.808	26.4455	3.6301
chr8	91007135	91007175	+	CID_015910	AAATAGAAACACTGCCAACTTGGTGTAACTTAAGCTTTCAT	ACAAATAGAAACACTGCCAACTTGGTGTA	49	OSGIN2	3865	224.776	13.5179	3.62482
chr18	31169253	31169293	-	CID_006026	TTAAGTTATACAAGAAAATGTAGGGACTTTTGTTTGGGTCT	TTATACAAGAAAATGTAGGGACTTTTGTTTGGGTCTTTTTCTCTTTGTGGCTGAGGGGAAACAAGTCAGTGTCCAATAAAGCTGTAAACTCCTCTG	141	ZNF24	1116	140.794	38.9016	3.62453
chr12	46342466	46342506	-	CID_002030	CATTATACATATTACTATTCTTATGAATTGTTTGAGAAGTA	CCATTATACATATTACTATTCTTATGAATTG	163	RPAP3	917	336.268	45.1165	3.61286
chr6	118742704	118742744	+	CID_014500	GGGGCAACTGACCATATACTTCTCTATTCTAGGAATAGATA	ACCATATACTTCTCTATTCTAGGAATAGATATAAAA	186	SLC35F1	757	328.414	51.5719	3.60662
chr10	32597940	32597980	-	CID_000225	CTGCAGCCTGGGGACTTGATTAGGTGCTATGCATCAGTAGC	CCTGGGGACTTGATTAGGTGCTATGCATCAGTAGCATTTTGAATGCAAGGGATGATGGAAAGCAGCACATGCGTT	55	EPC1	3405	84.4877	15.2516	3.60617
chr9	128636792	128636832	+	CID_016486	GTTTGCTTTCCCAAATCCTGTTTGGTTAATTGTAGCCTCCA	TATTTCTCATTGGTTTGCTTTCCCAAATCCTGTTTGGTT	38	ZBTB43	4970	109.159	10.5448	3.60366
chr13	110170296	110170336	+	CID_003364	CTGGTGTGAGGAGGACAAAATAAACCGTGTATTTATTACAT	TGTGAGGAGGACAAAATAAACCGTGTATTTATTACATTGCTGCCTTT	44	ING1	4362	170.498	12.2099	3.60364
chr5	14746410	14746450	+	CID_012642	TATCTTCTCCAGAAGGCAAATACTTTTGTATCAGAGGAAAC	CAAATACTTTTGTATCAGAGGAAACTCAGTTTTGGAGAGGAATATGTTCTTTATGTCT	72	FAM105B	2519	270.035	20.0185	3.59667
chr20	60145205	60145245	-	CID_009499	GTAGGCCTTTCCATTCCATTTATTCACACTGAGTGTCCTAC	TGTAGGCCTTTCCATTCCATTTATTCACACTGAGTGTCCT	251	PSMA7	495	445.065	69.792	3.5964
chr22	27783198	27783238	+	CID_009801	TGTATAGCAGCACATTTCATTTATGGAAATATGTTCTCAGA	TATAGCAGCACATTTCATTTATGGAAATATGTT	45	ZNRF3	4290	190.13	12.521	3.59396
chr5	38512760	38512800	-	CID_012703	CTATGAATGGTGCTTATTTTTCCCTATATTAGGAATGTTAA	CTTATTTTTCCCTATATTAGGAATG	206	LIFR	664	328.995	57.3243	3.59359
chr1	67649132	67649172	-	CID_007435	TCACATTTGGGAAGGGTACTTATCTTAATGACTAATGACTT	CTAAAAACCAGGCTGTTGAATCACATTTGGGAAGGGTACTTATCTTAATGACTAATGACTTAATTGGGAAAGTTGAATTCTT	487	SERBP1	166	241.666	135.702	3.58875
chr1	33562711	33562751	-	CID_007121	CCCATTTTCCAGGGGGTATATGGTCAGGGCTCCCCAACCTG	CAGGGGGTATATGGTCAGGGCTCCCCAACCTGAGTTGGGTTACTTCAAGGGCAGC	32	PHC2	5721	232.631	8.95448	3.57363
chr3	159296824	159296864	-	CID_011750	CTATTTAAACTGGGATACCTTGGACTAAGCCAGTCTGTATC	CTATTTAAACTGGGATACCTTGGACTA	48	SHOX2	3930	215.206	13.4821	3.56028
chr3	190077575	190077615	+	CID_011914	AGGAAAGGATCCTACAATATTTTATTCTAGGGTTTCTTAAA	AAAGGATCCTACAATATTTTATTCTAGGGT	126	LPP	1270	311.714	35.3945	3.55987
chr6	117160565	117160605	+	CID_014490	TTGGCAGTAAGTCTTACACATCTAATCTCTACTAAATCTAC	TCTTACACATCTAATCTCTACTAAATCTACCTCTAT	98	KPNA5	1739	240.863	27.5451	3.5578
chr4	120435895	120435935	+	CID_012421	GATACATATATACTAATCATTTTATTTCATGTAAAAGTTTT	ATACATATATACTAATCATTTTATT	178	USP53	801	244.063	50.072	3.55488
chr22	27515011	27515051	+	CID_009787	TATTGATCACTTAAAAAACTTACTCTTTCTTGAAAAGGTAC	ATCACTTAAAAAACTTACTCTTTCTTGAAAAGG	332	CCDC117	333	211.581	93.4978	3.55089
chr8	126519341	126519381	+	CID_016038	CAAAAACAGGCAGTCATCTTTAAGGGCTATGCCTAGGCAAA	CACAAAAACAGGCAGTCATCTTTAAGGGCTATGCCTAGGCAAACTACTAACATGCATTGT	74	TRIB1	2428	29.8724	20.8403	3.55081
chr12	47371785	47371825	-	CID_002067	ATATGACTTGAGATTGGAGCTTGTGAATTTAACAGTACTGG	CCTATATGACTTGAGATTGGAGCTTGTGAATTTAACAGTACTGGTGCCATGAGAATGAGCAAAGCCTAGC	357	CCNT1	291	177.624	100.658	3.54665
chr8	57241176	57241216	-	CID_015787	ATAGAAACTAGCTTTTAAACTGAGCTTTGGAACCATTTGTG	AAACTAGCTTTTAAACTGAGCTTTGGAACCATTTGTGTT	32	PLAG1	5720	217.411	9.03126	3.54325
chr1	231586262	231586302	+	CID_008976	TCAGGATTTAAATAATAAAATTATCTATGAATCACTTTTAT	ATCAGGATTTAAATAATAAAATTATCTATGAATCACTTTTATGGTCATACATATATGATACAAATCCAGAGTTATTGGTGCAGAAATG	99	KIAA1804	1717	171.562	27.9789	3.53838
chr2	43303179	43303219	-	CID_010190	ATATGTACTCTCTGGACTACTTTGGACAGAAGTAGGTTTTT	AGCGGTAGCTTTAGTTTGTACGTAGGTACAGTTGGAGCACTATATGTACTCTCTGGACTACTTTGGACAGA	93	ZFP36L2	1840	109.083	26.3344	3.5315
chr12	47371358	47371398	-	CID_002063	AATTATTTTTCATTTGGAAGTCATAGGGAGACAGGAGTTGT	CTTACTTCATGCCAAGGATTTTTTAGGGAGAGGTCGAATTATTTTTCATTTGGAAGTCATAGGGAGACAGGAGTTGTACTTATGCTGCTACTTGCCAGGAACAGGTTGGGAAGAAAATTGTGGCT	355	CCNT1	294	177.624	100.658	3.52678
chr17	35689861	35689901	+	CID_005394	TGTCACCAAACTTTTCCTAATCATTTTTTATGTATCATTCT	TCACCAAACTTTTCCTAATCATTTTTT	33	WIPF2	5565	230.432	9.3625	3.5247
chr18	8628370	8628410	+	CID_005928	CAGAGCTATACACTAACTTGTAAATATGCATATATGCAATC	TCAGAGCTATACACTAACTTGTAAATATGC	48	RAB12	3941	188.377	13.6216	3.52381
chr7	137211697	137211737	-	CID_015317	TAGAAGGGATTGAGGAAACATTAATAATAGTTATTCAAAAG	GGGAATAGAAGGGATTGAGGAAACATTAAT	89	CREB3L2	1964	263.513	25.2619	3.52309
chr1	154375673	154375713	+	CID_008031	GAAGTTATTTTCTACAGTGGTTTTATACTGAAGGAAAAACA	TATTTTTTTTTCTAAGAGAAGTTATTTTCTACAGTGGTTTTATACTG	38	LMNA	5023	411.766	10.788	3.52244
chr1	3642541	3642581	+	CID_006784	ATCTTGGGAAAATGTGTTATTTTTTTAGCTGTGTTTCAGTG	TAATCTTGGGAAAATGTGTTATTTTTTT	62	TP73	2931	263.061	17.6056	3.52161
chr8	26284877	26284917	+	CID_015623	GGGAACCAAATTTGTAGAACTTAATTTCTACTTTTTAGAGT	TAAATGGGAACCAAATTTGTAGAACTTAATTTCTACTTTTTAGAGT	547	PPP2R2A	140	256.701	155.347	3.52115
chr8	62700827	62700867	-	CID_015803	TGTATATACCTGCACTGATATTCTTATCAAAAATTTCTACA	ATATTCTTATCAAAAATTTCTACATT	50	ASPH	3823	305.189	14.2072	3.51934
chr14	94725635	94725675	-	CID_003844	ACCTCTGCAAGATACTTCTCTCACCTATTACAACTTGTAAT	ATACTTCTCTCACCTATTACAACTT	42	CLMN	4613	233.352	11.9382	3.51811
chr8	91016984	91017024	-	CID_015912	CTTTGCAGATACAATCCTTATTTAAAAAGGAGAAGATAACT	ATACAATCCTTATTTAAAAAGGAG	107	NBN	1566	333.78	30.4351	3.51568
chr4	57495489	57495529	+	CID_012231	TAATGCCATGTATTTGTACTTACTAAAAATTGTTTCAATGA	TACTTACTAAAAATTGTTTCAATGAAAAGTACATTAGCAGTATGAACTTCTGGT	186	REST	763	230.849	52.91	3.51541
chr19	56784399	56784439	+	CID_006676	GGAGATGTAAGCAGATGAGTTATTTTTTAAGAGAATCTAAT	TGGGGTTTGCTGCAGAATTCACTGCATAGCAGGAGATGTAAGCAGATGAGTTATTTTTTA	48	ZNF175	3911	115.502	13.6578	3.51447
chr3	195338903	195338943	+	CID_011923	ATATTTGTATATATTTTATATGTTCATATTGGATTGCGCCT	TATATATTTTATATGTTCATATTGGATTGCGCCTT	160	HES1	941	36.2676	45.6024	3.50859
chr7	156455316	156455356	+	CID_015461	TGTTTGTATTTCAAGCCATTTTCAAATAACTATCTTGGGGG	CCATTTTCAAATAACTATCTTGGGGGTG	192	NOM1	719	179.342	54.7405	3.50746
chr5	98159152	98159192	+	CID_013025	CTGGGAAAATAAGGAAGGCATCTCCTTCTTACTCATGGAGA	TCTGGGAAAATAAGGAAGGCATCTCCTTCTTA	32	RGMB	5713	91.4466	9.12469	3.50697
chr16	45746872	45746912	-	CID_004687	GCTGTACATTTTTGTTCCTTTGTGGAATGTGTTGCATGTAC	TACATTTTTGTTCCTTTGTGGAATG	231	ITFG1	562	342.886	65.9143	3.50455
chr10	64236499	64236539	+	CID_000336	GTATTTTCTAACGGGAAGATTCAAAGGAGCTGAATGTGTTA	TAATTCTGTATTTTCTAACGGGAAGATTCAAAGGAGCTGAATGTGTTAT	110	ADO	1510	129.647	31.3908	3.50421
chr13	78792485	78792525	-	CID_003263	GCAATGTTTTTATTACATACTTCTACTGGACATCACAGAAT	ACATCACACTAGAAACATATGCAATGTTTTTATTACATACTTCTACTG	262	RBM26	473	195.961	74.7823	3.5035
chr7	154366618	154366658	-	CID_015434	GAAGACAGATATAATAAATATACTGCATCTTTTTAAGATGT	ATATAATAAATATACTGCATCTTTTTAAGATGTGCAATTT	147	PAXIP1	1058	203.571	41.9756	3.50204
chrX	8458258	8458298	-	CID_016635	TTGTCATCAAATACAGGTGGTTAATCTGACATACATTGCAG	TCATCAAATACAGGTGGTTAATCTGACATACATTGCAGTTACATGCATTATTTTTATTTACAACATT	96	KAL1	1786	312.012	27.456	3.4965
chr6	86377774	86377814	-	CID_014289	ATGCTCATGGCAAACAATCATTTTGCATTCCTGCAAATAAA	CAAACAATCATTTTGCATTCCTGCAAATAAAATTGTTTTATACTGTAAGCTGGAGGCGAGTGTAACTTAT	698	SYNCRIP	94	196.127	199.668	3.49581
chr12	21560529	21560569	+	CID_001813	AAAGGTCATTCTTTACTAACTTTTAGTTACTAAATTATAGC	TCATTCTTTACTAACTTTTAGTTACTAAATT	284	GOLT1B	418	311.702	81.2521	3.4953
chr4	125805921	125805961	-	CID_012439	CAAAGAGCTAACTGTTTTCATATCCATACTATATACACTTG	TTTTCATATCCATACTATATACACTTGAAGCAATTGGTAGGAAGAGAACCTATTGG	79	ANKRD50	2284	160.656	22.6055	3.49472
chr9	73670996	73671036	-	CID_016185	TAAACCCTGTTGTACAGGGATAGAGGTTTAAAGTTATTTTA	AATTAACCTAAACCCTGTTGTACAGGGATAGAGGTTTAAAGTTATT	46	FAM108B1	4181	186.052	13.1646	3.49423
chr6	117161550	117161590	+	CID_014492	CAATTGTATACCTAGAATACTTACTTAAAACTTAGTTTACA	AATACTTACTTAAAACTTAGTTTACAACTCTTTTTAAGATGAGAACTAAGGCAATTTTGAT	96	KPNA5	1785	240.863	27.5451	3.48519
chr14	22597771	22597811	-	CID_003418	TGAGCTGAATCAGCATCTCCTCCTGAGTCCCAGGGCCCCTG	CCGGGGCCAGGACTGGGTCACCTATGAGCTGAATCAGCATCTCCTCCTG	178	ACIN1	807	308.351	51.0855	3.48436
chr8	125395100	125395140	-	CID_016029	TTTATCCTTTCTTTTTATATTCATAATGTTATTTAAGTGTC	TCAACATTTTATCCTTTCTTTTTATATTCATAATGT	93	TMEM65	1843	402.839	26.6922	3.48417
chr5	131007051	131007091	-	CID_013181	GGATAAAGTTTTCAATACTTTCTACTACCTCAGTTTACTTG	GGTGGATAAAGTTTTCAATACTTTCTACTACCTCAGT	127	FNIP1	1260	201.013	36.4811	3.48126
chr3	23994229	23994269	+	CID_011133	GTTATCAATATAACGCACAATCACAAGTGTATGAGGACTTA	ACTTTTTCATCTGCCAAAACCAAAAACCATTTTGATCTCCCTGTGGTTATCAATATAACGCACAATCACAAGTGTATGAGGACTTAGAAATTAATCCTTTGTGGTAGG	114	NR1D2	1447	189.394	32.7581	3.48005
chr2	235627484	235627524	+	CID_010958	GAAAGGTGGTATCTAATTTTTTTATGGACCATAAAGGTTTA	AAAGGTGGTATCTAATTTTTTTATGGACCA	64	SH3BP4	2832	186.965	18.3913	3.47991
chr10	91333758	91333798	-	CID_000511	TTTACTGATCAGTGTGGTGATTTTAACTTCATTTAGTAATT	CTGGTCATTTTTCTTCTGGGGTTTACTGATCAGTGTGGTGATTTTAACTTC	60	PANK1	3036	226.697	17.2725	3.47373
chr14	37129775	37129815	-	CID_003467	TTAAAAGTATTGAAAGACAATACTGCTGTTATATAGCAAGA	AAAGACAATACTGCTGTTATATAGCAA	76	FOXA1	2385	143.664	21.8857	3.47259
chr2	42524140	42524180	-	CID_010187	CATTTCTAAATGTTTTATAATTTCTCATATCAATGTCAGAA	TTTGAGAGTAACATTTTCATTTCTAAATGTTTTATAATTTCTCA	44	KCNG3	4358	212.929	12.6884	3.46774
chr1	87344398	87344438	+	CID_007534	GTTTCATACCATTCATTTTTTAACAAAGAAAGGGAAAAGTC	TTTCATACCATTCATTTTTTAACAAAGAAAGGGAAAAGTCTGCTTGTAAGCTGGTT	182	HS2ST1	782	331.626	52.5154	3.46565
chr12	10266296	10266336	+	CID_001713	GTAGACAACAACCCAGAAATTTAGACAGGGATCTCTTACCT	AAATTTAGACAGGGATCTCTTACCTTTG	44	GABARAPL1	4365	295.536	12.7081	3.46236
chr10	59625365	59625405	-	CID_000288	ATGTATGAAGTTACTAAAACTGGAGAAAATTCTACTTCAGA	TTACTAAAACTGGAGAAAATTCTACTTCAG	61	IPMK	2996	170.187	17.6233	3.46132
chrX	23614362	23614402	+	CID_016699	AAACTGAATTGAGAAATACTTCTTCAAGTTATGATGCTTGA	ATAAACTGAATTGAGAAATACTTCTTCAAGTTAT	150	PRDX4	1032	813.098	43.42	3.45463
chr15	58568066	58568106	-	CID_004126	AGGATCGTCCAACTTTTCACTTACCTTGGGTTTTCTTTTCA	TCCAACTTTTCACTTACCTTG	30	RORA	5916	176.153	8.73225	3.43554
chr9	114024936	114024976	-	CID_016385	TCAAGGGTTTTTTGTACCACTATAATCTCTAATACTTACTC	TACCACTATAATCTCTAATACTTACTCA	232	ROD1	556	375.285	67.5473	3.43463
chr10	112035085	112035125	+	CID_000774	TGAGTAGACACATTTAAGGATGGGGTTATGAACCCTTCCTG	CCATCCTCTTTCTCTTTTCTAGTTTGCTCATACTACATTGAGTAGACACATTTAAGGATGGGGTTATG	97	MXI1	1765	283.5	28.2527	3.4333
chr14	44654484	44654524	+	CID_003486	TTGTGAACAAGCTTTCATTTTGATCAAACTGATCTTCATTT	AACAAGCTTTCATTTTGATCAAACTGATCTTCATTTTT	129	PRPF39	1235	157.993	37.678	3.42375
chr19	47491432	47491472	+	CID_006587	CTTCAGAGCTTTTCACTTTATGCAAAATGGCTCCTGTGAGG	TGACCTTCAGAGCTTTTCACTTTATGCAAAATGGCTCC	69	CIC	2653	253.262	20.1672	3.4214
chr15	36431825	36431865	+	CID_003949	TTTGATATTTTCATCCTTATTTCTCTTTGGCTACAATTTAT	ATTTGATATTTTCATCCTTATTTCTCTTTGGCTA	108	SPRED1	1537	165.969	31.5834	3.41952
chr17	35691423	35691463	+	CID_005402	GATTTACCTCCAGGGAGAGGTGAGAAAAAAATTGTAAATAG	CTTCCCAACTTGAAACCCAGATTTACCTCCAGGGAGAGGTGAGAAAAAAATTGTAAAT	32	WIPF2	5682	230.432	9.3625	3.41789
chr6	34953090	34953130	+	CID_013992	CACTGTCAATAAAAGGTCACTTCATTCACCTCTATTTGAGG	TCACTTCATTCACCTCTATTTGAGGAAAACAATGAGAATGTATCTGATGA	99	UHRF1BP1	1706	229.268	29.0009	3.41368
chr18	72199151	72199191	-	CID_006155	GATAAAACATATTCATTCTATTGGAATTTGAAATAAATAAA	ATAAAACATATTCATTCTATTGGAATTTGAA	33	ZNF516	5561	305.776	9.6787	3.40955
chr9	98188872	98188912	-	CID_016306	TAGGCTTCTTTATCCAAAAATCCCAATGTGTCATAGTACAC	CTTCTTTATCCAAAAATCCCAATGTGT	57	ZNF367	3212	78.4331	16.7312	3.4068
chr9	98188810	98188850	-	CID_016305	CACGGGGAAGGGGAGGCATGTAAATGTCTTGAAGAGGAGAA	CCACGGGGAAGGGGAGGCATGTAAATGTCTTG	57	ZNF367	3213	78.4331	16.7312	3.4068
chr6	16256068	16256108	+	CID_013845	ACATGTTTTCCACTCCCACTTGGGCATTTTGGAAGCTGGTC	TTCTTTTTGCTTCTGTTTTCTTAAACATGTTTTCCACTCCCACTTGGGCATTTTG	75	MYLIP	2407	52.8199	22.0255	3.40515
chr12	47448206	47448246	-	CID_002080	TCTTTTTTCCTGGGAATATTTTGTACAATATTTTGTACAAA	AGCCCTTCTTTTCCCTCTTTTTTCCTGGGaatattttgtacaatattttgtacaaAGACAGGC	77	ADCY6	2357	371.98	22.6443	3.40042
chr11	109544934	109544974	+	CID_001454	ATGGCTAACTTTTCTCTAATTAAACTATGTTTCTTTGAGTT	CTAACTTTTCTCTAATTAAACTATGTTTCT	39	ZC3H12C	4854	180.588	11.4706	3.40001
chr15	57742557	57742597	-	CID_004121	GGGCACTTTACCAAAATACTTCCATATCAATTATTTGAACT	TATATGAGTGCTGAGTAGTATTGCAGAGAATGTGATGAGTTATTCACTGTCACAACTTTTTCTATAGAAAACAGGGGCTGCTTTTTAAACTCTCACTATGGGCACTTTACCAAAATACTTCCATATCAATTATTTG	260	BNIP2	477	228.74	76.4783	3.39966
chr6	1558209	1558249	+	CID_013733	CTTTTTGTTTAGATTTATTTTCCTGCAGCATCTTCTGCAAA	CTTTTTGTTTAGATTTATTTTCCTGCAGCATCTTCTGCAAAAT	202	FOXC1	681	112.458	59.5317	3.39315
chr1	209612678	209612718	+	CID_008691	GGGGTGATAAGAGGACTTCTTGGGGCCAGAACTGTGGAGGA	GGTGATAAGAGGACTTCTTGGGGCCAGAACT	40	TRAF5	4756	227.594	11.7896	3.39281
chr3	55477348	55477388	-	CID_011360	GTTCGTTATAGACATGGACGTTAAGAGATATTCAAAACTCA	ACATGGACGTTAAGAGATATTCAAAACTCAGAAGCATCAGC	104	WNT5A	1607	249.975	30.6662	3.39135
chr12	12766206	12766246	+	CID_001754	AAGCACACTTGTAGGATAAGTGAAATGGATACTACATCTTT	TAGGATAAGTGAAATGGATACTACATCTTTAAACAGTATTTC	111	CDKN1B	1496	63.6381	32.7491	3.3894
chr17	50826238	50826278	-	CID_005619	ACAGAACTTACACTACTTTTTACCATGTTTCATCTTGGCAT	AACTTACACTACTTTTTACCATGTTTCATC	42	MMD	4573	313.307	12.3924	3.38918
chr17	50825479	50825519	-	CID_005615	ATGTATTATTTTTACTTTTCTCTCAGTGTCTTATATTAAGA	TATTATTTTTACTTTTCTCTCAGTGTCT	42	MMD	4574	313.307	12.3924	3.38918
chr4	120636503	120636543	-	CID_012422	AGCTACTTTATAAGCCCCAATGGGCCATGGAGACCACTGTC	CTACTTTATAAGCCCCAATGGGCCATGGAGACCACTGTCAGAAATGGGATATT	25	PDE5A	6507	220.084	7.39151	3.38226
chr10	105776779	105776819	+	CID_000755	TGATGCTTGCTGCCTGCCATTTTCAACCTATTCTCTCTTAA	CCTGCCATTTTCAACCTATTCTCTCTTAAGAGTG	328	SLK	340	290.006	97.0105	3.38108
chr8	19867630	19867670	+	CID_015554	AGACGTCAACCAGGAACATGTAACTTGGAGAGGGACGAAGA	ACGTCAACCAGGAACATGTAACTTGGAGAGGGACGA	39	LPL	4916	326.341	11.5397	3.37963
chr1	231873949	231873989	+	CID_008977	AAGAGGCTTAAGTATGTTCATTTTTATCAGAATGCAAAAGC	CTTAAGTATGTTCATTTTTATCAGAATGCA	53	KCNK1	3527	235.089	15.6836	3.37932
chrX	24140565	24140605	+	CID_016746	TAGAATGTTTTCATACAATTTCACCTCCATGTCTTTATGTT	TTTTCATACAATTTCACCTCCATGTCTTTATGTTTTTCTGAAAAGCAAATGAGTATCCAGACATGACTCCCACAGTTCTCTTTGAGAAG	176	ZFX	820	137.569	52.0923	3.37862
chr19	7067041	7067081	-	CID_006247	CAGAGTTTTGAGAATATATTTGTACCATATTTAATTTTTAA	ATGACAGAGTTTTGAGAATATATTTG	77	INSR	2343	249.414	22.8	3.37719
chr6	116865799	116865839	+	CID_014484	TTAAAAACTTAAAATATATTTTATTAGAAAACATTTATCTA	CAAAAAATGATAGCAGAAGATCATTAAAAACTTAAAATATATTTTATTAG	161	DSE	938	231.591	47.7188	3.37393
chr4	38376624	38376664	+	CID_012130	TTACTGTTAGAGTTGGCAATTTCCTATCACTATTTCAGTGT	CAATTTCCTATCACTATTTCAGTGTC	53	KLF3	3525	153.316	15.7325	3.36882
chr14	52314273	52314313	-	CID_003518	AGGGTGGATAAATTAGTTATTATAACTAAACATAGTATAGT	TCAGGGTGGATAAATTAGTTATTATAACTAAACAT	164	GNPNAT1	915	381.418	48.6835	3.3687
chr20	44746907	44746947	-	CID_009397	GATATGGGATATGGTGCATCTTTACAGTACTATAATAAGTA	AGATATGGGATATGGTGCATCTTTACAGTACTATAATAAGTATTG	97	TP53RK	1756	237.693	28.8501	3.36221
chr9	129909595	129909635	+	CID_016516	GGGGTGTGCAGCCATCTCATTCTGTGAATGTGCCAACACTA	TGTGCAGCCATCTCATTCTGTGAATGTG	24	SLC25A25	6594	183.656	7.13822	3.36218
chr7	99326599	99326639	-	CID_015076	TTGTGGCAGTTACTGGATAGTTATTTTTAAGATAATGATTG	TCTGGACTCAGGAGATTGTGGCAGTTACTGGATAGTTATTTTTA	39	TRIM4	4868	191.726	11.6331	3.35251
chr14	94719166	94719206	-	CID_003843	GGGAAGACTTCTTTTAAAAGTCCTTTCTAAGTTTAAAAATC	TGGAAGTGGGAAGACTTCTTTTAAAAGTCCTTTCT	40	CLMN	4819	233.352	11.9382	3.35058
chr10	59625110	59625150	-	CID_000287	TGGGGTTAGGGGAAGAGAGATATTATTTTCAAGGAACAAAA	TTAGGGGAAGAGAGATATTATTTTC	59	IPMK	3106	170.187	17.6233	3.34783
chr10	64238186	64238226	+	CID_000341	CACAATGATATTAATCACTTTTATGGTGAATAATAAATGCA	ATATTAATCACTTTTATGGTGAATAATA	105	ADO	1603	129.647	31.3908	3.34493
chr2	75736754	75736794	+	CID_010366	GTTAGAGGAAGTAAACTGTTTTTTGATGCTCACAGCATGAT	ATTATACTGGGTAGCTGGATGTTGCAGAAATGTGGTTAGAGGAAGTAAACTGTTTTTTG	98	MRPL19	1735	307.313	29.3343	3.3408
chr12	1766563	1766603	+	CID_001662	GCCCTAACTACACTTCCTCCTTGAGGGAATAGAAATGGACC	CCCTAACTACACTTCCTCCTTGAGGGAATAG	170	ADIPOR2	868	249.067	50.8998	3.3399
chr8	61283697	61283737	-	CID_015799	TATGACACATTCTTGAGCTCTGTTAATTACAGGTCAAGTAG	ACACATTCTTGAGCTCTGTTAATTACAGGTCAAGTA	57	CA8	3280	322.902	17.0702	3.33915
chr9	91182180	91182220	-	CID_016257	GGTTAATTTCACACTCCATCTCCCCGCTTTGTAAATACCCA	TTAATTTCACACTCCATCTCCCCGCTTT	36	SEMA4D	5226	284.513	10.7829	3.3386
chr3	142179157	142179197	+	CID_011672	TGCTAATAGGATGTAGCTTTTAAATTCTGCTATTGAGTCAG	AAAGATTCAAGTTCATTTGGGTTAAATGTGCTAATAGGATGTAGCTTTTAAATTCTGCTATT	149	SLC25A36	1040	231.482	44.6862	3.33437
chr1	224485970	224486010	-	CID_008864	GCACAACTTTTAAACCAGATTACTGGTTAAAATCCAACAGT	CACAACTTTTAAACCAGATTACTGGTTAAAAT	77	LIN9	2340	168.279	23.1054	3.33256
chr8	92076832	92076872	-	CID_015921	TAAAGCCTTTTCATGTTCTTTTACATCTCTTATAGATATTT	CCTTTTCATGTTCTTTTACATCTCTT	34	TMEM55A	5437	266.079	10.2032	3.33228
chr17	24981616	24981656	-	CID_005235	AAAAGGCATGGTTTCTTAATTGAGGGAAGGAAGCAGATTCG	TTTCTTAATTGAGGGAAGGAAGCAGATTCGGAGGGGTGGAGATAAAGCTGGGGATT	54	SSH2	3440	202.623	16.2214	3.32893
chr7	22128143	22128183	-	CID_014806	GTGCATGAAACAGGAAGGAGTTTTTACTTTGCCTAGTTTTA	CATGAAACAGGAAGGAGTTTTTACTTTGCCT	34	RAPGEF5	5457	216.192	10.2195	3.32698
chr19	47426376	47426416	-	CID_006583	TGTAAATAGATTGTTATAATTTTTTTCTTAAAGAAAACGTC	ATTGTTATAATTTTTTTCTTAAAGAAAACG	188	GSK3A	739	391.237	56.5329	3.3255
chr3	63962210	63962250	+	CID_011399	TGGTTATAAATAAAGTTGCCTTTAGCAATGGAATTTACAGA	TTATAAATAAAGTTGCCTTTAGCAATG	80	ATXN7	2247	143.627	24.0625	3.32468
chr12	24860489	24860529	-	CID_001852	CCTTCTTGCTGAACATATTTTATTCTCTTTTCAGAGAAGGA	AACATATTTTATTCTCTTTTCAGAGAAG	138	BCAT1	1157	421.872	41.5117	3.32436
chr18	75998377	75998417	+	CID_006176	AGAGTTATTTTACAAATAAATTTATTCTGTAGATGCAGAAA	CTCATACATCAAGAGTTATTTTACAAATAAATTTATTC	100	ADNP2	1703	190.371	30.1044	3.32177
chr5	167916558	167916598	-	CID_013577	TTTTTCTCAAATGCCATAATTAACTGAAATACTATTATTAA	CATGTATGTGATCTTTCCCCATTAGTATCTTTTTCTCAAATGCCATAATTAACTGAAATACTATTATTAAATTTTCATGAGAATT	216	PANK3	620	247.413	65.1076	3.31759
chr19	21699903	21699943	-	CID_006366	ATGTTAATATATTCAACCTTTTTAACATGTTAAATACTATT	GATGTTAATATATTCAACCTTTTTAACATG	53	ZNF100	3488	191.835	16.0052	3.31142
chr3	11573946	11573986	-	CID_011044	TCAGCTGCGGTGTGGGATGCTGGAGTTTGGCTGCAGGCTGA	CAGTGGGTCAGCTGCGGTGTGGGATGCTGGAGTTTGGCTGCAGGCTGACATCATTTATTTTTGCATCCCTGTCTGCTT	66	VGLL4	2740	217.878	19.9316	3.31132
chr1	8336935	8336975	-	CID_006820	TCCAGGGTTTGCAGGGACGATGTTACAGACTCTGTTTTCTG	ACAGAGGCTTGGACCGAGGCCTGGTCACAGCAGCGAGCATCCAGGGTTTGCAGGGACGATGTTACAGACTCTGTTTTCTG	119	RERE	1362	290.506	35.9566	3.30955
chr11	118678127	118678167	+	CID_001539	CATTCAAGGTTTTGGATCATTTCATGAGGATCTTTCCTTTG	CATTCAAGGTTTTGGATCATTTCATGAGGATCTTTCCTTT	95	CBL	1813	295.552	28.799	3.29872
chr4	139312246	139312286	-	CID_012470	AGACAATTACTATGTGGTCATTCTCTACAACATATGTTAGC	AGTCTCTGATACCTACCTATTGGGGTTAGGAGAAAAGACTAGACAATTACTATGTGGTCATTCTCTACAACATATGTTAGCACGGCA	174	SLC7A11	835	276.445	52.7487	3.29866
chr6	85501392	85501432	-	CID_014276	GTGACTCTGTTTATACATATTAACAAATTTCCTTTTGGATT	GATGTGACTCTGTTTATACATATTAACAAATTTCCTTTTGGATT	169	TBX18	872	221.345	51.2675	3.29644
chr14	102877253	102877293	+	CID_003891	CACTTTACACTAAAAATCTATTACTGTGAGTGGTCTGTTAT	CTACACTTTACACTAAAAATCTATTACTGTGAGTGGTCTGTTATTAAGCCC	521	EIF5	153	131.129	158.203	3.29324
chr5	126917275	126917315	+	CID_013152	GATTCTAAAAATACCTTAATTTTTCTTTGATTTTTATTTTA	ATTCTAAAAATACCTTAATTTTTCTTTGATTTTTAT	349	PRRC1	299	285.044	106.055	3.29075
chr19	38997884	38997924	+	CID_006441	TCGAACATTCTCAAACTCTCTTTTTGGGTAAATGATTGTGC	AACATTCTCAAACTCTCTTTTTGGGTAAA	102	KCTD15	1655	232.63	31.0031	3.28999
chr1	208482313	208482353	+	CID_008680	TCTCACCGAACTTTGAAGCATGCACAGCATGATCAGTTAGC	AACTTTGAAGCATGCACAGCATGAT	48	SERTAD4	3932	212.586	14.6087	3.28572
chr14	44467369	44467409	-	CID_003481	TGGTTTTAGGGCTACGGATGTAATAAATTTTTAAGACAATT	TTTTAGGGCTACGGATGTAATAAATTTTTAAG	111	KLHL28	1492	178.107	33.7871	3.28528
chr7	99506155	99506195	-	CID_015101	ATTTGGCATTGAGGGATTATTTTATTGAGGGTAGAAGAGAT	AAATTTGGCATTGAGGGATTATTTTATTGAGGGTAGAAGAGATTCCAGAATCATCATCTGTGATGATGGTGTCCTTTAGGGCTCTTGGAGC	95	ZNF3	1795	122.869	28.9337	3.28337
chr5	112208153	112208193	+	CID_013084	AGTCCATCTAACATCATAATTAATCATGTGGCTGTGAAATT	TCCATCTAACATCATAATTAATCATGTGGCTGTGAAATTCACAGTAATATGGTTCC	85	APC	2086	241.6	25.8963	3.28233
chr17	44725617	44725657	-	CID_005570	GAACCAGATCACATACCATTTATCAAATTCTTTACTTAAGT	ATCACATACCATTTATCAAATTCTTTACT	60	ZNF652	3018	190.949	18.3571	3.2685
chr11	59325641	59325681	+	CID_001211	TGTTAGAAAGTGATGCTTTGTGAGACTATTGTCTTGGGGCC	ATGCTTTGTGAGACTATTGTCTTGGGGC	58	STX3	3205	296.995	17.7891	3.26042
chr14	52309186	52309226	+	CID_003514	CATAGTGGGAGAGTGGAGATTAATTAAAATTGTTAATTAAG	CATAGTGGGAGAGTGGAGATTAATTAAAATT	132	STYX	1203	299.385	40.5575	3.25464
chr12	24860556	24860596	-	CID_001854	AAACATTTTTCCTTGGAAGGTCAACTCTCAGACATTGTATT	TTTATCTAAGGAAAGTCAAATCTTGACAGAAAACATTTTTCCTTGGAAGGTCAACTCTCAG	135	BCAT1	1184	421.872	41.5117	3.25209
chr1	233397218	233397258	-	CID_009004	TGTTAATACACAGTACTTTATTGTACAGACTGTTTTACTGT	TTAATACACAGTACTTTATTGTACA	127	ARID4B	1266	153.582	39.1043	3.24772
chr1	177339261	177339301	-	CID_008315	GTAGTAAAGAAATACCAACTTGAGTTTTTAAAAAACCTAGT	AAATACCAACTTGAGTTTTTAAAAAACCTAGTTAGTCCTACATTCCCTTTTCTTTAAAAAAACTTTA	112	ABL2	1483	248.507	34.5746	3.23938
chr10	59622525	59622565	-	CID_000281	AATCTGATTATTTAAAGAGGTAACAATTATCTGTTAATGCT	ATTATTTAAAGAGGTAACAATTATCTGTTA	57	IPMK	3260	170.187	17.6233	3.23435
chr14	44467248	44467288	-	CID_003480	TAACGTTGGATGAATTTAATTACCTATCTATGCTATGGTTA	AATTTAATTACCTATCTATGCTATG	109	KLHL28	1524	178.107	33.7871	3.22609
chr1	84475604	84475644	+	CID_007502	ATATTATTGTAAAATTATTTTAATAAGTCATGGGGATGACA	TAAAATTATTTTAATAAGTCATGGGGATG	60	PRKACB	3067	299.954	18.6022	3.22543
chr9	129909784	129909824	+	CID_016517	CAGCAGGCTCCGGGCTCACATGTGTAAGGACAGGACATTTT	TCAGCAGGCTCCGGGCTCACATGTGTAAGGACAGGACATTTTCTGCAGTGCCTG	23	SLC25A25	6724	183.656	7.13822	3.22209
chr12	68070552	68070592	+	CID_002381	AATGGATGCTATATAGGTATTTTACCAACCCATTTTAAGAA	TAAGAATGGATGCTATATAGGTATTTTACCAACCCATTT	361	YEATS4	284	179.959	112.048	3.22182
chr19	45937854	45937894	+	CID_006580	GACAAGAGGCTCAGAGGGCATGACCCCATGGGACTGGATGC	AGTGCTGAGCGACAAGAGGCTCAGAGGGCATGACCCCATGGGACTGGATGCGGCCTGAGGGCTGATA	31	ITPKC	5840	153.165	9.62696	3.22012
chr11	109838533	109838573	+	CID_001455	TGCATAACTACTGAATTTTGTCATTCTTGAAAGTATGCAAT	CTTTACTATTTTAATTCACCTTGCATAACTACTGAATTTTGTCATTCTT	60	FDX1	3049	295.591	18.6789	3.21218
chr2	60540459	60540499	-	CID_010260	GTCTTTGGATTAACCCTCTATAGACAGAATAGATAGCACTG	ATTAACCCTCTATAGACAGAATAGATAGC	44	BCL11A	4392	135.41	13.7501	3.19999
chr3	180601305	180601345	-	CID_011859	CTTTGTATACACAAGAAATGTCATATTTTTGAGTTTTGTAA	TATACACAAGAAATGTCATATTTTTGAGT	158	GNB4	960	327.95	49.3785	3.19977
chr17	44485251	44485291	+	CID_005549	TTTAAATTCTTTGAAACACATAACCAAAATGGTTTGATTCA	AAACACATAACCAAAATGGTTTGATTCACTGACTGACTTTGAAGCTGCATCTGCCAGTTACACCCC	559	IGF2BP1	134	256.46	174.926	3.19564
chr2	69544586	69544626	-	CID_010322	TTTTTCATACCCTTTATTATTAGTGCCTTAAAATAAAGCTG	CTTTTTTCATACCCTTTATTATTAGTGCCT	60	AAK1	3063	211.752	18.7825	3.19446
chr1	205285392	205285432	-	CID_008642	AGGACATTAAAGTACAATTCTTGAGCTACTAACCATCAGCT	TACAATTCTTGAGCTACTAACCATCAGCTCTTCTTAATC	94	YOD1	1820	97.7227	29.4316	3.19385
chr10	124739814	124739854	+	CID_000939	GTCATTTCTTTTTTTCATTATGAGAAAGATAATATTGTACA	TCATTTCTTTTTTTCATTATGAGAAAGA	30	PSTK	5919	266.715	9.39948	3.19167
chr12	120162187	120162227	-	CID_002825	CTGGAAGGGTATTCAGCAGCTGTGGTGGGGAAACATTTCTC	TATTCAGCAGCTGTGGTGGGGAAACATTTCTC	98	CAMKK2	1743	316.034	30.7662	3.18531
chr4	38376220	38376260	+	CID_012126	GTAGGGACTCCATGGAATATTTGCCCAGTAATGGTAAGAAA	ATAGTAGGGACTCCATGGAATATTTGC	50	KLF3	3788	153.316	15.7325	3.17813
chr19	41729527	41729567	-	CID_006496	GGAAAATACTGTGGATGGATTTAATAGGTAATCAAGGCAAT	TTTTTTATTTCTGATTTTCACAGGAAAATACTGTGGATGGATTTAATAGGTAATCA	269	ZNF529	448	172.942	84.6676	3.17713
chr1	39724381	39724421	+	CID_007204	CCTGCTTTATCTTTTAGGATTATTCCTAAATGCATCTTCTT	CTTTATCTTTTAGGATTATTCCTAAATG	228	MACF1	574	256.386	71.7787	3.17643
chr22	39056494	39056534	+	CID_009943	TTAAGAAGTTACATACCTTTTAAAGGTAGTATAGTTTCTCA	AAGTTACATACCTTTTAAAGGTAGT	118	TNRC6B	1371	212.534	37.1522	3.17613
chr1	9912645	9912685	-	CID_006831	TTACAACTTATCCCCACTCATTGGAGTGAACAGTGACGCAA	CTTACAACTTATCCCCACTCATTGGAGTGAACAG	163	LZIC	920	428.874	51.3342	3.17527
chr9	128685313	128685353	+	CID_016505	AATGCAAAAAATTTGTGTTGTGATACAAATTAAGTTTGTGA	ATGCAAAAAATTTGTGTTGTGATACAAATT	83	ZBTB34	2119	127.635	26.1533	3.17359
chr1	6573455	6573495	-	CID_006792	CCCCAGAGGGTCGGGCAGGTTGACATATTTATTTTTGTCTA	TCGGGCAGGTTGACATATTTATTTTTGTCTATTCTGTAGGCTTCC	29	KLHL21	6043	194.067	9.15995	3.16596
chr5	149346251	149346291	+	CID_013471	GGTGGGGAGATTTATTTTTATAAGGTAATTTTTATCCTGAT	TCAGAGGTGGGGAGATTTATTTTTATAA	60	SLC26A2	3028	349.21	18.9689	3.16307
chr10	70601807	70601847	+	CID_000389	AGATTTGTTAAAACTATTTTTTCCATAAATACTTTGAAACA	CTTGGCATTTTAGATTTGTTAAAACTATTTTTTCCATAAATACTTTG	431	VPS26A	208	305.344	136.668	3.15364
chr12	95871341	95871381	+	CID_002533	CATTATGACTTGTAACAAGTTTCCTTGTATATCACTAACAG	AAGCATTATGACTTGTAACAAGTTTCCTTGT	296	NEDD1	390	363.621	93.9475	3.1507
chr3	72506901	72506941	-	CID_011416	TGTATGACTTGTAACCTTAATTTACTGTGTAAAGATGGTTA	TGTATGACTTGTAACCTTAATTTACTGTGTAAAGATGGTTACATTATTTCC	110	RYBP	1501	158.505	34.914	3.1506
chr5	78658582	78658622	+	CID_012943	TTTTGCTCTTTAGTGCAGCTTTTCTGCATTGTAATTGTATT	TGACTGTTGCCTTTTGCTCTTTAGTGCAGCTTTTCTGCATT	83	JMY	2136	144.808	26.4455	3.13853
chr6	7195386	7195426	+	CID_013753	TGACCCAGTGACCAGGCACATTACTCGTGAGCGAGGTATTC	CAAAGCAGTGACCCAGTGACCAGGCACATTACTCGTGA	53	RREB1	3508	183.81	16.9174	3.13287
chr21	15257025	15257065	-	CID_009551	ACTTGAAGTGGTTTCTAAGATTTTTATATTAAAAATAGGTG	TGGTTTCTAAGATTTTTATATTAAAAATAGGT	36	NRIP1	5248	110.686	11.5169	3.12584
chr17	5334575	5334615	+	CID_005035	AATGGAATCTAATATTTCTTTATGTCGTTAGTCCCTGTAAA	TTTAAACTCAATGGAATCTAATATTTCTTTATGTCGTT	124	MIS12	1289	68.1115	39.6926	3.12401
chr6	41174977	41175017	+	CID_014064	AGATTACTAACAATGAGGAATTTATATTCCTTGGTTAATTT	TTATTCAGTAAGTCCCAAGTTTTTCAGAGAATAGATTACTAACAATGAGGAATTTATATTCCTTG	167	NFYA	891	175.536	53.4583	3.12393
chr19	1506069	1506109	-	CID_006192	AGGGTGACATTTTTACTCCCTTTTTGGGGCTAACCATTTAT	ACATTTTTACTCCCTTTTTGGGGCTAACCATTTATG	76	MEX3D	2393	286.736	24.3365	3.12289
chr12	54673112	54673152	+	CID_002231	TCTGATTGGAGGAGGGACAGTTTCTGGTACCCATCCTCTGA	ATCTGATTGGAGGAGGGACAGTTTCTG	108	RAB5B	1555	299.626	34.5865	3.1226
chr5	56225743	56225783	+	CID_012745	TAGCAATACATACATATATTTTTAAAAGTTGATACTTCTTT	TCAGAGTATGCTATGAGTAGCAATACATACATATATTTTTAAAAG	132	MAP3K1	1207	119.509	42.2981	3.12071
chr1	47615558	47615598	+	CID_007287	CTTTGTTTTACTACAACTTGTACAAAGTTGTATGACAGGGC	ATGAGAAAACTTAAGCTTTGTTTTACTACAACTTGTACAAAGTTGTATGACAGGGCATATTCTTTG	211	CMPK1	642	310.922	67.6305	3.11989
chr2	47888371	47888411	-	CID_010232	CAGCTTTGTTGCTGCCTTTATGGACATGGGTACCAATTGCT	TTGCTGCCTTTATGGACATGGGTACCAATTGCTTTTGTAATATGGT	138	FBXO11	1156	199.948	44.2817	3.11641
chr5	148711869	148711909	+	CID_013445	CCTCTGCCCTTTTGTCAATTTTACCTTATAATCCTTTATTA	TCAATTTTACCTTATAATCCTTTATTAAAT	320	GRPEL2	354	121.552	102.709	3.1156
chr4	124038160	124038200	+	CID_012435	AAGCAAGAAAGTAAACACATTAATTTCCTCAACATTTTTAA	TAAACACATTAATTTCCTCAACATTTT	98	FGF2	1742	226.966	31.4835	3.11274
chr3	142179718	142179758	+	CID_011677	TTTGAGGTGCTCAATTGGAATAAAAATATTCCAATCTATTT	CTCAATTGGAATAAAAATATTCCAATCTATTTGGAG	139	SLC25A36	1137	231.482	44.6862	3.11058
chr3	153664325	153664365	+	CID_011732	ATAGTATGGAATGGGAGAAGTGAAAGTTCAGTTATAGAACT	TTATAGTATGGAATGGGAGAAGTGAAAGTTCAGTTATAGAACTTTCCATACTTCCAAGTTTACT	360	MBNL1	285	305.157	115.75	3.11015
chr10	70221213	70221253	+	CID_000362	TTCAAATTATTAAACACTCCTTGAGTGAAATAATTTTGCAT	GCCTTCAAATTATTAAACACTCCTTGAGTGAAATAATT	521	CCAR1	154	255.761	167.708	3.10659
chr16	20652891	20652931	-	CID_004573	TATTTGGTAAGAATCGGTTGTTACACAAGCTGTTCTTTCCC	TAAGAATCGGTTGTTACACAAGCTGTTCTTTCCCAGTTACAAAATCCTG	149	THUMPD1	1039	88.6728	48.0236	3.10264
chr14	50257101	50257141	-	CID_003500	TTTATTTATTTTTCTAAAACTCTTACTAAATCCAGATTTTT	ATTTGTGAAGGGAGAGTAGAAGGGGAGAAGTAGAACCACAGTGTTTTATTTATTTTTCTAAAACTCTTACT	92	NIN	1875	263.61	29.6542	3.10242
chr2	152401258	152401298	-	CID_010619	TTTACTTTAATTTGGAATATTCTTTCCCCTTCTTTCTGTAA	TTTACTTTAATTTGGAATATTCTTTCCCCTTCTTTCTGTAATA	33	CACNB4	5657	267.301	10.6447	3.10013
chr12	47700423	47700463	-	CID_002088	CTTTTTACAAAACCAGTTTATAAATGGTAGGGGGGTGTGGG	TTTATAAATGGTAGGGGGGTGTGGGGCGGACAC	134	MLL2	1187	276.969	43.2318	3.09957
chr6	5054415	5054455	-	CID_013747	GAATGGAGAGCTGGAGTTCGTTCAGAATAGTGCTGTGTGTT	TTAGAATGGAGAGCTGGAGTTCGTTCAGAATAGT	24	LYRM4	6629	471.21	7.74783	3.09764
chr17	35689016	35689056	+	CID_005393	GGATAACAAAGAAGGGCAGGTTGAAGCCCCTCATGGAAGGA	AAGGTGCTCCAGGATAACAAAGAAGGGCAGGTTGAAGCCCCT	29	WIPF2	5992	230.432	9.3625	3.09746
chr17	31968659	31968699	+	CID_005320	CAGTGTTAACCATATTTTATTATAAAATAGTTTCAGTCATC	TTAACCATATTTTATTATAAAATAGTTTCAGTCATCTAAACAGCAGTGATGCTTAAT	283	PIGW	420	127.317	91.4671	3.09401
chr2	64714559	64714599	-	CID_010289	ACATGGCAAAGCAAAGACGTTTGTGATGAAGGAACTGCTCA	CACATGGCAAAGCAAAGACGTTTGTGATG	37	SERTAD2	5103	126.928	11.9591	3.09387
chr15	58571621	58571661	-	CID_004133	GGAACATAATCTGGGAAAACTTCCCATGTCTGTAAGATGAA	AACATAATCTGGGAAAACTTCCCATGT	27	RORA	6262	176.153	8.73225	3.09199
chr15	58569574	58569614	-	CID_004128	CTGGATTTGGGACATGCTTTTCTCTTTAAATACATAATATC	TGCTGGATTTGGGACATGCTTTTCTCTTTAAATACATAATATCATTATATAAAT	27	RORA	6263	176.153	8.73225	3.09199
chr11	107534245	107534285	-	CID_001443	ATTTCTGGAATTTCACACTTTACCTACTCTGATCACTCTGT	GAATTTCACACTTTACCTACTCTGATCACTC	138	NPAT	1152	167.616	44.6506	3.09067
chr6	148913805	148913845	+	CID_014615	AGAATGCCAAACCACATTTTTATCACACTTCTTTGGAAATC	CCAAACCACATTTTTATCACACTTCTTTG	72	SASH1	2503	221.958	23.3057	3.08937
chr7	148612688	148612728	+	CID_015420	CAAGGTGCTGATTCTCCTTTTTTCTTTTTTTCATACCAATG	ATTCTCCTTTTTTCTTTTTTTCATACC	27	ZNF783	6345	233.801	8.74012	3.0892
chr17	55039682	55039722	+	CID_005698	GCATTAAAAATTATTTTTCTTAAAATCTCTTTAAGGCCTTC	CATTAAAAATTATTTTTCTTAAAATCTCTTTAAGGCCTT	89	DHX40	1963	491.973	28.8116	3.08903
chr9	95480829	95480869	+	CID_016285	TTTTTAAATAACTTCTTTTTTATAAGAGTAAAAGTATCTTT	CTTTTTAAATAACTTCTTTTTTATAAGAGT	47	PHF2	4044	324.871	15.2247	3.08709
chr16	20652585	20652625	-	CID_004572	ATGATTCTCTGAGGTTAAACTTGGTTTTCAAATGTTATTTT	TATTTTAAAACATGATTCTCTGAGGTTAAACTTGGTTTTCAA	148	THUMPD1	1048	88.6728	48.0236	3.08182
chr12	12834630	12834670	+	CID_001759	TCCCTAACTCCATCTTTTATTAATGCTTAAGTTTAAATTAT	TACAACCATTCCCTAACTCCATCTTTTATTAATG	60	APOLD1	3061	196.377	19.5131	3.07486
chr15	32309628	32309668	-	CID_003939	AATAAGGAACTTGTGCAACTTTTTTTATGCATTGTTCTCAA	GAACTTGTGCAACTTTTTTTATGCATTGT	46	SLC12A6	4138	289.217	14.9637	3.0741
chr2	222773873	222773913	-	CID_010905	GATGCTGATACTTCTACAACTTTAAAACTGCTCATTTCATG	ATACTTCTACAACTTTAAAACTGCTCATTTC	36	PAX3	5245	173.999	11.7162	3.07267
chr3	196723383	196723423	-	CID_011930	ATAAATAAAAAGTGGGAGAATTCCTTGCTGTTAGAAGAATG	AAAATAAATAAAAAGTGGGAGAATTCCTTGCTGTTAG	150	PPP1R2	1033	358.719	48.8276	3.07203
chr8	33349104	33349144	-	CID_015687	AGTTTATCCACTATCCACTCTTCAAGTGAAAAGAACTTATG	TGAGTAATAAAAGCTGTTTCAAGTTTATCCACTATCCACTCTTCAAGTGAAAAG	78	FUT10	2310	166.127	25.3973	3.0712
chr3	102852048	102852088	-	CID_011490	AATCAAGTTTGCACAATATATTTATCTATATGAGGAACCCA	CACAATATATTTATCTATATGAGGAACCCATAAATGAATAGCTAATTTTTA	99	ZBTB11	1705	252.718	32.2493	3.06983
chr13	41794406	41794446	+	CID_003141	ATGTTGCTGGTAAGAGAATTTATTTACTAAATGCACTATGT	TTAATTCAATTCTTAATACTTTAATTTTGCTCCAACAAGGGCTTTATGTTGCTGGTAAGAGAATTTATTTACTAAATGCACT	116	AKAP11	1425	278.052	37.7896	3.06963
chr5	148712742	148712782	+	CID_013451	ATAAAATAAAATAAAATTCATTTTCCACTGGAACTCTATGA	TTATAAAATAAAATAAAATTCATTTTCCACTGGAACTCTATGACATTCAGTGGAGTGGTGGAAAGTTAACCTCTTATACATTATAGATAATTCTAAGACAGCACACAAACTTATCAATAAAGCCATCTCCTTGTGGGCCTTACCATCTTCATCAGATT	315	GRPEL2	359	121.552	102.709	3.06691
chr15	79083046	79083086	+	CID_004329	TCTCAACTAAATTTCATTATTGGGCAGGAAGGAGGTCATGG	AATTTCTCAACTAAATTTCATTATTGGGCAGGAAGG	70	MESDC1	2587	210.353	22.8576	3.06244
chr4	57493999	57494039	+	CID_012223	TGTATTTCATATAACTTATTTATTTCGAATGGATGTAGTAA	TTTGTGAGCAAATGAAATATGCAGGTTCAATCTATTGATTTTGATTTTTACATCTTATATCTATGCCAGAATCTGTATTTCATATAACTTATTTATTTCG	162	REST	934	230.849	52.91	3.0618
chr4	140648744	140648784	-	CID_012484	ATGAGGCCAAATGTAACAATTTTTAACATTTAAATATAACT	TAACAATTTTTAACATTTAAATATAACTATTAAAATT	342	SETD7	309	335.338	111.709	3.06153
chr4	3482222	3482262	-	CID_012017	CATTCGCTCAGCATCTGAGATTCACCCAGGCTTTTGCGTGG	CTTACATTCGCTCAGCATCTGAGATTCACCCAGGCTTTTGCGTGGA	86	LRPAP1	2038	798.098	28.1076	3.05967
chr9	128683416	128683456	+	CID_016499	TAACCTTTTCTAATTTAAAATTCCTTTTAGGGGGTAGTTAG	TAACCTTTTCTAATTTAAAATTCCTTTTAGGGGGT	80	ZBTB34	2214	127.635	26.1533	3.05888
chr12	19419844	19419884	+	CID_001796	TTGGTCACAGAGCATCATTTTATCACTTCTGGAAAATGTTT	TCACAGAGCATCATTTTATCACTTCTG	51	PLEKHA5	3687	188.816	16.688	3.05609
chr3	23994797	23994837	+	CID_011139	AGGAAACTTAAAACAAGAGGTGTCAAAAGACCCAAATTAGG	AAACTTAAAACAAGAGGTGTCAAAAGACCC	100	NR1D2	1693	189.394	32.7581	3.05268
chr22	27520891	27520931	-	CID_009791	AACTACAGCTTTTAAGATTGTACTTTTATCTTAAAAGGGTG	TATTGAGACATATTACTGGAAGTAAGAAATATTACTATAATTGAGAACTACAGCTTTTAAGATTGTACTTTTATCTTAAAAGGG	269	XBP1	449	166.711	88.3084	3.04614
chr1	154135458	154135498	-	CID_008026	TGTTATATGCGGAGAGTAAATGCAAAAATGCTAAGAGTAAT	ATATCTGACCTTGTTATATGCGGAGAGTAAATGCAAAAATGCTAAGAGTAATGCATCATGTATTG	100	RIT1	1685	163.336	32.8532	3.04385
chr3	171595712	171595752	+	CID_011815	AGCTCTTCAACTACCCTAAATTTCACAAATGTAACTTATAA	CTCTTCAACTACCCTAAATTTCACAA	99	SKIL	1709	249.696	32.6133	3.03557
chr19	2805210	2805250	+	CID_006213	TATTGGATATTACGTATCTATTATATTTTCCACCTTTTTTA	TATCTATTATATTTTCCACCTTTTTTACT	32	ZNF555	5785	73.2437	10.5448	3.03466
chr21	35085328	35085368	-	CID_009634	CGCTTGGTTATCCAGAAGTATTGTTTACATTAAACTCCCTT	TATTGTTTACATTAAACTCCCTTTCATG	52	RUNX1	3581	200.811	17.1392	3.03398
chr1	152047629	152047669	-	CID_007967	CAGAGAAGAATGAGGAGAAGTTTAATATTTTGCCCTTGAAA	CAGAGAAGAATGAGGAGAAGTTTAATATTTTGCCCT	154	GATAD2B	992	223.857	50.7933	3.0319
chr4	106418915	106418955	+	CID_012372	GTCATATACCTCAACACTAGTTTGGCAATAGGATATTGAAC	TCATATACCTCAACACTAGTTTGGCAATAGGATATTGAACTGAGAGTGA	35	TET2	5329	186.452	11.5516	3.02989
chr9	17786445	17786485	+	CID_016101	AAATTCTCCATTATGAGGAATTGGGAAGAAATCTGGTATCC	AGGAATTGGGAAGAAATCTGGTATCC	74	SH3GL2	2436	341.551	24.4939	3.02116
chr17	24978411	24978451	-	CID_005227	TGTTTTTGTGAGAGTTCTTTTTTTAAGAAAGCATTATGCAA	TTCTGAAGTGATCTAGGCATGTTTGGTAAAAATGTTTTTGTGAGAGTTCTTTTTTTAAGAAAGC	49	SSH2	3848	202.623	16.2214	3.0207
chr14	99814193	99814233	+	CID_003863	TTACATGCATACTTCAAAAGTATTTTCCTGTAAAAAAAAAA	CTTAGTAATGCTACGTGTGATTTTTCTGGAGGTTGATAACTTTGCTTGCAGTAGATTTTCTTTAAAAGAATGGGCAGTTACATGCATACTTCAAAAGTATTTTCCTG	436	YY1	205	281.288	144.582	3.0156
chr12	117338544	117338584	+	CID_002758	AGCAGGAACAAATTGCCTCTTTTTCTGGCCTTCTCTGTGGG	CAGGAACAAATTGCCTCTTTTTCTGGCCTTCTCT	173	SUDS3	845	282.091	57.3948	3.01421
chr1	208482887	208482927	+	CID_008683	GTCTTACACAGAGAGGGTATTCCCTGCAAGTTTCTGGCTTG	TCTTACACAGAGAGGGTATTCCCTGCAAGTTTCTGGCTTGCCT	44	SERTAD4	4324	212.586	14.6087	3.01191
chr1	177338814	177338854	-	CID_008311	TCAAGAAGGATGAGGTCCTCTTACTCTTCTCCATTTATCCA	ATGAGGTCCTCTTACTCTTCTCCATTTATCCACTA	104	ABL2	1628	248.507	34.5746	3.00799
chr12	22732218	22732258	+	CID_001838	GATTCCTGGAAGCAGTGAATTTATACACTGTTATATTAATA	TTTTGTGAGGTTAGATTCCTGGAAGCAGTGAATTTATACACTGTTATATTAATAGAGCTCCGTTCTTTGAGTC	176	ETNK1	816	295.458	58.5123	3.00792
chr14	91599152	91599192	-	CID_003805	AGTTTTGATAAATATTCTCTTTAATTGAGATGTACAGAGAG	ATAAATATTCTCTTTAATTGAGATGTACAGAGAGTTTCTTGCTGGGTCAATAGGATAGTATCATTTTGGTGA	186	ATXN3	761	306.925	61.8685	3.00638
chr11	92267843	92267883	+	CID_001349	GAAAACAGTTTTATGTGAAGTAATTCAGGAAGATCTAGTGT	AAAACAGTTTTATGTGAAGTAATTCAGGAAGATC	39	FAT3	4935	282.085	12.9905	3.0022
chrX	54239338	54239378	-	CID_016822	GTACAGTATTGGTTTGCAGTTTAAAGTGATTTTAGGACATT	TTTGCAGTTTAAAGTGATTTTAGGACATTAGTGTAATG	27	WNK3	6232	270.176	9.01505	2.99499
chr15	43686388	43686428	+	CID_004049	GGTAATACAATGCTGATTTTTTAGTAATTGCCTTTTCATTA	TAATACAATGCTGATTTTTTAGTAATTG	211	PLDN	638	330.309	70.454	2.99486
chr20	19964222	19964262	-	CID_009162	AGTGGATTAATAATTTACCTTACTTTCTTACTAGTGTCCAG	AATGCGAGTGGATTAATAATTTACCTTACTTTCTTACTAGT	162	CRNKL1	932	277.814	54.1906	2.98945
chr10	101454656	101454696	+	CID_000678	ATACGGGGGACCAAGCTTTGTCCAAGTGAAGCAGGCTTCGA	TCTTCTCTGAGAGAAGCTATAATTTAATCTGTGAGGAACTAAATGACAGGAGATTGGTGCTAATACGGGGGACCAAGCTTTGTCC	135	ENTPD7	1181	275.902	45.1607	2.98933
chr14	69906280	69906320	-	CID_003672	ATTTTTAAGTACTTAAAACATTTCTCTATCATTCTGTATTA	TACTTAAAACATTTCTCTATCATTCTGTATT	93	SYNJ2BP	1844	301.713	31.1759	2.98307
chr16	86423719	86423759	-	CID_004948	TGACACCACTAAGATGATTTTTTAAGGAGCTGGGGGAAGGC	ATGATTTTTTAAGGAGCTGGGGGAAGGCAGGAGCCTTCCTTTCTCCTGCCCCAAGGGCCC	256	SLC7A5	484	318.932	85.9278	2.97925
chr19	45638952	45638992	-	CID_006578	CTGGGAGTCTGATTTTCCACTTACACATTTCTTCCACCTTT	ATTTTCCACTTACACATTTCTTCCACCTTTCCTGCTAGTTCCCACTC	23	SERTAD3	6729	97.3352	7.72753	2.97637
chr2	65164440	65164480	+	CID_010293	GTTACTATTTTTATTTACAATGAATCCTTCCAAACTAAGGT	AATGGAGGGCTGAGTTACTATTTTTATTTACAATG	34	CEP68	5523	217.069	11.4336	2.97369
chr6	79706318	79706358	-	CID_014230	ACAGCATACACTTTTCAATATTGGAAAGGCTATATATTCTA	ACAGCATACACTTTTCAATATTGGAAAGGC	498	PHIP	159	210.217	167.494	2.97324
chr2	174480109	174480149	-	CID_010672	CTGTATACCTCAAATTTTAATTTAAGAAAGTATCACTTAAA	ACGCGATTATCTGTATACCTCAAATTTTAATTTAAG	98	SP3	1729	212.954	33.0097	2.96882
chr1	209614408	209614448	+	CID_008692	AACCTTCTTAATCTCTTCTGTGGGATTTTCAAAATGCTAAA	CTGGGAAGAGGAACCTTCTTAATCTCTTCTGTGGGATTTTCAAAATG	35	TRAF5	5327	227.594	11.7896	2.96871
chr10	51735666	51735706	-	CID_000266	AGTTTTACTCCTAACATACATATGTTTGGGGAAGTATTCTA	TTTTACTCCTAACATACATATGTTTGGGGAAGTATTCTATTCTATACTT	66	SGMS1	2749	159.855	22.2456	2.96688
chr22	43961468	43961508	+	CID_009990	CCCTGGAGGGCTTCCCTACTTTCCCCACTATGTTAACAGGT	GAGGGCTTCCCTACTTTCCCCACTATGTTAA	100	NUP50	1692	251.78	33.7194	2.96565
chr5	137115152	137115192	-	CID_013303	TGGATATCACAAATAAAGAATTCAATTCTTTACATGATTGA	ATATCACAAATAAAGAATTCAATTCTTTACATG	600	HNRNPA0	123	238.789	203.04	2.95508
chr10	38160343	38160383	-	CID_000239	GGGAATTCTATTCATCTAAGTAATATGGTGAAAATATTTAT	AAAATTTGTACTGAGGGGAATTCTATTCATCTAAGTAATATGGTGAAA	27	ZNF248	6225	229.078	9.14344	2.95294
chr1	51510677	51510717	+	CID_007298	TGCTAGCTGACTGACAAAACTAAGCAGGGAGAATAAAGATA	ACTGACAAAACTAAGCAGGGAGAATAAAGATAATT	117	RNF11	1395	257.765	39.6338	2.95203
chr2	201860492	201860532	+	CID_010800	TATATATGCTTGGCTAACTATATTTGCTTTTTGCTAACAAT	ATATATATATGCTTGGCTAACTATATTTGCTTTTTGCTAACAATGCTCTGGGGTCTTTTT	59	CASP8	3124	278.876	20.0008	2.94988
chr4	57493773	57493813	+	CID_012222	TTTGTGTTGAACAGTAACACTTTATACATATATATATGCAT	TAACACTTTATACATATATATATGCATGT	156	REST	977	230.849	52.91	2.9484
chr14	49781648	49781688	-	CID_003494	GATTGGTAATGATTCATACGTACTTGATTTTTCAGGGCTCC	TAATGATTCATACGTACTTGATTTTTCAGGGCTCC	65	L2HGDH	2804	309.925	22.0913	2.94234
chr16	78188536	78188576	-	CID_004911	AATTGTTTACTATTGTGATGTTAAGGGGGGTAGAGTTTGCA	TTTACTATTGTGATGTTAAGGGGGGTA	28	MAF	6162	260.104	9.51889	2.94152
chr20	48803562	48803602	+	CID_009449	GTATTTTACTACAATTTTATTATAAAGTGTACATTATCACT	TATTTTACTACAATTTTATTATAAAGTGT	178	PARD6B	803	121.326	60.5341	2.94049
chr7	127008208	127008248	-	CID_015226	TCTTTTAAGAAAAGGCAACTTATTCAGGCAGTCTGGAAAGG	CTCTTTTAAGAAAAGGCAACTTATTCAGGCAGTCTGGAAAGGGG	42	GCC1	4596	150.263	14.2838	2.94039
chr4	6934346	6934386	+	CID_012050	ACATTTACACCAAAACCCCATGCAGGGTTCTTTGTGGTGAG	TTACATTTACACCAAAACCCCATGCAGGGTTCTTTGTGGTGAGTGTTCCATACGTGCTAAGGACCTTAGTT	56	KIAA0232	3325	158.222	19.1004	2.93188
chr12	100312580	100312620	-	CID_002588	ATACTATAAATAATCCTAAATGGTTATATTTGATAGAATTC	ACATACTATAAATAATCCTAAATGGTTATATTTG	112	ARL1	1482	425.205	38.2999	2.92429
chr15	64570390	64570430	+	CID_004195	TTTATTCTTGCTGGGCATACTTTCTCTCTAGGAGGGAGCCT	CATACTTTCTCTCTAGGAGGGAGCCTTGTGAGATCCTTCACAGGC	210	MAP2K1	645	400.794	71.8255	2.92375
chr20	4782190	4782230	-	CID_009121	CAGGGAGGGAATGATATAATTTTCATGACAATGTCATGTGA	GAGGGAATGATATAATTTTCATGACAATGTCATGTG	125	SLC23A2	1279	272.431	42.8035	2.92032
chr9	114024332	114024372	-	CID_016380	GTAAAATTGTTTCTTTTTAATAAGAAACTTTGCTATTATTT	TAAAATTGTTTCTTTTTAATAAGAAACTTT	197	ROD1	693	375.285	67.5473	2.91647
chr3	43366623	43366663	+	CID_011242	TGATACTTAAAATACTTATTTTACTTTCTAGACCTAGGCTA	ATACTTAAAATACTTATTTTACTTTCTA	109	SNRK	1518	157.291	37.433	2.91187
chr8	125569224	125569264	+	CID_016033	AATATACCTCTTTAATTACTTCTGGTCTCTTTGGTGACCTG	TAAATATACCTCTTTAATTACTTCTGGTCTC	96	RNF139	1781	138.756	33.0387	2.90568
chr12	68256703	68256743	+	CID_002389	AGAACAATAGAGTGGGATCATTATAAAGAAAATAAATTATT	ACAATGATGGATTAGGAGAACAATAGAGTGGGATCATTATAAAGAAAATAAATTATT	113	FRS2	1463	111.33	38.9456	2.90148
chr2	111642133	111642173	+	CID_010456	AGCATCCTCAAGCTCCCAGTTAAGTAACTTGACTACTTTTA	TAAGAAGCATCCTCAAGCTCCCAGTTAAGTAAC	46	BCL2L11	4203	119.015	15.9004	2.89301
chr14	53963641	53963681	-	CID_003523	AATAAATATACTTGCTTTAATTCTTAAGCATAAGTAAACAT	CATGAATGAGAGATTTCCCATATTTCCATCAGAGTAATAAATATACTTGCTTTAATTCTTAAGCATA	207	CNIH	658	428.022	71.5594	2.8927
chr6	57141835	57141875	+	CID_014159	AATAAAAAATACACCTTAATTTTTAAGAAATAATTTAAATG	TAATTAGAGCAGCACATTGCTAAAATAAAAAATACACCTTAATTTTTAAG	182	ZNF451	778	275.699	62.9929	2.88921
chr16	1666392	1666432	+	CID_004433	GCCACATTAAGGGAAAATGGTGTCATTTGTTGCAGAAAAAC	TAACTAGACAGGTGATACGCATTTGCTTGCCACATTAAGGGAAAATGGTGTCATTTG	26	CRAMP1L	6443	258.861	9.02021	2.88242
chr12	47369620	47369660	-	CID_002051	AGTTGAAATACAAATTTTATTCTTTTGGTCTTGGGAGAATT	AAATACAAATTTTATTCTTTTGGTCTTGGGAGAATTTAAGCAGTCT	290	CCNT1	404	177.624	100.658	2.88103
chr4	78854444	78854484	-	CID_012301	CAATCTACTTTTCCACTCAATTTATCGTTTTGAGTAGGGAA	ACAATCTACTTTTCCACTCAATTTATCGTTTTGAGTAGGGAAAGGTTCATTTATTTTCATTACC	118	CNOT6L	1384	267.335	40.9779	2.8796
chr7	93461251	93461291	-	CID_015056	TGACTCATTTTAGCCCCTATTTTCAGGGGTAGTGAGAGGGT	ACTCATTTTAGCCCCTATTTTCAGGGGTAGTGAGAGGGTGTGGCTCCACTAATTTCC	187	BET1	749	307.535	65.1101	2.87206
chr3	23994118	23994158	+	CID_011132	ACCAATCAGCTGTGTCGCACTTAAACTGGAGAAGTTACACT	TCGCACTTAAACTGGAGAAGTTACACTGA	94	NR1D2	1825	189.394	32.7581	2.86952
chr7	4775187	4775227	+	CID_014749	TTGGTGAGGCTTTGGAAATTTTTTGTTTCTTCTACTCATCC	AATTGGTGAGGCTTTGGAAATTTTTTG	96	FOXK1	1789	256.024	33.4712	2.86814
chr8	22335538	22335578	+	CID_015581	TTAGTTGTTGAATTTGCTGTTTCAAGCATTTGTACATATTA	TGTTGAATTTGCTGTTTCAAGCATTT	169	SLC39A14	874	381.222	59.0139	2.86373
chr19	42880771	42880811	-	CID_006542	CCTTGAAGTACATCAGAGAATTCATATTTGATAGAGAAATT	TACATCAGAGAATTCATATTTGAT	107	ZNF607	1575	185.432	37.4311	2.85859
chr10	3809590	3809630	-	CID_000029	ATTTCAGCCTTATTAGAAGATCTAACCTAAGAGTAAGCTAA	CTTATTAGAAGATCTAACCTAAGAGTAAGCTAACCACAGGGATTCTTTTGTAGAACACTT	32	KLF6	5746	66.5581	11.202	2.85664
chr20	1298217	1298257	-	CID_009088	GGACTGAATTACTCTCCAAGTTGAGAGATGTCTTTGGGTTA	CCATAGCAGATTTGAGGCGCTGTTGAGGACTGAATTACTCTCCAAGTTGAGAGAT	138	FKBP1A	1154	445.933	48.3641	2.85335
chrX	17681927	17681967	+	CID_016671	GAGAATAGCCATATAAATTATTTTCCTTTCTGCTATTATTT	TTGCAGTATTCTACAAGTTTCCAGAAAGAGAATAGCCATATAAATTATTTTCCTTTCTGCTATTATTTC	620	SCML1	115	236.64	217.368	2.85231
chr2	10110999	10111039	+	CID_010029	CTGTGGCCTTATCCGTACTATATTGTGGGTAGAGTAACTTC	ACTCCTTTTGCTGTGGCCTTATCCGTACTATATTGTGGG	28	KLF11	6217	75.5497	9.82037	2.85122
chr1	2324508	2324548	+	CID_006777	TGATTACGAGGGAGTCAAATTTTCTTTTTAAAAAGGAGCTT	TTGATTACGAGGGAGTCAAATTTTCTTTTTAAAAAGGAGCTTCAAT	300	RER1	386	444.077	105.323	2.84837
chr13	105940899	105940939	-	CID_003337	AGGGGAAAAATGGGAAATAGTCTGATTTTAATGAAATCAAA	TTACTTTTAGGATGGGGGAGAGGGGCGAGAAGGGGAAAAATGGGAAATAGTCTGATTTT	197	EFNB2	694	128.5	69.2236	2.84585
chr7	123111746	123111786	-	CID_015212	ATATTTTTAAGGTGAAATACTAAACACTACTTTCTGTCTGT	AAATACTAAACACTACTTTCTGTCTGT	114	WASL	1438	200.218	40.0761	2.84459
chr10	38158364	38158404	-	CID_000237	TAATTAGGGGGAAGAATTATTTCTTTTCACAAGTTAATATA	TCTATATGGTAATTAGGGGGAAGAATTATTTCTTTT	26	ZNF248	6353	229.078	9.14344	2.84357
chr1	232808456	232808496	-	CID_008983	GCTGTTGATACTATCACCTATACCCTGTTTCTAGTGAGTGC	ATACTATCACCTATACCCTGTTTCTAGTGAGTGCTGAATACAGTATGGTACAATGACAGTAACAGCCGCGTGGTGCTGCCAGGACTGCCCTTGGGCATATCAGTGACAGC	190	IRF2BP2	729	108.277	66.8493	2.84221
chr1	202641502	202641542	-	CID_008535	TTTTGCACTTTCAAAACTTATTTTCTTGGAAAACAATATTT	CTTTTAAATGTCCTTTGCCTGCATGAGGTGGAAAGGGGACCTTTTTGAGTTGTCATTTTGCACTTTCAAAACTTATTTTCTTG	263	PPP1R15B	469	136.054	92.5721	2.84103
chr11	120684929	120684969	+	CID_001560	GAAATTAAGGAGAAGTAAACTTTATTTCCTAATATAATGTC	AAATTAAGGAGAAGTAAACTTTATTTCCTAATATAATG	118	SC5DL	1376	292.902	41.5686	2.83868
chr1	15768167	15768207	+	CID_006849	ATGTTAAACTGAAGAGAAATTATTCCCACCTGCTATGAGTC	TAGATGTTAAACTGAAGAGAAATTATTCCCACCTGCTA	92	DNAJC16	1882	157.168	32.4129	2.83838
chr2	46706217	46706257	+	CID_010212	TACATGAATGGCATTTTTATTGGTCATAACATTTTGATGAA	ATACATGAATGGCATTTTTATTGGTCATAAC	179	CRIPT	799	256.991	63.1209	2.83583
chr4	146277813	146277853	-	CID_012509	ATTCCTGGCATTGCCAGTTTTCTTCATTCAGAATCTGTTTG	GTTAATTCCTGGCATTGCCAGTTTTCTTCATTCAG	63	OTUD4	2889	166.026	22.216	2.83579
chr1	152046666	152046706	-	CID_007962	GATGGTGGAATCTTCCCTGTTTTTATCCCCTCAGGGTCAGT	TGCCTGCTTAGGTGCTGAGGTCACAGGGGAGATGGTGGAATCTTCCCTGTTTTTATCCCCTCAGG	144	GATAD2B	1096	223.857	50.7933	2.83502
chr15	68960866	68960906	-	CID_004258	TAACAAAAATAAATATCAATTTTACACCTCATATGTCTTCT	TTACAATAGTTTCTGAGAAGCATACTATAACTCTGATCTTCCATTGAGAATAACAAAAATAAATATCAATTTTACACC	57	THAP10	3228	328.626	20.1208	2.83289
chr17	17655231	17655271	+	CID_005095	AAAATGGTAAACGTGTGTATTATATCTGGCCTCGTTATATA	TAAACGTGTGTATTATATCTGGCCT	37	RAI1	5113	218.503	13.0905	2.82648
chr1	178081552	178081592	-	CID_008337	TGAAATATCGATGATATATATGAGAATTTTTTTTAAATTCT	ATATATATGAGAATTTTTTTTAAATTCTAAAAT	231	TOR1AIP2	563	294.205	81.7727	2.8249
chr19	40139478	40139518	-	CID_006464	AAAAAGCAGATCCTATACTATAGGGACTGTAGTATCTATGA	CAGATCCTATACTATAGGGAC	30	ZNF792	5891	83.9391	10.6401	2.81953
chr11	95765235	95765275	+	CID_001395	TGATACTGAATAGATATAAATTACATGTACACATGTATTCA	ATATAAATTACATGTACACATGTATT	68	JRKL	2687	119.171	24.1303	2.81804
chr15	36433071	36433111	+	CID_003952	TGCTGCTACAACAGATGATCTTCATCCCTGAAGTTTTCAGC	TTTATATATTTGAATGCTGCTACAACAGATGATCTTCATCCCT	89	SPRED1	1951	165.969	31.5834	2.81794
chr8	91007152	91007192	+	CID_015911	ACTTGGTGTAACTTAAGCTTTCATTTAACTAAAACATTCTT	CTTTCATTTAACTAAAACATTCTTTTCTTGCAAAACTTATT	38	OSGIN2	5007	224.776	13.5179	2.81109
chr11	32833665	32833705	+	CID_001103	TATGTGAGTGTATGTCTCTCTTTTAAGATGCATCATCTTAA	TCTCTCTTTTAAGATGCATCATCTTA	41	PRRG4	4675	271.297	14.6101	2.80628
chr13	114110081	114110121	+	CID_003391	ATTAAACTTCTCATTTCTTTTAAATATGTATGAATAATAAT	TCAATAAATTTCTGTATAGTCCAGATGGATTAAACTTCTCATTTCTTTTAAATATG	162	ZNF828	924	120.288	57.7463	2.80538
chr18	55721926	55721966	+	CID_006126	TTTCATAATTGGAATATACTTTTCTTAAAAAAAAGGAACAG	CATCCTACAAAAAGTGATCTCTTAATGTAAATTAAGAATATTTTCATAATTGGAATATACTTTTCTTAAAAAAAAG	477	PMAIP1	176	91.9306	170.18	2.80291
chr4	47544405	47544445	-	CID_012185	AGATTTCAGAAATTGGTTTATTAGTGAGGAATTTTTATCAA	TAATTAGATTTCAGAAATTGGTTTATTAGTGAGGAATTTTTATCAATAAATG	123	NFXL1	1306	240.155	44.0139	2.79457
chr5	56252779	56252819	-	CID_012755	CCATTGTTATAACCTTAATTTTCACTCTGGGTTTACAGTGG	TTATAACCTTAATTTTCACTCTGGGT	98	MIER3	1736	141.807	35.0862	2.79312
chr3	171593277	171593317	+	CID_011802	TACAATGGTGGCTTTATATTTTAAGTATATAGAGCTACTCA	ATACAATGGTGGCTTTATATTTTAAG	91	SKIL	1898	249.696	32.6133	2.79027
chr1	183336645	183336685	+	CID_008395	TTGTCATGCAATGTTTTTTTTTTTCCATTCTTTTTCCCTGT	TTTTTTTTTTTCCATTCTTTTTCCCTGT	123	RNF2	1304	252.81	44.0949	2.78944
chr14	54581183	54581223	+	CID_003540	TATTGTGTATTTCATACTATTCTTTAAAAGTAATCTTATGT	CAAACACATTTGAATATTGTGTATTTCATACTATTCTTTAAAAG	89	SOCS4	1952	126.894	31.9335	2.78704
chr7	42923541	42923581	-	CID_014884	TGTTTTTAAAATGACACTTATAAATCCTAATAAACTGTTAA	ACACTTATAAATCCTAATAAACTGTTAAACCCACCTTCCAGCCTTTTA	103	PSMA2	1637	532.15	36.9891	2.7846
chr6	145214660	145214700	+	CID_014607	AATAATCTCAAAGATCATATTACCAAAGGTTGCCCACTTGA	ACTACATTATAATAATCTCAAAGATCATATTACCA	118	UTRN	1369	292.244	42.4559	2.77936
chr4	80060653	80060693	-	CID_012311	TTCAGTTGTTAAGCAATATATAATGGGGAATTGTATACCCC	CAATATATAATGGGGAATT	29	PAQR3	6032	293.401	10.4346	2.77921
chr4	55995518	55995558	-	CID_012213	TCAGTGAGGTATGATGTGCTGCTGGGAATGGATTTTTTTTT	TATGATGTGCTGCTGGGAATGGATTTTTTTTTT	34	CLOCK	5522	166.853	12.2468	2.77624
chr4	120433974	120434014	+	CID_012413	AAACCTAGTGATACATAAAATTAAAGCCTGTGGCATTTTTA	ATACATAAAATTAAAGCCTGTGGCATTTTTA	139	USP53	1136	244.063	50.072	2.776
chr6	13730368	13730408	-	CID_013829	AACTTAGTGTTAGGAGAAATTATTTTCCATCTTTAACCTCT	CATGATGCAAATGATTTTCTAACTTAGTGTTAGGAGAAATTATTTTCCATCTTTAACCTCTTAGTTG	226	RANBP9	578	305.335	81.4674	2.77412
chr20	11854076	11854116	+	CID_009147	GATTATTGGAAATGTTTTAATCACTCTTGCCATTACCTACA	AGGGAGGAGAACACTGGATTATTGGAAATGTTTTAATCACTCTTGCCATTACCTACATCTATTAGCATAGATGATGAAAAGCTGTTACTGGTGATTATAGATGAGT	193	BTBD3	716	254.525	69.5822	2.7737
chr16	48822310	48822350	+	CID_004701	TCTGAGACGAGATTCTTTTATATATATATACATATAAAGTA	CCATTTCTGAGACGAGATTCTTTTATATATATATACATATAA	88	PAPD5	1980	149.832	31.7297	2.77343
chr2	139043359	139043399	+	CID_010581	TATAATACTTTAATTTTTTTTTATTGTGCCTTGTCATTTTG	TTCATATAATACTTTAATTTTTTTTTATTG	82	SPOPL	2148	242.531	29.5681	2.77325
chr11	1534096	1534136	-	CID_000985	CTATTTTTACTGTCTGGTATTTAAACTGAAACATACGTTTC	TATTTAAACTGAAACATACGTTTCTAAGCAATACGAGGC	43	DUSP8	4489	305.349	15.5086	2.77266
chr5	56254595	56254635	-	CID_012763	ACTGGAAGTTTGAACCTTTCTCACTATGACATCAGTGATGT	AACCTTTCTCACTATGACATCAG	97	MIER3	1766	141.807	35.0862	2.76462
chr5	114977549	114977589	-	CID_013105	TTGAACATAATGGCTCAGAATACATATTTGAACATCATAGT	AACATAATGGCTCAGAATACATATTTGAACATCATAGTTGT	92	TICAM2	1865	269.168	33.354	2.75829
chr18	9945290	9945330	+	CID_005945	TTATGGAAGTTTGGTAATACTGAGCAAGCCTGTGGAATTTT	TTTTCGTGCTCAATTTGGCACTCAAAATAATGTTCATTATGGAAGTTTGGTAATACTGAGCAAGCCTGTGGAATTTTCTTTATGAAAAAT	149	VAPA	1038	276.348	54.0648	2.75595
chr17	53405721	53405761	-	CID_005650	GAGTGTATCTTTTTTTAAATTTCTCCTTCCGTTTCTTAAGT	TATCTTTTTTTAAATTTCTCCTTCCGTTTCT	133	VEZF1	1191	200.311	48.2633	2.75571
chr14	76323790	76323830	-	CID_003729	AAGACAGTGGTCAAGAGACTTGAGTTCGGGACAGTAAGCCA	CCTCACTCGACCTCCAAAGTGGGACTGAAGACAGTGGTCAAGAGACTTGAGTTCGGGACAGTAAG	80	ANGEL1	2250	248.921	29.0323	2.75555
chr1	7751945	7751985	+	CID_006804	GTAGGATTTCATTATAAAATTAATAGCTAATCTTATTCTAT	CCAGGAGTAGGATTTCATTATAAAATTAAT	34	CAMTA1	5531	267.616	12.3497	2.75311
chr13	99413549	99413589	-	CID_003323	ATGAACTTTTGGGGGGATAATTTATGTATCGTAAACTTATT	AACTTTTGGGGGGATAATTTATGTATCGTAAACTTATT	62	ZIC5	2922	121.251	22.579	2.74591
chr3	99781705	99781745	-	CID_011477	CAATACTGAAGTCTCTGCTGTAATCCTTATATATCTTTCTC	TCAATACTGAAGTCTCTGCTGTAATCCTTATATATCTTTCTCCAGAGAACATAAT	70	CPOX	2601	352.178	25.5133	2.74366
chr20	23283364	23283404	+	CID_009170	CTGGAAATTCTGACAAATAATTTAATAATACACATGTTGCT	ATTCTGGAAATTCTGACAAATAATTTAATAAT	73	NXT1	2474	168.623	26.6093	2.7434
chr4	53152024	53152064	-	CID_012197	CTCCTGCAGCAGGTGATAGCTCTGTACTTCAGAGCTTGTCT	AGCAGGTGATAGCTCTGTACTTCAGAGCTTGT	123	USP46	1302	291.27	44.8439	2.74285
chr3	171195325	171195365	+	CID_011787	AATATATGTAATTTGTCTAGTCTTAAAGACATTTGGAGCAT	TAATTTGTCTAGTCTTAAAGACATTTGGAGCATGGC	112	SEC62	1475	353.175	40.8898	2.73907
chr3	171194277	171194317	+	CID_011785	CATAATTTACAAATAAAACATTTTATTTTAATTGTTACTTA	TACATAATTTACAAATAAAACATTTTATTTTAATTG	112	SEC62	1476	353.175	40.8898	2.73907
chrX	133733395	133733435	-	CID_017068	GATTTTTTTTTGTCCTCTGTTGACTACATAGTTTCAAATCT	ATCAGAAATTCTCTTGCTTGAGAGATTTTTTTTTGTCCTCTGTTGACTACATAGTTTCAAATCTCTCTTTATTTCATG	126	FAM122B	1273	291.208	46.085	2.73408
chr17	46610388	46610428	-	CID_005604	GTAGTTTAAACTCTTTAACCTTTTCCTTGCCGTGTATGAGG	TTAGGATTTATTTGGGGACTTTTGGTAGTTTAAACTCTTTAACCTTTTCCTTGCCGTGTATGAGGAAAGCTAAAGCTGT	60	MBTD1	3040	194.09	21.9482	2.73371
chr12	131813769	131813809	-	CID_002927	ATTAAATTATTACTCCTCACTTTGAGGGTGTGAGAATTTTA	ATTAAATTATTACTCCTCACTTTGAGGGT	275	ANKLE2	435	232.198	100.661	2.73194
chr5	78109038	78109078	-	CID_012929	CCCAGATTTGGGGGACAAAATAAAATTAATCTTTTAAAATG	ATTTGGGGGACAAAATAAAATTAATCTTTT	40	ARSB	4834	345.16	14.6444	2.73142
chr20	367135	367175	-	CID_009076	AGGATTGGGAGGGGTGGAATTTCCTTTATTAAAAGGGTTTC	ATTGGGAGGGGTGGAATTTCCTTTATTAAAAGGGTTTC	88	TBC1D20	1976	219.252	32.2525	2.72847
chr5	114977418	114977458	-	CID_013104	AGGCATTACTTTGCTAATAATCTACACATTCTTTTTTCTAT	ATACATTTTAAGGCATTACTTTGCTAATAATCTACACATTCTTTTTTCTATT	91	TICAM2	1894	269.168	33.354	2.72831
chr10	98974058	98974098	-	CID_000655	ATTTGACTTTTTTTTTCTTATTAAGAAAATGAAATCCCTTA	ACTTTTTTTTTCTTATTAAGAAAATG	193	ARHGAP19	717	357.617	70.7613	2.72748
chr18	59207948	59207988	-	CID_006142	ATGTATATTTCCTTTTTTAATACAGGATAATAATATGGGGT	TCTGTGATATGGGGTGTCTGTGTACATATATGTATATTTCCTTTTTTAATACAGGATA	214	VPS4B	626	242.239	78.6059	2.72244
chr10	91333900	91333940	-	CID_000512	GGTTTTTTTTCTGTATACTGTATTTTTTTAAAAAAATGGTG	TATACTGTATTTTTTTAAAAAAATG	47	PANK1	4046	226.697	17.2725	2.72109
chr7	129260074	129260114	-	CID_015257	GTGGCTTGCTGGAAGGGTAGTATTAACTATTTAACATGTAA	TGGCTTGCTGGAAGGGTAGTATTAACTATTTAACA	222	UBE2H	598	258.741	81.7036	2.71714
chr2	135429145	135429185	+	CID_010574	TACAAGAAAGTGGAGAAAAATGTACATACATTTTTGTATGT	AAAGTGGAGAAAAATGTACATACATTTTTGTATGTTT	72	CCNT2	2522	157.704	26.4995	2.71704
chr22	27781396	27781436	+	CID_009799	GAACGAGAATCTCACTCTTATCAGAATGTTTTTCTTAACCT	TCTTGAACGAGAATCTCACTCTTATCAGAATGTTTT	34	ZNRF3	5549	190.13	12.521	2.71543
chr5	74705044	74705084	-	CID_012905	TAGATATCTTTATATTTCTATTATATTTTTTAGTTGTGTAC	ATGGAGAAAGTGAAAAGCTTTATTTCTTCCCCTAGATATCTTTATATTTCTATTATATTTTTTA	141	COL4A3BP	1121	206.984	51.9256	2.71542
chr7	148508696	148508736	+	CID_015409	TGAGAGTCGTTCACATCAAATTCTTATCTTTTCCAAGCCAG	AGAGTCGTTCACATCAAATTCTTATCTTTTCCAAGCC	56	ZNF398	3294	124.581	20.6507	2.71177
chr17	19749877	19749917	-	CID_005111	TTAAAGATACAAAATGGTATTGTTTACATTACTAGAAAATT	ATACAAAATGGTATTGTTTACATTACTAGAAAATTATTAGTT	72	AKAP10	2525	167.494	26.5616	2.71068
chr17	70744505	70744545	-	CID_005824	AAGTCAAAAGTGAATCATTTTTCACTACTTAAGGAATAAAT	TCAAAAGTGAATCATTTTTCACTACTTAAG	66	GGA3	2776	285.54	24.3523	2.71021
chr8	30762858	30762898	-	CID_015678	CTTCCACTAATCCATTATCCTTTATTTTATTGAAATGTATA	CTAACTTCCACTAATCCATTATCCTTTATTTTATTG	159	PPP2CB	948	314.355	58.7071	2.70836
chr2	172556602	172556642	+	CID_010666	CATTTTGCTTATACTAAAAGTTATCTATCTTTAGTTGAATA	CTTATACTAAAAGTTATCTATCTTT	172	HAT1	854	362.939	63.5218	2.70773
chr13	21174946	21174986	+	CID_002945	TGCAAAATGAAACTAATAAATCGTTATCAATAATGACAATG	AAACTAATAAATCGTTATCAATAATGACAATGAGGGGGAAAGTATTATACTT	71	FGF9	2552	61.9801	26.2393	2.70587
chr2	111638827	111638867	+	CID_010447	TCTGACCTTTTTAAATTATTTTTAATACCAAAAGAGTTCTT	AATTTTTAAACAGGGAGACGTGTGATATACTCCCTCCCTTCCCTACTATTGCCTCTCTGACCTTTTTAAATTATTTTTAATA	43	BCL2L11	4521	119.015	15.9004	2.70434
chr13	30609239	30609279	-	CID_003055	GGAAAATTGCCTTGGTAACTTTCAGATTCCTGTGGAATTGT	TCTTTATGATCCTAAAAGGGAAAATTGCCTTGGTAACTTTCAGATTCCTGTGGAATTG	483	HSPH1	171	321.932	178.673	2.70327
chrX	108772944	108772984	-	CID_016991	TTATCTTTGATAACAGGGATTGATTTTAAAATGTACATGTA	CACTGAACCTGGGAAAGAGATTTAAACTCTGAATTTATCTTTGATAACAGGGATTGATTTTAAAATGTACATGTATTAAATTACATTTGTAATTTAA	114	ACSL4	1453	331.468	42.2139	2.70053
chr20	30246623	30246663	-	CID_009198	TCCCAAACCAAAATTTTCCTTATCCACAATGTCCCTTCTGT	TCCCAAACCAAAATTTTCCTTATCCACAATGTCCCTTCTGTCTCTTCCACTTTACAGTGGAC	91	PLAGL2	1902	105.398	33.7053	2.69987
chr10	38386952	38386992	+	CID_000240	ATCAGATCATACAAATAATCTAAGATTATACAGTCTAGTGA	ATCATACAAATAATCTAAGATTAT	66	ZNF33A	2735	251.396	24.5091	2.69287
chr7	126797967	126798007	-	CID_015219	TTTGTACTTTTAGGGAATATTTTATTTTTTAGTTATTTGTG	TACTTTTAGGGAATATTTTATTTTT	65	ZNF800	2779	153.371	24.1442	2.69215
chr1	177338628	177338668	-	CID_008309	GGAATTACTTTTCTAGGATTTCCTACCAGTTATAAATGACA	AATTACTTTTCTAGGATTTCCTACCAGTTA	93	ABL2	1859	248.507	34.5746	2.68984
chr20	30384050	30384090	+	CID_009215	TATTGAGATTCAGAGCTTCATTTTATGTTGGTCATTAGGTG	AGATTCAGAGCTTCATTTTATGTTGGTC	85	KIF3B	2073	319.24	31.6056	2.6894
chr5	167916927	167916967	-	CID_013578	TGTATATAGCCAGTGTTAAATCCTTAAATGCAATACAGCCT	TTAAATCCTTAAATGCAATACAGCCTCTGATTATTGAGC	175	PANK3	825	247.413	65.1076	2.68786
chr3	24136427	24136467	-	CID_011156	AGTAGAGGAGAACACACCCATTATGCTGGGATTTGTATTTA	TAGAGGAGAACACACCCATTATGCTGGGATTTGTATTTATAAATCACTTCCCTTTT	46	THRB	4131	281.171	17.1245	2.68622
chr1	205284482	205284522	-	CID_008640	GAGTTTAGGAATGGTGAAGATATAATTTGATTAAGTTGTAG	TACTAACCAACATATAGGAGTTTAGGAATGGTGAAGATATAATTTG	79	YOD1	2256	97.7227	29.4316	2.68419
chr12	120753795	120753835	+	CID_002835	AAGTTCAGAACCAACTTCTGTATATAGAGGCTGCCGCAAAG	AACCAACTTCTGTATATAGAGGCTG	40	SETD1B	4767	203.817	14.9119	2.68242
chr1	38039241	38039281	+	CID_007188	AATTTTTCCCAGATGCATATTTAGCTCTAGGGAGAGGACTA	ATGCATATTTAGCTCTAGGGAGAGGACT	130	MANEAL	1228	285.78	48.4862	2.68118
chr2	42523978	42524018	-	CID_010185	CAGCATACTTCTCAATTCTTTGCTTTATTTTTGTGCCAATT	CTTTTCCAGCATACTTCTCAATTCTTTG	34	KCNG3	5488	212.929	12.6884	2.67961
chr5	78707063	78707103	-	CID_012952	ACTGCTGAGAAGCAGTGCCATTACCAATTAATTCTTGCCAG	AAGCAGTGCCATTACCAATTAATTCTTGCCAGGAGTGAGAGAGAGCTGTATCTTT	92	HOMER1	1879	267.548	34.3342	2.67954
chr1	178081494	178081534	-	CID_008336	CACAGGAAGATACTCTTACTTCTTAGAGTAACTACAGAGTG	CAACATTGCACAGGAAGATACTCTTACTTCTTAGAGTA	219	TOR1AIP2	607	294.205	81.7727	2.67816
chr10	3809838	3809878	-	CID_000031	TGTGAAGAAATATTTCAAAATGGCCATAAAGGAGGTAAAAA	AAATATTTCAAAATGGCCATAAAGGAGGTA	30	KLF6	5938	66.5581	11.202	2.6781
chr12	54885803	54885843	-	CID_002246	GCCAGGGTTTAGGGTAGGGGTTAATCTGTTGGGGGTTGATG	ATGAGCTCTTCTTTCCTACAAGTTTTCATAATTAGGGAATGCCAGGGTTTAGGGTAGGGGTTAATCT	91	RNF41	1918	264.076	33.987	2.6775
chr15	39389001	39389041	-	CID_003989	ATTTGCCTTAAGAACTTACTTTAGATTCTTATTGAATTCAT	AACTTACTTTAGATTCTTATTGAATTCA	61	OIP5	2985	428.222	22.798	2.67568
chr12	47369749	47369789	-	CID_002052	TATCCCAGTATGGTTGGATTTTAAACATATCTGTGTTTCCG	ACATCACTGCTGAGTTATCTTAAACCTCTGCTACTTAATTCTCCATATTGAAATGCATACTCCTCCACATACATGGCTTCCAAGTAAAGGCAATTGTAGAGGGGCCCTGTCTATCCCAGTATGGTTGGATTTTAAACATATC	269	CCNT1	450	177.624	100.658	2.67241
chr10	121427123	121427163	+	CID_000922	TCAATTACCCATCACATAAATATGAAACATTTATCAGAAAT	AGGGGTAGATGGGGAGTCAATTACCCATCACATAAATATG	131	BAG3	1220	238.954	49.029	2.67189
chr17	17336122	17336162	+	CID_005092	TTTGAGCCAGTGAAGGGAACTACGCTTTGGGGGCTTCAGCC	TGAAGGGAACTACGCTTTGGGGGCTTCAGCCT	50	MED9	3782	161.542	18.7439	2.66753
chr1	149487976	149488016	+	CID_007928	AGGGGACACTTCTGTCTGTTTAACAGACAGTCCATATCTGT	TAAAGAGGGGACACTTCTGTCTGTTTAACAGACAGTCCATAT	486	PIP5K1A	168	300.803	182.562	2.66211
chr1	148864331	148864371	-	CID_007903	ATCCCAAGGCTAACCTAACGTAGTTGGGAAAGGTAGATTGA	TTTAACATCCCAAGGCTAACCTAACGTAGTTGGGAAA	69	ENSA	2643	173.237	25.9607	2.65787
chr4	53158072	53158112	-	CID_012201	CAGAAGAATTGGGTAGATATTCACCTTTTAGGGGTGCAAGT	ACAGAAGAATTGGGTAGATATTCACCTTTT	119	USP46	1357	291.27	44.8439	2.65365
chr1	167701220	167701260	-	CID_008214	GCCTCTATTCAATTTAATTCTTATTTCTGTGTTACTCATGT	ATGGATGGAAATATGTTCTAACAGCATCTGCCTCTATTCAATTTAATTCTTATTTCTG	121	SLC19A2	1328	214.612	45.6047	2.65324
chr4	76673811	76673851	+	CID_012270	AAACACAGTATGTATCTCAGTCCTCTGTTCCCAGAGATTCC	TATCTCAGTCCTCTGTTCCCAGAGATTCCACCCTAGCCCAGGA	27	THAP6	6245	196.733	10.1837	2.65129
chr10	116725929	116725969	+	CID_000849	GTCTTCAACTAAAAACTTTATTCTTTAGCATTTATTTATAT	TCTTCAACTAAAAACTTTATTCTTTAGCATTTATTTATATTTCTCTGTAGGGT	357	TRUB1	290	354.169	134.705	2.65023
chr1	26099811	26099851	-	CID_007013	CTTTTCTACTTCAGTACACTTGGTGTACTGGGTTAATGGCT	TCTTTCTAATGTAGCTATTTTTCTTGTTGCATCTTTTCTACTTCAGTACACTTGGTGTACTG	415	STMN1	230	402.922	156.642	2.64935
chr3	142181305	142181345	+	CID_011686	AATAGTGAACCTCAAAAGTGTTAACTTTTGACTATTCATGT	TGAACCTCAAAAGTGTTAACTTTTGACT	118	SLC25A36	1374	231.482	44.6862	2.64064
chr6	111727443	111727483	-	CID_014464	TTGTAAATACACTTTTTTACTTTTCAAACGAGCAAAATAAT	TAAATACACTTTTTTACTTTTCAAACG	116	REV3L	1414	150.952	43.9594	2.6388
chr3	71087984	71088024	-	CID_011411	GCGGTTCTTTTTTTAGATATTGTTCCTAAAAAGGAATAAAT	ATATTGTTCCTAAAAAGGAATA	84	FOXP1	2113	195.301	31.8358	2.63854
chr18	20286595	20286635	+	CID_005994	CTTGGAGCTACTTCACACTCTACTCTTAATGGAAACTTGAA	CTACTTCACACTCTACTCTTAATG	62	IMPACT	2946	225.062	23.5244	2.63556
chr6	36762590	36762630	+	CID_014037	ATCTCTGTGTTAGGGGTATATGATGGGGGAGTAGATCTTTC	TTAGGGGTATATGATGGGGGAGTAGATCTTT	42	CDKN1A	4615	221.203	15.956	2.63223
chr21	29637945	29637985	+	CID_009584	CAGACATCACGGGGAAAGAATGTTGCTTACTTTTTACCAGG	AAAACCAGACATCACGGGGAAAGAATGTTGCTTACTTTTTACCAGGAGTGCAGTTCATTTTTTTCACCCTGTTTT	98	BACH1	1748	234.537	37.2755	2.62907
chr3	65316850	65316890	-	CID_011402	AGTATTTTTAAATGCATACTTTTTTGGAAATTATTTGCCAA	CATACTTTTTTGGAAATTATTTGCCAAATG	46	CNKSR3	4191	227.63	17.5069	2.62753
chr7	138905079	138905119	-	CID_015361	TTCTCTTTAATATTTAAACTTATTCTCTCTGTGAGTATATA	TATCTTTGTGTTTTCTCTTTAATATTTAAACTTATTCTCTCTG	108	HIPK2	1550	251.545	41.1127	2.62692
chr1	226947878	226947918	+	CID_008900	AGTAAATAAAATTAACAAATTTCTTTGTTTAACAAAAGATT	TAAATAAAATTAACAAATTTCTTTGTTTAACAAAAGATTAATCTTTAAACCACTAAAATACATAG	203	RHOU	676	215.042	77.3031	2.62603
chr12	78510100	78510140	-	CID_002479	TGTTACCTTCACATGTCCTATTACTGATGTGTGCAACCTTT	TTCAAATACTTTTGGGATGTTACCTTCACATGTCCTATTACTGATGTGTGCAACC	100	PAWR	1691	304.989	38.1084	2.62409
chr10	32597996	32598036	-	CID_000226	CAACATAGCAGACAACACAGTAGCGATGGAGGTGACGTAGC	ACAACACAGTAGCGATGGAGGTGAC	40	EPC1	4806	84.4877	15.2516	2.62267
chr5	149214643	149214683	+	CID_013464	CCCACTGTGGGGTTATTGTTTACATCACAGAAACTGTAGAA	TTTACATCACAGAAACTGTAGAATCTCTATG	35	PPARGC1B	5415	218.64	13.3458	2.62255
chr1	15768672	15768712	+	CID_006850	TGAAGGGTGAAAATCAGTGATGGGACATTTACTAAGTATTT	AAGGGTGAAAATCAGTGATGGGACATTTACT	85	DNAJC16	2079	157.168	32.4129	2.62242
chr9	134555131	134555171	+	CID_016575	GTTGAACAGAGCCTGGGAATTTCTTTCCTCTGCACAGTCCC	AACAGAGCCTGGGAATTTCTTTCCTCTGC	192	GTF3C4	722	120.281	73.2362	2.62165
chr2	112808093	112808133	+	CID_010457	CTAAGTGGAAGGAGAGTTACTGAAGGGAATGTGAATTTTTA	TGGAAGGAGAGTTACTGAAGGGAATGTGAATTT	14	ZC3H6	7902	261.5	5.34142	2.62103
chr3	58462442	58462482	+	CID_011387	ATGGAAGATACTGATTTTTTTTTTTAAATCACAGTGTGAGA	ATACTGATTTTTTTTTTTAAATCACAG	50	KCTD6	3791	108.768	19.0942	2.61859
chr4	6933719	6933759	+	CID_012048	AATAATTATCTTTCTCTTCTTGCTTATTTTAGAGTTGAGGA	ATTCAGATTGGTAATAATTATCTTTCTCTTCTTG	50	KIAA0232	3789	158.222	19.1004	2.61775
chr11	18587483	18587523	-	CID_001071	AATAAAGTGACTTGTCCTAATCTATGGATTGAGAACTTGAA	CCAGCAATAAAGTGACTTGTCCTAATCTATGGATTGAGAACTTGAAAATGTAGAGTAGAATTTATAACTATCATATGGATGT	37	SPTY2D1	5096	146.077	14.1364	2.61735
chr10	126665090	126665130	+	CID_000966	ATTTTTTGCTGCATGCTAAATCTTGCAGGAAAAATGATTTT	TTTTGCTGCATGCTAAATCTTGCAGGAAAAATGATTTTTTAG	284	ZRANB1	417	185.706	108.571	2.61581
chrX	135121051	135121091	+	CID_017086	GACAATACATACTAACATTCTTGTAGGAGTGGTTAGAGAAG	TAATGACAATACATACTAACATTCTTGTAGGAGTGGTTAGAGAAGCTGATGCCTCATTTCT	98	FHL1	1741	411.405	37.4919	2.6139
chr1	145094614	145094654	-	CID_007851	TAGATCTAATGGGTCTGGGATAAAAACTTTGAAAAGTGTCA	ATCTAATGGGTCTGGGATAAAAACTT	56	PRKAB2	3307	187.659	21.441	2.61182
chr16	30699986	30700026	-	CID_004663	AAGATGCTCAGCTGGGGGAGTGGTGTGGGAACTGGGTGGAA	CCCTGGACAGTTCTCATGGAGGAAGATGCTCAGCTGGGGGAGTGGTGTGGGAACTGGGTGGAACTGAAAAGG	19	ZNF629	7185	164.951	7.28165	2.6093
chr22	28753651	28753691	+	CID_009806	AAGCACTTTTTTATTAATATTTTCCTTTGTTAAAGGAGGAA	ATGAAGCACTTTTTTATTAATATTTTCCTTT	72	MTMR3	2511	220.9	27.6055	2.60818
chr14	66872131	66872171	+	CID_003645	AAGCAGGGATTTAGCCTTAATAAAGGTAACCTTCTGACATC	GTGTGGAAAATATAAAGCAGGGATTTAGCCTTAATAAAGGTAACCTTCT	58	MPP5	3173	261.635	22.2553	2.60613
chr12	12520135	12520175	-	CID_001740	TCTACCTCCCTCTTTGTAAATCAAAGAATTGTTTAAAATGG	TCTACCTCCCTCTTTGTAAATCAAAGAATTGT	121	DUSP16	1338	159.994	46.4304	2.60605
chr12	119644306	119644346	+	CID_002808	TACATTAGTGGGCTATCTCTTATCTGCAGTGTTCGCTTTTG	CTACATTAGTGGGCTATCTCTTATCTGCAGTGTTCGCTTTTGCTAGAAAGAGGATGTGGAGGAAGGAGGAGGTGGGCAAT	122	UNC119B	1313	251.479	46.8807	2.60235
chr4	38799829	38799869	+	CID_012137	AATAAATGTTATATACCCTATAATCTTTCACCTAATTAGTA	TTATATACCCTATAATCTTTCACCTA	54	KLHL5	3458	399.905	20.7585	2.60134
chrX	99434902	99434942	-	CID_016944	TCCCCAGACAGGTATACTTCTTCATCCAAAATTGCACCTAA	TATACTTCTTCATCCAAAATTGCACCTAAGGTGTTC	66	PCDH19	2756	239.279	25.3776	2.60072
chr3	130016022	130016062	+	CID_011624	AACAGATCTGTCCTAGTGATTTTACCTTTGTTCTAGAAGGC	ACAGATCTGTCCTAGTGATTTTACCTTTGTTCTAGAAGGCGC	207	RAB7A	654	348.559	79.6301	2.59952
chr7	99471126	99471166	+	CID_015086	AAGGAACGTGGTAGGGAGTGTTTTTTCCCACGCTTTTCCAG	AAAAAGGAACGTGGTAGGGAGTGTTTTTTCCCACGCTTTTCCAGTAACTTTGCAAAAGCATTAATTGTTCACTGGCAAT	163	ZKSCAN1	916	220.47	62.7046	2.59949
chr14	54585393	54585433	+	CID_003555	TGTAGTGGATGCTGCATAATTACATTCACTTCTCTTAGACT	CATAATTACATTCACTTCTCTTAG	83	SOCS4	2126	126.894	31.9335	2.59915
chr11	35784953	35784993	+	CID_001132	GAGAGCAAGGTAGGGCCAAATTAACTCTTGTGGACAGTCCC	AAATAAATGAGAGCAAGGTAGGGCCAAATTAACTCTTGTGG	109	TRIM44	1514	303.319	42.0652	2.59122
chr1	116918882	116918922	-	CID_007796	TGCGCATTGTCTACTGGAGCTTTAGTCTTCTGAGACGGAGG	CATTGTCTACTGGAGCTTTAGTCTTCTG	28	IGSF3	6171	248.589	10.8091	2.59041
chrX	10375293	10375333	-	CID_016641	GGACAATATTTCCATGAAAATAATGTTTTTCAATATTAAGA	TAGAAGGACAATATTTCCATGAAAATAATGT	179	MID1	797	195.146	69.1015	2.59039
chr4	177486639	177486679	+	CID_012572	AAGGTTAATGGGCTACTTAATATTATGAACAAAACAAAAAA	AACTAACATCAAAAGGCCTGTTTAAAGGGAAAGGTTAATGGGCTACTTAATATTAT	153	SPCS3	1001	414.08	59.0644	2.59039
chr18	72202516	72202556	-	CID_006157	ATTCGGACCTGTTTTAGTAATGGCAGAAGAATCCCTGAGCA	TAATGGCAGAAGAATCCCTGAGCAGGTTCAGGTGCCCTAGATG	25	ZNF516	6473	305.776	9.6787	2.58299
chr2	208338434	208338474	-	CID_010856	TTTAACTATTCCTTCATTCATTATGAACGCTTATATTGATG	TTTAACTATTCCTTCATTCATTATGAACGCT	63	FZD5	2901	170.843	24.4125	2.58065
chr12	121555751	121555791	-	CID_002849	CATGAATTCTACTTTTCAAATATATAAAAGCTGCAGGTGGG	AATTCTACTTTTCAAATATATAAAAGCTGCAGGTGGGGATAAAATCTCATACATGGATTTTTTCGTGTCCGCTGTCTT	169	RSRC2	875	89.7876	65.4998	2.58016
chr3	161637883	161637923	-	CID_011766	CCCTAAATGCTTATCACCATTCACTCCAAATAAAACTATTG	AGATAGATTTAAGAGCCCTAAATGCTTATCACCATTCACTCCAAATAAAACTATT	39	TRIM59	4867	129.686	15.1496	2.57433
chr3	102852268	102852308	-	CID_011492	CTTCTGTTTTATTCTCAAAATATAGAGATTCTGTGATTTAT	CACCAGTTGGCTTTTCTTCTGTTTTATTCTCAAAATATAGAGATTCTG	83	ZBTB11	2120	252.718	32.2493	2.5737
chr12	115950996	115951036	+	CID_002739	AAGCAAATATTTTCTAAATATTCATTGACTAAACAGCCATC	TGATACAAAGCAAATATTTTCTAAATATTCATT	72	FBXW8	2517	275.777	28.0657	2.56541
chr1	145094526	145094566	-	CID_007850	ATACCTCTAGACTGGGTTTATATTAATCTGGGATATAAATG	ATACCTCTAGACTGGGTTTATATTAATCTGGG	55	PRKAB2	3383	187.659	21.441	2.56518
chr19	47426574	47426614	-	CID_006584	GTGGGCTTTTTAAGAGGATTTTAACTGGTTGTGGGGAGGGA	TGGTGGGCTTTTTAAGAGGATTTTAACTGGTTGTGGGGAGGGAA	145	GSK3A	1080	391.237	56.5329	2.56488
chr10	7243683	7243723	-	CID_000058	AGATGAGAATGGAAAACACATATTTTATGGATGAGGCGTTT	TTACAGATGAGAATGGAAAACACATATTTTAT	124	SFMBT2	1299	193.05	48.4216	2.56084
chrX	133733666	133733706	-	CID_017070	TTACTCTTTGGCATCTCTCTTCTCCAAAGTTCAATTTTGTG	CTATTATTACTCTTTGGCATCTCTCTTCTCCAAAGTTCAATTTTGTGAGCCT	118	FAM122B	1382	291.208	46.085	2.56048
chr8	22334484	22334524	+	CID_015571	GCTCTGGCTTCAAGGGGAGCTCTTCTCCAGGTTCACTAGGT	AATTTCTCTAACTCTCTCCAGAAAATGGATGGAGATAACTTGTCTTTAAAACTGTAGGCCAGCCTTAGCCACTGTGGAGCCCTTGCCTCCGAGCTCTGGCTTCAAGGGGAGCTCTTCTCCAGGTTCACTAGGTGAATT	151	SLC39A14	1023	381.222	59.0139	2.55872
chr5	40751518	40751558	-	CID_012720	AGTCTGTCAGAAAGCTTGAATATTTTTGACATTCATTTTGA	TCTGTCAGAAAGCTTGAATATTTTTGACATTCATTTTG	39	TTC33	4865	323.779	15.283	2.55186
chr14	52394089	52394129	-	CID_003519	AACTAATGTAAAAACACAAATTTTATAAAATTGTACAGTTT	TAACTAATGTAAAAACACAAATTTTATAAAATTG	108	FERMT2	1552	314.9	42.3267	2.55158
chr4	140648025	140648065	-	CID_012478	ATGCAGATCAATTTTGATTTTTAAAAATCAAAAGCCTACAA	ATCAATTTTGATTTTTAAAAATCAAAAGCCTACAATAACTCT	285	SETD7	416	335.338	111.709	2.55127
chr3	161701606	161701646	-	CID_011774	GCTTTCCATATCATCAAAACTAATTTGTGTAGATTTTTGCA	CTTTCCATATCATCAAAACTAATTTGT	153	KPNA4	1007	258.173	60.0029	2.54988
chr12	67523903	67523943	+	CID_002366	TGATAATACTTCAGCTTCAATTTGGAGTTGATAATATTTCA	ATAATACTTCAGCTTCAATTTGGAGTTGATAATATTTCAGCTAGAACCTAGTA	553	MDM2	136	207.548	216.957	2.54889
chr12	120754064	120754104	+	CID_002837	CAGGCGGCCGGAGCCTCTGGTATCTCAGCTTGTGTCAAGCT	ACGCAGGCGGCCGGAGCCTCTGGTATCTCAGCTTGTGTCAAGCTT	38	SETD1B	4993	203.817	14.9119	2.5483
chr7	6167615	6167655	+	CID_014763	GTTTAAAGTTTGATCTTTGTTTTTCTAAAGATTAAAAAAGC	TTTGATCTTTGTTTTTCTAAAGATTA	55	USP42	3362	156.774	21.5831	2.54829
chr18	17699391	17699431	+	CID_005973	GTTGCCTTTCTTACATTAATTTATACACTATTTTGTTCAGC	CCACTAACAGTTGCCTTTCTTACATTAATTTATACACTATTTTG	91	MIB1	1907	359.735	35.7123	2.54814
chr3	37069697	37069737	-	CID_011191	GTATATAAAACTTGCTTTATTGCATGGGGCAGGGGAAGTCC	AAAAAAATATGGGGAGTGTATATAAAACTTGCTTTATTGCATG	38	LRRFIP2	5020	284.751	14.9186	2.54716
chr3	126429190	126429230	-	CID_011607	TGCAACAATATGGGGGAAATTTTTCATTGTTGGATTTGAAT	AATTTTGCAACAATATGGGGGAAATTTTTCATT	111	ZNF148	1486	199.12	43.5823	2.54691
chr6	151718983	151719023	+	CID_014639	ACAGTATATGATGGGGCATGTGCCATAGTGCAGGCTTGGGG	TATATGATGGGGCATGTGCCATAGTGCAGGCTTGGGGAGCTTTAAGCCTCAGTTATATAACCCACG	132	AKAP12	1213	279.98	51.8558	2.54552
chr5	89848861	89848901	-	CID_012973	GTCATTTTATATATTTCAAATTTAACTCAGAATAAGTAAAT	TAAGTCATTTTATATATTTCAAATTTAACT	136	LYSMD3	1169	180.268	53.4907	2.5425
chr12	68258582	68258622	+	CID_002393	TAGCATCATTATAATTGCAGTTCTATGGCAATTGGACAGTT	CATCATTATAATTGCAGTTCTATGGCAATTG	99	FRS2	1720	111.33	38.9456	2.54201
chr17	78154024	78154064	+	CID_005899	GCTTTTAAATGTCATCATCATAACATTATTTATTTAAATGT	TGCACATGGGGAGAGGGCGTCAGCCTGATGGCTGAGCTTTTAAATGTCATCATCATAACATTATTTATTTAAATGT	234	FOXK2	549	240.453	92.1941	2.53812
chr20	23304373	23304413	-	CID_009174	TGTGATGTCAGAGCATCTACTGGGACTACAGGTGCACTGTA	GTCAGAGCATCTACTGGGACTACAGGTG	43	NAPB	4459	178.037	16.9419	2.53809
chr1	114318295	114318335	+	CID_007749	CTCTGTGTTACTATTGAGATTCTCTCAATTGCTCCTGTGTT	TTTTAATGTCATATTATACTTAATGGGCAATTGTTATTTTTGCAAAACTGGTTACGTATTACTCTGTGTTACTATTGAGATTCTCTCAATTG	248	HIPK1	510	265.285	97.8008	2.53577
chr10	103912302	103912342	+	CID_000736	CATACTGAGAAATTTGTATATTTTATATTAAATCACTTACT	AATTTGTATATTTTATATTAAATCACTTACTATTG	657	NOLC1	105	258.849	259.149	2.53522
chr11	122998696	122998736	+	CID_001568	GCCGGAGCAGCGTTTTCTTATGGTGGAGCAGCTGAGGAGGG	TTTTCTTATGGTGGAGCAGCTGAGGAGGGCA	17	GRAMD1B	7516	232.817	6.70566	2.53517
chr7	129182397	129182437	+	CID_015248	AGCGGATTTTGGAATTGCATTTTTTAAAGCACCACTCTTGA	AGAAAGCGGATTTTGGAATTGCATTTTTTA	52	NRF1	3596	191.273	20.5116	2.53515
chr3	23994497	23994537	+	CID_011135	TGTAAAGCATATTTACCTCTTGGGAGATAGGCACTATGTAA	CATATTTACCTCTTGGGAGATAGGCACTATGTAAATAAGGTAAAATTTCT	83	NR1D2	2133	189.394	32.7581	2.53372
chr1	23285974	23286014	-	CID_006951	GGCTTGGGGAGCACCTACCTTACTTTCAGGGACAGGAATCT	CACCTACCTTACTTTCAGGGACAGGAATCTATTGCTCATACTTCTGCTTCCCAGAGTTTTGCCAATCTAAAGGCATT	108	LUZP1	1545	120.97	42.6656	2.53131
chr12	24858652	24858692	-	CID_001845	GCCAAAATAAGCTCATTTATTTTCTTCAATCCCACTCAGTG	CAGTTTCAGTTCTGCTTTTGGGGAATTGTGCTATGAAAGCAGCTGCCAAAATAAGCTCATTTATTTTCTTCAATCCCACTCAGTGCTCAGTCACTATATTCTGTTTCCTTTTTTTTTTTCAAGTTGC	105	BCAT1	1606	421.872	41.5117	2.52941
chr4	129410548	129410588	-	CID_012448	CTTTAGGAAGAAATTCCACTTTGTGGAACATTCTCCAGAAA	GAAGAAATTCCACTTTGTGGAACATTCT	100	PGRMC2	1690	300.118	39.5614	2.52772
chr16	66229665	66229705	+	CID_004770	ACTTGGGAAGGACTTAGAGTTTTAAACTGTTTTTTGCTTTT	TAAATGCATACTTGGGAAGGACTTAGAGTTTTAAACT	342	CTCF	311	172.503	135.352	2.52674
chr9	128683746	128683786	+	CID_016500	TGCCATAAAATTTCTTCAACTCTAGTTGGAAACCGTTTGGA	CCATAAAATTTCTTCAACTCTAGTTGGAA	66	ZBTB34	2736	127.635	26.1533	2.52358
chr7	36330980	36331020	-	CID_014869	TTTGCAGCAGTTCTAGTTCCTGACTTTTAAAATGGATGAAA	CAGTTCTAGTTCCTGACTTTTAAAATGGATGAAATTTT	25	KIAA0895	6523	325.122	9.90672	2.52354
chr21	29637559	29637599	+	CID_009583	ACCTGAATCTTAGGGCTTTGTTCTTCGGCTCCTAAAATCAG	AATCTTAGGGCTTTGTTCTTCGGCTCCTAAAATCAGGCTTTAAGCTACATTGGGAAGATTTAGTA	94	BACH1	1834	234.537	37.2755	2.52177
chr12	45040121	45040161	-	CID_002015	AGCAGTGGAAAATGGGCATTTGATGGCAATAGGCCAAAATT	GGTTTATTCAGTTGCATCTGTCTCCAGTGTTGTATTGACAGCTCTGGGTCTTTTTTTGGGCCAGCCCTTTTTTGACATTGCTTCCAGCAGTGGAAAATGGGCATTTGATGGCAATAGGCCAAAATTATTGTGTCCAGAGAGTACACTTTTTCAAAATGCTCACCTACTGGAAGTGTGAATTACTTGACAATGTATGGCTTAGTTG	885	SLC38A2	65	154.254	351.079	2.5208
chr1	203848573	203848613	-	CID_008591	TGAAGATTTACATACTATATTACAGATTTTAAAAGTCAAGA	ATTTACATACTATATTACAGATTTTAAAAGTCAAGACTGACTT	66	ELK4	2766	219.357	26.1987	2.51921
chr15	62763718	62763758	+	CID_004156	TTAGGATCCACATCAACTACTTCCTCATTTTAAGGTATGGC	ATCCACATCAACTACTTCCTCATTTTAA	83	ZNF609	2116	256.488	32.9543	2.51864
chr14	50170302	50170342	-	CID_003497	CTAAACTATAACTATAAATCTCTAGAATTCTGTGAATTTCA	ATACTTCTAAACTATAACTATAAATCTCTAGAATTCTGTGAATTTCAACATTATTT	142	SAV1	1112	229.312	56.4006	2.5177
chr14	59822659	59822699	+	CID_003597	CCTCATCATTAGCAACTTTATATACACAGCTTTAAAAAATT	CAACTTTATATACACAGCTTTAAAAAATTTG	35	PPM1A	5349	280.002	13.9094	2.51627
chr20	48803094	48803134	+	CID_009445	TTTAACTGTAAAATACAGATTTATCTTGTACGCATTCATGG	TACAAATTTTAACTGTAAAATACAGATTTATCTTGTACGCATTCATGGAAATGGA	152	PARD6B	1015	121.326	60.5341	2.51098
chr4	106419026	106419066	+	CID_012373	ACCTTTTTTCAATACTTGATTTCTTAGCAAGTATAACTTGA	CATACCTTTTTTCAATACTTGATTTCTTAGCAAGTAT	29	TET2	6000	186.452	11.5516	2.51048
chr15	75192202	75192242	-	CID_004313	CAATTTTTGTATGTATTTTTTTAGCTGTATATTACAGTGTT	TATTTTTTTAGCTGTATATTACAGTG	46	SGK269	4139	198.033	18.3419	2.50792
chr9	130162906	130162946	+	CID_016523	CTTCCCAGAGAGCAGGGAGCTTATAAATGGAACCAGAGCAG	AGCAGGGAGCTTATAAATGGAACCAGAGCAGAAGTCCC	69	SLC27A4	2627	445.267	27.5198	2.50728
chr12	87411883	87411923	-	CID_002503	ACCCATACAAAATATCCAACTCTGGATTCTGTGAATAAGTA	AACTAACCCATACAAAATATCCAACTCTGGATTCTG	58	KITLG	3178	264.342	23.1329	2.50725
chr6	10505027	10505067	-	CID_013787	ATCATTTAGATATTCCACTGTGTCTGTATTCAGACAAATGA	ATATTCCACTGTGTCTGTATTCAGACAAATGACACAATAAAACCCAATGTATTCTTTTG	52	TFAP2A	3569	99.6356	20.7436	2.50679
chr6	158974939	158974979	+	CID_014665	ATATGGTTTACAACTTTTAATCATAATTGTCCATGATTTTG	ATATGGTTTACAACTTTTAATCATAATTG	268	TMEM181	451	309.404	107.028	2.50401
chr16	47134141	47134181	-	CID_004692	GTTTTGGGTATAAATCTGGGTTTTCAAAACCAGCTTTTTTC	TATAAATCTGGGTTTTCAAAACCAGCTTTTTTCTATATATAAATTATG	43	N4BP1	4461	154.484	17.1991	2.50014
chr19	7065823	7065863	-	CID_006246	CACTAGCTGCAATTTTCACATTTTTCTAATTCAGAAAGGTT	ATACTACACTAGCTGCAATTTTCACATTTTTCTAATTCAGAAAG	57	INSR	3261	249.414	22.8	2.49999
chr6	17717155	17717195	+	CID_013858	TGTAACTTTACAACTATTCTTAATGCTTGAACATGTATTTA	TTCCCTCTCGTAATGATGTAACTTTACAACTATTCTTAATG	146	FAM8A1	1069	282.507	58.428	2.4988
chr14	102879163	102879203	+	CID_003905	TTATCCTAATAGAGTAATTCTTCACTTTGCTCTATTGAACT	TTATCCTAATAGAGTAATTCTTCACTTTGCTCTATTGAACTGT	395	EIF5	247	131.129	158.203	2.4968
chr7	92080742	92080782	-	CID_015051	TACTGTTTTCTCTACAGTCCTTTATATTTCATACCATCTCT	CTTTTCCTTTTTCTCTTACTGTTTTCTCTACAGTCCTTTATATTTCATACCATCTCTGCCT	104	CDK6	1622	265.464	41.6843	2.49495
chr2	213890543	213890583	+	CID_010869	TGTTTAGGAGATGGTACATTTTTTATATAACATTCACTTCC	TACATTTTTTATATAACATTCACTTCCTTG	17	SPAG16	7454	250.051	6.81442	2.49471
chr9	95910375	95910415	+	CID_016287	GTCTTTCCAAAATAACCATTTTCTTGATGGAACTCTTCCTA	TCTTTCCAAAATAACCATTTTCTT	30	PTPDC1	5982	266.205	12.0296	2.49386
chr12	66339981	66340021	+	CID_002337	CAGAGATAGCATTCCTCTATTTTATTTTACTTTCTTTTGGA	ATAGCATTCCTCTATTTTATTTTACTTTCTTTTG	127	DYRK2	1261	158.945	50.9672	2.4918
chr12	68256571	68256611	+	CID_002388	AATATGAGGAAGTTTGAGATTATGATCTGGATCTACCAGAT	ATTATGATCTGGATCTACCAGATATAACT	97	FRS2	1771	111.33	38.9456	2.49065
chr1	67941104	67941144	-	CID_007448	ACTTCTTGGCTTCATTTCCATGAAGCTGTTTCAATATATTC	CAACTTCTTGGCTTCATTTCCATGAAGCTG	350	GNG12	297	334.071	140.605	2.48924
chr21	43324672	43324712	+	CID_009676	AGAGTGGGCTGGGTTCTGTTTTCTTTGGTTTTGATTTGTTT	AACCGAGAGAGTGGGCTGGGTTCTGTTTTCTTTGGTTTTGAT	92	PKNOX1	1873	295.593	36.9705	2.48847
chr15	33059687	33059727	-	CID_003943	TCATAGACTTAAGACTATTCTAGAGATCTTCATCTCCATAA	ACTATTCTAGAGATCTTCATCTCCATAAGACTTTTACATTTA	74	ZNF770	2424	245.596	29.7486	2.48752
chrX	134322873	134322913	+	CID_017076	TTCTTCTGTCTGCACAACTCTTCTTTTTTTAATTACAATGA	ATTTCTTCTGTCTGCACAACTCTTCTTTTTTTAATT	23	ZNF449	6698	192.294	9.24673	2.48736
chr7	126798786	126798826	-	CID_015220	CGACAGTTTCTACAAAAATGTTACAAATTTTGTTTTCTAAA	TTTCTACAAAAATGTTACAAATTTTGTTTTCTAAACAATT	60	ZNF800	3016	153.371	24.1442	2.48506
chr10	31856605	31856645	+	CID_000196	TACAATTGGGAGAAATTTTATAATTTTTTATTGGTAAACAT	CTGTACAATTGGGAGAAATTTTATAATTTTTTATT	67	ZEB1	2703	196.766	26.9755	2.48373
chr6	7194244	7194284	+	CID_013749	AGCGTCTATACTTCATGGGGTTTCCTCAGTGCCCTTTGGCT	TCTATACTTCATGGGGTTTCCTCAG	42	RREB1	4554	183.81	16.9174	2.48265
chr1	149487743	149487783	+	CID_007924	GTTAAAACAGGAGGCAGCCATGGGCTGGGAGATCATAGCCC	AAGAGAGTGGGACATGGGGTAATCTTTATCCCTTTTGTTAAAACAGGAGGCAGCCATGGGCTGGG	452	PIP5K1A	195	300.803	182.562	2.47587
chr9	113843263	113843303	-	CID_016371	ACATACAGATCTGTGAATCTTGGCTGGGACTTCCTCTGAGT	CTACATACAGATCTGTGAATCTTGGCTGGGACTTCCTCTG	36	SUSD1	5217	296.003	14.5457	2.47496
chr15	49082910	49082950	+	CID_004066	ACAGATACAAAAATGACTTTTTAGTTATGACAAATATTTTA	ATACAAAAATGACTTTTTAGTTATG	64	AP4E1	2866	246.83	25.8758	2.47336
chr1	67225854	67225894	+	CID_007425	AATTTTGCACTGTAAAATAATTCCCTTCTCCCATTCCTTGT	TAAAATAATTCCCTTCTCCCATTCCTTGTCTGCCAT	92	MIER1	1876	171.248	37.2772	2.46799
chr11	32955363	32955403	+	CID_001109	TTATAATTACGTTTGATATATCTCTACAACACCTTTTGTTA	TTGATATATCTCTACAACACCTTTTGTTATTT	202	QSER1	680	263.14	81.9067	2.46622
chr3	32499757	32499797	-	CID_011171	CAACAATATCAGCAACTTCGTGTTTATACTGCACCTTGGTT	TTATTAATTCTTTGAGACCTTCGTATAGCCTATAAAATGTATGGGAGATGTTGGTATTTTATGTGTATAAAAGCAACAATATCAGCAACTTCGTGTTTATACTG	90	CMTM6	1936	435.227	36.5076	2.46524
chr4	55986698	55986738	+	CID_012207	AGGAATACAAATTTTCTCCTTCATCACTTAGGTGTTTTAAG	AATACAAATTTTCTCCTTCATCACTTAGGTGTTTT	171	TMEM165	858	492.005	69.3876	2.46442
chrX	23913426	23913466	-	CID_016716	TGATTAACTTACATTCCCTTTTAAAATTATGGTTTTATTGC	ATTAACTTACATTCCCTTTTAAAATTATGGTTTTATTGCTGCAAGAGATTTATTTTTGTTATACTAAACTATGGAAAAGTTTTTCATAGCATTTTTTTCAAGTTTATT	626	KLHL15	114	117.606	254.121	2.46339
chr10	63524461	63524501	+	CID_000325	TGGATACAGAGAGTGGATTTTCTCCCCAAGTCCCATCCCTG	TCAATGGATACAGAGAGTGGATTTTCTCCCCAAGTCCC	78	ARID5B	2323	98.4098	31.6876	2.46153
chr10	126437726	126437766	-	CID_000959	TAAGTCATATTCATACTTAATACCATTTTGTATTTGTGGTA	TCATATTCATACTTAATACCATTTTG	78	METTL10	2303	242.88	31.7036	2.46029
chr21	17888108	17888148	-	CID_009558	GTTATTGAGAATAATCTTTCTTAAAAAATATATGCACTTTA	ATTGAGAATAATCTTTCTTAAAAAATATA	46	BTG3	4195	181.496	18.7005	2.45983
chr1	155361178	155361218	-	CID_008057	AATACATACATGTATTTATGTAGCAAGATTTCAGGGTGGGG	AAGTGGATTAGGAGCTGTTTATACTATAATCAAATACATACATGTATTTATGTAGCAAGATTTCAGGGTGGGG	56	ETV3	3331	101.07	22.7678	2.45962
chr3	102852128	102852168	-	CID_011491	TTGACTTACTATTTATTTTATCCCCTTTTAAGTCAGGGATG	ATTCTTGACTTACTATTTATTTTATCCCCTTTTAAGTCAGGGATGCTTTATTCTATTTTAAAGC	79	ZBTB11	2255	252.718	32.2493	2.44966
chr9	132752647	132752687	+	CID_016550	CGTGATGTGCCACTATATTTTACACGTATCTCTTGGTATGC	TTAACGTGATGTGCCACTATATTTTACACGTATCTCTT	114	ABL1	1454	211.38	46.5512	2.44892
chr16	49728300	49728340	-	CID_004711	ATTAGCGATATAACCTTGCTTTGCAAACAGAATGCAAGCGT	CTTATTTATTAGCGATATAACCTTGCTTTGCAAACAG	105	SALL1	1594	133.004	42.895	2.44784
chr5	179135504	179135544	+	CID_013704	GGAACCTTAGCATAAAGGTTTTGGGGAAGGAGGCCGTAGGC	CATAAAGGTTTTGGGGAAGGAGGCCGTAGGCCGGCCCGGAGGAAGCAATTCCACTTGGTTT	48	MAML1	3956	299.471	19.6465	2.44319
chr4	76787246	76787286	-	CID_012271	TCAGTGAAACAGAGTAAAAATATTCATCTACCATTACTGTT	TGAAACAGAGTAAAAATATTCATCTACCATTACTG	214	G3BP2	628	262.967	87.6169	2.44245
chr6	158850310	158850350	+	CID_014664	ATATACAAAGGAGACTTTTTTTTTGAGATAACACTCAAATA	ACTTTTTTTTTGAGATAACACTCAAATA	53	TULP4	3495	236.204	21.7074	2.44156
chr21	29637472	29637512	+	CID_009582	ATGCTAATAGAGTTCTATTCTTAGAAGCAGGGTGTCAGCTA	CTAATAGAGTTCTATTCTTAGAAGCAGGGTGTCAGCTACTGGGAATATTTTT	91	BACH1	1915	234.537	37.2755	2.44128
chr8	8679535	8679575	-	CID_015505	CTACTCTTTTACTTCTTTTGTAAAGTATTGACTCTTGGAAG	CTACTCTTTTACTTCTTTTGTAAAGTATTGACTCTTGGAAGGCTACAGTATA	44	MFHAS1	4347	148.234	18.0262	2.4409
chr7	63808704	63808744	+	CID_014969	AGGTTTTCAGAGCAATATTCTTCTGCATTATAGTAAGAGAA	AAGTAGGTTTTCAGAGCAATATTCTTCTGCATTATAGTAAGAGAAAACCATTTTTAATCTT	31	ZNF107	5800	160.587	12.7042	2.44015
chr12	120162286	120162326	-	CID_002826	TAAGAAGGATTTTTAAATTTTTTATGGGTAGAATTGTAGTC	TAAGAAGGATTTTTAAATTTTTTATGGGTAGAATTGTAGTCAGGAAAACAGA	75	CAMKK2	2418	316.034	30.7662	2.43774
chr6	163913543	163913583	+	CID_014687	ATTTCAGCTTAAGCTTCTAATTTCTCAAGAAGTTGAAACAG	CTTAAGCTTCTAATTTCTCAAGAAGTT	75	QKI	2403	244.94	30.8175	2.43368
chr2	134923707	134923747	+	CID_010565	AAATACAGGATTGAGGGATTTTGGAGTTTCTGGTAAACTCA	AAATACAGGATTGAGGGATTTTGGAGTTTCT	113	MGAT5	1459	265.389	46.4442	2.43303
chr12	66341995	66342035	+	CID_002345	TGGCCAGGGATTTTTACAATTTGGGTGCAAGGCACTTAAGC	ATGGCCAGGGATTTTTACAATTTGGGTGCAAGGCACTTAA	124	DYRK2	1295	158.945	50.9672	2.43294
chr12	110371223	110371263	+	CID_002696	GCATCCTCGGGACAGTCACCTGCCACTGAGTGGCCACTGTC	CTGCATCCTCGGGACAGTCACCTGCCACTG	34	SH2B3	5450	271.25	13.9894	2.43042
chr6	116679562	116679602	-	CID_014477	AGTTGCCAGAGTTGGGGCATTGAGGAAGAGATATTTCTGGA	CCAGAGTTGGGGCATTGAGGAAGAGATATTTCTG	55	TSPYL4	3365	121.597	22.6779	2.42527
chr22	39052833	39052873	+	CID_009936	TAAGGAACAAGTGATTTTACTTTTTTAGCTCCCAGCTACTG	AATCTAATAAGGAACAAGTGATTTTACTTTTTTAGCTCCCAGCT	90	TNRC6B	1921	212.534	37.1522	2.42247
chr14	54013797	54013837	-	CID_003531	GGTTAATAACACTTTATTTATAAAGCACCTCAATGTCCTGT	TTAATAACACTTTATTTATAAAGCACCTCAATGTCCTGTGAAC	143	GMFB	1107	333.7	59.0337	2.42235
chr14	102877478	102877518	+	CID_003892	GAAGTAACTGGCTCCTTACTTTAAATGTTCTGCCATCATTT	CTGAAGTAACTGGCTCCTTACTTTAAATGTTCTGCCATCAT	383	EIF5	261	131.129	158.203	2.42094
chr18	2908745	2908785	-	CID_005920	GAGAAATAGGGGTGGTTATTTTTCCAGATTGGAGAGTTGAA	GATCTAGAGATAGAGAAATAGGGGTGGTTATTTTTCC	24	LPIN2	6632	191.909	9.91769	2.41992
chr4	146699402	146699442	+	CID_012510	CTGTGAGAGCAAATGAATAATTCCTGCTATTCTGAAATTGC	AACTGTGAGAGCAAATGAATAATTCCT	53	SMAD1	3502	227.137	21.9646	2.41297
chr12	63927373	63927413	+	CID_002313	AGTCATTTTCCCAATCTATTTATAATTTAATGATATGTTAG	TCATTTTCCCAATCTATTTATAATTTA	113	LEMD3	1460	244.851	46.8353	2.41271
chr8	103731021	103731061	-	CID_015970	AGAGTTATCTTCTTTATTATTCCTAGTCTTTCCAGTCAACA	CATCTTTTTCTAGAGTTATCTTCTTTATTATTCCTAGTCTTTC	53	KLF10	3526	124.876	21.9946	2.40968
chr8	22335901	22335941	+	CID_015584	CTTCCAAAGAGATGGCAATATGCTGGGCATCTACTTTAAAA	TATAGTAAGTCCTCTTCCAAAGAGATGGCAATATGCTGGGCATCTACTTTAAAACAA	142	SLC39A14	1111	381.222	59.0139	2.40621
chr3	72509468	72509508	-	CID_011428	TTAAACAATGTGATCTCAAATTTAAAGACTGCTCCAGATAG	ATCTCAAATTTAAAGACTGCTCCAGATAG	84	RYBP	2099	158.505	34.914	2.40591
chrX	17682280	17682320	+	CID_016674	ATAGATAGTATTTTATATTTTATTCTCACCCGAAGTATTCA	ATAGTATTTTATATTTTATTCTCACCCGAAGTATTCACACAATCTTTTTAAAAAAAATTTG	522	SCML1	152	236.64	217.368	2.40146
chr19	62892360	62892400	+	CID_006744	GTTCAGTTGTCCACAGGAGATCCACATAATTCCTAGCACTG	CTTCTGTGAACGTGAATTTTGTTCAGTTGTCCACAGGAGATCCACATAATTCCT	37	ZNF551	5081	84.3498	15.4413	2.39616
chr1	58896896	58896936	-	CID_007361	AGCTATTCACCAAACATTCTTACTAACGTTTCCTTATATCT	CTATTCACCAAACATTCTTACTAACG	165	MYSM1	907	175.955	68.8653	2.39598
chr1	208482970	208483010	+	CID_008685	GCGATTTTTGGTGCCTTACTTTTATCTTAATTTTTGCCAAT	TGCCTTACTTTTATCTTAATTTTTGC	35	SERTAD4	5338	212.586	14.6087	2.39584
chr20	60980856	60980896	-	CID_009509	AAATGGTTTCTTACAAGATTTCACATCTTTACAATTCTGAT	ATTTCACATCTTTACAATTCTGATGCTTTTTTAAAAAAACTAAACTTTAATATTTCCATTT	136	DIDO1	1173	154.402	56.78	2.39521
chr15	65271489	65271529	+	CID_004201	ATTTCCTATGGAAGTCCTGCTTTATTCCAGGTGAAGGGAAG	AAAAATCAAGGGATTTCCTATGGAAGTCCTGCTTTATTCCAGGTGAAGGGAAGGAAGTGTATATACTTTTGGC	109	SMAD3	1520	212.176	45.53	2.39403
chr1	211233755	211233795	-	CID_008737	CTAGTGGGGAGATATTAACTTGGAGACCTAATGCTCTGTAA	AAATATGAGGAAGCCTGTAAAACTCTAGTGGGGAGATATTAACTTGGAGACCTAATGCTCTGTAAA	136	ANGEL2	1170	267.05	56.8127	2.39383
chrX	23914085	23914125	-	CID_016724	ATTTCAAAAATCAATAATAATCTTATTTTATATATGAGACT	ATTTCAAAAATCAATAATAATCTTATTTTATATATGAGACTTATATTTTCATTAACTAGTCCTGTCATTTACTTACAGTTTCCAAACATG	608	KLHL15	121	117.606	254.121	2.39256
chr5	64922085	64922125	-	CID_012805	TCTGATACATTAGGATGAAGTTAAATCTTAAATCTTATTAG	AAGCACGATTTATTTAAATAGGTACATTGAGACTTTTTTTTTTTTAATGTTCTGATACATTAGGATGAAGTTAAATCTT	122	TRIM23	1314	252.159	50.9917	2.39255
chr12	12163193	12163233	-	CID_001726	GTGATACACAGGGCACTTGATGCTTAAATGAAGATGGAAAG	ATTCTGTGATACACAGGGCACTTGATGCTTAAATG	207	LRP6	655	195.08	86.5856	2.3907
chr19	1179044	1179084	+	CID_006184	CATTTTCTTTTTTTCTTTTTTTTTTTAAGAAAAAATAAAAG	TTGGTTCCATTTTCTTTTTTTCTTTTTTTTTTTAAGAAAA	54	STK11	3438	428.177	22.6031	2.38905
chr19	37569112	37569152	+	CID_006399	TTTCATAGACACTTATTTAATCTTTTTAAATTGTACAGCAA	ACACTTATTTAATCTTTTTAAATTGTACAGCAAGGTGCTCTAAGTA	250	ZNF507	500	122.786	104.673	2.38838
chr1	67224334	67224374	+	CID_007417	GTCAAGTGATACTTAGATATTGGCACACACAAGGAACAACT	ATTAAATAAACAGAGGAGGGGGGTCAAGTGATACTTAGATATTGGCACACACAAGGAACAACTGTTGGC	89	MIER1	1958	171.248	37.2772	2.38752
chr1	3341115	3341155	+	CID_006782	CCCCACCCAAGATCCCTCAATTATATGGGGAAGTCGAGGGC	ATCCCTCAATTATATGGGGA	32	PRDM16	5717	256.393	13.4035	2.38743
chr4	177489295	177489335	+	CID_012574	AGATGAAAAGCTGGGCTTTTTCTCTAAGATGATAATCTTAA	GAGATGAAAAGCTGGGCTTTTTCTCTAAGATGATAATCTTAAAGCCCAGCTATT	141	SPCS3	1117	414.08	59.0644	2.38722
chr17	34667038	34667078	-	CID_005354	TGTTTTAGTAGCGACATTCTTTTATTACTTCTAATTGCCTT	ACATTCTTTTATTACTTCTAATTGCCTT	73	FBXL20	2496	252.267	30.5816	2.38706
chr12	117072447	117072487	-	CID_002753	TCATAATCATTTTCTGCTGTTGCAGAGGATGTGAATACACT	TATCATAATCATTTTCTGCTGTTGCAGAGGATGTGAATACACTTAAGGAGCTCACA	37	TAOK3	5095	187.524	15.5086	2.38578
chr1	924200	924240	-	CID_006766	AGACTGTAGCAGAGAAAACGTATTTATTATTCCAGAGTCTG	ACTGCATCGGAGGCGGCGCCCCGTTCTAGGGCCGTGGCCTTTGCCGAGACTGTAGCAGAGAAAACGTATTTATTATTCCAG	58	HES4	3183	385.222	24.329	2.38399
chr6	86378492	86378532	-	CID_014293	AACAGGCCTTGCTTTTGTCGTATTTTGTGGCTGAAAAAGCA	ACTTCCTCATGACCATCATAACAGGCCTTGCTTTTGTCGTATTTTGT	476	SYNCRIP	179	196.127	199.668	2.38396
chr11	120684565	120684605	+	CID_001557	AGTATTATAGCAGCACAAAGTATTCTTTGTACAGATTTTGT	ATCATAATTAAACTGTATCAGTTGAGTATTATAGCAGCACAAAGTATTCTTTGT	99	SC5DL	1710	292.902	41.5686	2.38161
chr6	36678728	36678768	+	CID_014031	TTGGTTACACGATTCTTATTTTATAAGAAACAGCTGAGAGG	TTACCATTGTTCTTATCCCATGGGAAGCAGTTGGTTACACGATTCTTATTTTATAAGAA	544	SFRS3	142	249.659	228.63	2.37939
chr19	24104090	24104130	+	CID_006375	TGTACTGACATCTCTAGCAATCTTTTTTGCCAGTGGCTTTA	TACTGACATCTCTAGCAATCTTTTTTGCCAGTGGCT	39	ZNF254	4852	200.49	16.3969	2.37849
chr1	210600756	210600796	+	CID_008719	GCCGGATAGGCAGAGTTTTGTATGCTTTTTTGAAATATGTA	ATAGGCAGAGTTTTGTATGCTTTTTT	89	PPP2R5A	1971	270.98	37.4676	2.37538
chr7	154731165	154731205	+	CID_015442	GGGTTCAGGCAGGTGGCAGCTTCCCAAGTATTCGATTTCAT	GCTACGTGGGTTCAGGCAGGTGGCAGCTTCCC	143	INSIG1	1106	217.829	60.3726	2.36863
chr3	11573018	11573058	-	CID_011039	TGTAAAAGTGCAGGAACAGTTATTCTATGAGAACACTGCAT	TCTGTAAAAGTGCAGGAACAGTTATTCTATGAGAACACTGC	47	VGLL4	4019	217.878	19.9316	2.35806
chr5	173316539	173316579	+	CID_013634	ACTTATTTATTTAACTTACTTATCTGGTCAAAGCCCCAGGA	AGGGGAGTGCACTTATTTATTTAACTTACTTATCT	56	CPEB4	3339	183.538	23.7624	2.35667
chr12	12160390	12160430	-	CID_001716	GCAAGGATGTATTTATGTTATAATGGCCAACATTTGGTCAG	TTCATTGACTTTGGTACGATGGTGCTTTGCAAGGATGTATTTATGTTATAATGGCCAACATTTGGTCA	204	LRP6	673	195.08	86.5856	2.35605
chr15	41438881	41438921	-	CID_004022	CAAATATAATTACTCATCTTTATAATACAATAGTATTAACT	TATAATTACTCATCTTTATAATACAATAGTATTAACTGCCCATATGCTCATAGTATGATGAGCCCT	66	ZSCAN29	2733	192.85	28.0319	2.35446
chr7	107187393	107187433	+	CID_015147	ACTGTTAAATGATAGAGAATTATTTCACATTTTAGGCACTG	GCAGACTGTTAAATGATAGAGAATTATTTCACATTTT	133	CBLL1	1199	123.638	56.5214	2.35309
chr22	27512546	27512586	+	CID_009770	AATGTTGGTTTACATTGTCTTCAAAGACAAGTATAGAAGCT	TTGGTTTACATTGTCTTCAAAGACAAGTATA	220	CCDC117	604	211.581	93.4978	2.353
chr11	94248148	94248188	+	CID_001368	TATACCCTTTTCTCACTTAGTAATTTAATGGTATATAAAGA	TATACCCTTTTCTCACTTAGTAATTTAATGGTATATAAAGACATGTGTA	115	AMOTL1	1437	233.029	48.9356	2.35003
chr5	14750232	14750272	+	CID_012645	CGCAGCTTGGGACTCAGCAGTATTCTGGGAGGGTGGAGGTG	CTTGGGACTCAGCAGTATTCTGGGAGGGTGGAGGTGAACTGTCC	47	FAM105B	4080	270.035	20.0185	2.34782
chr9	94648261	94648301	-	CID_016281	CTGATGTGTAGTTACACATATGGGGAGACACTTTTGAGAGT	TTACACATATGGGGAGACACTTTTGAGAGTG	29	ZNF484	5990	131.368	12.3582	2.34662
chr17	5334691	5334731	+	CID_005036	TAAAGAGCAGAACTTGGAGTTTCTCCTTTATGTAGAGAAGA	CAGAACTTGGAGTTTCTCCTTTATGTAGAGA	93	MIS12	1852	68.1115	39.6926	2.34301
chr4	78854212	78854252	-	CID_012299	TGATACTATTCCAAAACAAATTCTGCTGTTTTAGGTTGTAT	AATACTTGGTAGTTTCCATTGATACTATTCCAAAACAAATTCTG	96	CNOT6L	1790	267.335	40.9779	2.34273
chr3	157905785	157905825	+	CID_011746	TAAAATGACCACTTACTCTTTAATTATTTACTAATTGCTAG	ACCACTTACTCTTTAATTATTTACTAATT	82	TIPARP	2175	46.3001	35.0159	2.34179
chr2	8914635	8914675	-	CID_010022	ACCATCTGGCTTATGCTATATAATACTTCATTTAAAGAAGA	TTAAAGACAAGGCAACCATCTGGCTTATGCTATATAATACTTCATTTAAAGAAGAAAGGAAAAGCAAATGCACTTGCAGCTTTTGAGGTCTCAGCAAAAATGGGC	90	MBOAT2	1931	344.015	38.4767	2.33908
chr11	12921173	12921213	+	CID_001035	AAAATTAGCCTCTAAACTCTTAATACATACGTTCTGTGTGT	ACATCTTTGAAAATTAGCCTCTAAACTCTTAATACATACGTTCT	90	TEAD1	1923	240.091	38.4987	2.33774
chr7	138900919	138900959	-	CID_015355	AGGAACAAAAGAATGTTTTCTTTTGAGATACTCTTCTCAAA	TTTTCTTTTGAGATACTCTTCTCAAAGAAAT	96	HIPK2	1788	251.545	41.1127	2.33504
chr17	39624925	39624965	-	CID_005471	TGGGGGGGTTCTGTACTAATTTCCATGGCCGGTGGCTTTTC	GGGGGTTCTGTACTAATTTCCATGGCCGGTGGCTTTTCCTTC	28	ATXN7L3	6202	256.198	12.0002	2.33329
chr3	184471567	184471607	+	CID_011870	AAGCTGTTTAATATCACTTATCTACTTCATTGCCTAAGTTC	ATTCTAGAAGCTGTTTAATATCACTTATCTACTTCATTG	52	B3GNT5	3636	213.213	22.2896	2.33293
chr12	102694027	102694067	-	CID_002596	TTACTGCACTCTCTGAGTGCTATGGGAATGTCTGCTGTTAT	CATATTTACTGCACTCTCTGAGTGCTATGGGAATGTCTGCTGTTATT	91	NT5DC3	1905	231.832	39.0409	2.33089
chr1	20107877	20107917	+	CID_006918	CTACATTTATTTCTTTTTATTTAAGCCCTGTTTGGCATTTC	CTACATTTATTTCTTTTTATTTAAGCCCTGTTTGGCATTTC	111	OTUD3	1491	164.594	47.7208	2.32603
chr4	78306337	78306377	+	CID_012292	TCGTAGATCTTTAGCTACTTTGGGGAGGAGGGAAGGTGCTG	TAGATCTTTAGCTACTTTGGGGAGGAGGGAAGGTGC	92	CCNG2	1883	219.881	39.5847	2.32413
chrX	37197796	37197836	+	CID_016756	AGCTGCAAACTTCTTTTTACTCTAATCATTTTTAAAATACT	CAAACTTCTTTTTACTCTAATCATTTTTAAAAT	76	PRRG1	2375	280.543	32.7286	2.32213
chr20	33999934	33999974	+	CID_009297	TGTTACTATACTTTAACATTTTACATTTCCTGTTTGTATTA	TTACTATACTTTAACATTTTACATTTCCT	83	PHF20	2131	212.55	35.75	2.32168
chr1	23286141	23286181	-	CID_006952	AAAGTACCCAAGTCTGTGTATCTCCTGTTCCTGTGCATCTC	TATTATGGAAAGTACCCAAGTCTGTGTATCTCCTGTTCCTGTGCATCTCCTATGAATTTCCTGGCAAGAGGAAGACTCAAG	99	LUZP1	1716	120.97	42.6656	2.32037
chr14	55837584	55837624	+	CID_003577	GTTAAGGGGATGGTCACATTTACCATGTATTGTGTTATTAG	TATTAAATAGTCTAGAAGTTAAGGGGATGGTCACATTTACCAT	45	PELI2	4245	239.741	19.4067	2.31879
chr4	186319649	186319689	-	CID_012593	CACTACTAGCCTTTTCAGTATGCCCTTAAAATGTATTGGAA	TTACCGCCGTTTTTCACTACTAGCCTTTTCAGTATGCCCT	71	KIAA1430	2548	244.56	30.62	2.31875
chr14	64061196	64061236	+	CID_003632	CAAATTGCAGTTTATCGCCATATTTTATTATCATTTTTTTC	CCATATTTTATTATCATTTTTTTCTGTAAAAGACTATAAAACTTGAGGATT	49	ZBTB1	3836	153.786	21.1673	2.3149
chr2	204012129	204012169	-	CID_010823	TATTTATTCCTTTTCTCTCCTAATCTGAAAATGGGTGTTCT	TTATTCTATTTATTCCTTTTCTCTCCTAATC	22	RAPH1	6853	298.007	9.50925	2.31354
chrX	13637715	13637755	+	CID_016650	GTTATACTTGGATTTTTTCCTGGGAAAATGGAGAACTACTT	TTATACTTGGATTTTTTCCTGGGAAAATGGAGAACTACTTTTTATATGTGT	57	RAB9A	3289	167.487	24.6469	2.31266
chr5	130564217	130564257	+	CID_013167	GATTCTCAATGCAAGCATTGTTATGTATCTAGAAATTATAC	ATACAGGGTTTTTAATTTTTGCAAGATTCTCAATGCAAGCATTGTTATG	47	LYRM7	4063	287.828	20.3245	2.31248
chr18	42935989	42936029	-	CID_006057	CTCAGCTATAAATTCAAATTTATACATACTATTGAGTATTA	TCTCAGCTATAAATTCAAATTTATACATACTATT	92	IER3IP1	1878	279.957	39.8207	2.31036
chr12	116067322	116067362	-	CID_002742	TTTGCTCTTAGAAGTCATACTCCATGGTCTTCAAAGACCAA	TCATACTCCATGGTCTTCAAAGACCAAAAAATG	198	FBXO21	691	294.198	85.7112	2.31008
chr12	100646890	100646930	+	CID_002591	CTGTTTCATGGAAGGAGATATTAAACATTTGTTTAATTTTT	TTCATGGAAGGAGATATTAAACATTTGTTTAATTTTT	110	CHPT1	1507	365.052	47.6981	2.30617
chr14	53963885	53963925	-	CID_003525	TAGGGCTCATTTTGGTTTCATTGAAACAGTATCTAATTATA	AACTTGTAGGGCTCATTTTGGTTTCATTGAAACAGTATCTAATTATAAATTAGCT	165	CNIH	910	428.022	71.5594	2.30578
chr16	54954015	54954055	-	CID_004718	GGGGGACGATCAGGAGGAAGTGAGCAGTCGCCTGCCTGCAG	GGGGACGATCAGGAGGAAGTGAGCAGTCGCCTGCCTGC	91	AMFR	1916	430.94	39.485	2.30467
chr9	131612914	131612954	+	CID_016535	CAGATACTCTTAAAACAATTTTTTATTGTTAAATTTGTGGT	ATACTCTTAAAACAATTTTTTATTGTTAAATTTGTG	140	TOR1B	1129	241.07	60.7478	2.30461
chr14	59828963	59829003	+	CID_003601	TCTAGCCATGGAGTTTACCTTCACCTCCAAAGGAGAGTACA	TTTACCTTCACCTCCAAAGGAGAGTACAGCTCAACTTTGTTGA	32	PPM1A	5718	280.002	13.9094	2.30059
chr13	36301179	36301219	+	CID_003088	GCATATCTGTTCAAAACACTTTTAACAAAATTAATTCATTA	CATATCTGTTCAAAACACTTTTAACAAAATTAATTCATT	51	RFXAP	3680	224.096	22.2263	2.29458
chr3	197680824	197680864	-	CID_011975	AAAAAATAGCTTTAACAGCATTTCTGCTGATATCTAGTAAT	CTTTAACAGCATTTCTGCTGATATCT	71	RNF168	2540	157.658	30.9582	2.29342
chr3	38503445	38503485	+	CID_011205	GGCCTGGCATAAGCTGGGTTTTCTCCTGGGACCATTGGTCC	AACATCCTGGCCTGGCATAAGCTGGGTTTTCTCC	40	ACVR2B	4838	191.007	17.4462	2.29276
chr3	38501112	38501152	+	CID_011201	TGTTTCAACATTTGAATTCTTTTTAATTTATGAAACATGCT	TCAGTGAATGTTCCTAATGCTGCTGTTTCAACATTTGAATTCTTTTTAATT	40	ACVR2B	4839	191.007	17.4462	2.29276
chr3	38500659	38500699	+	CID_011199	TGCTGGCCCTGACCAGTTTCTTTTCACTAACTTGGCCTTGG	CCCTGACCAGTTTCTTTTCACTAACTTGGCCTTGGGCAT	40	ACVR2B	4840	191.007	17.4462	2.29276
chr1	89832592	89832632	+	CID_007551	GGAGAGGTACAGATTTGGTTTTTAAATTGATTTTAAAATAC	ATAGAGGGGAGAGGTACAGATTTGGTTTTTAAATT	71	LRRC8B	2546	227.006	30.9939	2.29078
chr6	82513512	82513552	-	CID_014252	ACAATAACCTGCTGTTAATTTATAACACAGATTTTTGTTTG	CCATAACAATAACCTGCTGTTAATTTATAACACAGATTTTTGTTTGGAAGAGC	33	FAM46A	5636	112.315	14.4065	2.29064
chr15	58575149	58575189	-	CID_004136	AAGGGAACATCTCCGATGGGTGTTAAGGTAGGAGTTTCCAT	TACAGAAAAGGGAACATCTCCGATGGGTGT	20	RORA	7097	176.153	8.73225	2.29036
chr10	121324351	121324391	-	CID_000918	AATGATACATATTGTAAATATTCAATAACTACAGTGTTTAA	TTTAAATGATACATATTGTAAATATTCAATAACTACA	118	TIAL1	1372	269.765	51.5217	2.2903
chr3	150718437	150718477	-	CID_011702	TATTTATACTATATTTCTTATTATAAGATAACTGTCTTTAG	CTATTTATACTATATTTCTTATTATAAGATA	87	WWTR1	1999	248.439	38.0231	2.28808
chr3	184471758	184471798	+	CID_011871	AATACCAAATGAACGTACAGTACAACATTTCAAGGAAATGA	AACGTACAGTACAACATTTCAAGGAAATGAATATATTG	51	B3GNT5	3727	213.213	22.2896	2.28807
chr20	24935897	24935937	-	CID_009179	ATGTAGTGTGTGGATTTACTTGAACATGTTCTTTTTAACAT	TAGTGTGTGGATTTACTTGAACATGTTCTTTTTAACATGT	36	ACSS1	5313	377.706	15.7393	2.28727
chr6	41174814	41174854	+	CID_014063	GGAAACAGGAAGTGAAATATTCCTAGTCCCAGGGATCTGGT	TAATGATAGAAATAGAGGTACAGAGCTATGCAAAGGAAACAGGAAGTGAAATATTCCTAGTCCCAGGGATCTGGTA	122	NFYA	1319	175.536	53.4583	2.28215
chr12	41138610	41138650	-	CID_001951	GTTATGTTTTTGTTTTAAAATCTTTAAATTAGAGGATGCTG	TTTTAAAATCTTTAAATTAGAGGATGC	90	PRICKLE1	1929	92.8498	39.4467	2.28156
chr17	25876997	25877037	+	CID_005254	GCTTGGTATGGATGTTGGTGTCAGATAGGTCTGACTAACCT	AAGTTAAAAGGCTTGGTATGGATGTTGGTGTCAGATA	91	GOSR1	1910	229.651	39.9241	2.27932
chr2	43303846	43303886	-	CID_010194	GAGATTGTATGTAATATTTATTTCATTAATTTCTTTCCTTG	TAATATTTATTTCATTAATTTCTTTCCTTG	60	ZFP36L2	3020	109.083	26.3344	2.27839
chr1	205286888	205286928	-	CID_008650	GCTACTTCAGGACACAGAGTTGACATTTGCTTACTACAGCT	CTACTTCAGGACACAGAGTTGACATTTGCTTACTAC	67	YOD1	2704	97.7227	29.4316	2.27647
chr5	76065279	76065319	+	CID_012911	GGTGTTATTCCAAGGGAATATTGCCAATGCTACAGTAATAA	ACGGTGTTATTCCAAGGGAATATTGCC	59	F2R	3116	287.529	25.953	2.27334
chr3	99781328	99781368	-	CID_011476	AAAATGAAATGAGAAATAATTTCCTTCTTTAAAGCAAGTAT	GAAAATGAAATGAGAAATAATTTCCTTCTTT	58	CPOX	3194	352.178	25.5133	2.27332
chr5	55268726	55268766	-	CID_012742	TAGATGTTTTTTTTATTTCTTGAACACAGGCTTTGTCTGAA	CCGATAGTGATAGATGTTTTTTTTATTTCTTGAACACAGGCTT	66	IL6ST	2775	289.021	29.0382	2.27287
chr20	55416812	55416852	+	CID_009482	CCTCCTGTTGGAGTCCCATTTTCTCCATCAGGGCACGTGGG	TGAGGACACGGCCTCCTGTTGGAGTCCCATTTTCTCCATCAGG	43	RBM38	4445	300.491	18.927	2.27188
chr4	113417600	113417640	-	CID_012405	CCACTTTACAGAGATAAATGTATGTGAATGTTTATGATAAA	TTCTTGGGCCACTTTACAGAGATAAATGTATG	24	TIFA	6588	144.019	10.5779	2.26888
chrX	131589217	131589257	-	CID_017056	GGTTTTACACAGGGTGTATCTCACATTAAACAAAACACCTT	TATCTCACATTAAACAAAACACCTTTTT	43	HS6ST2	4476	348.067	18.9807	2.26545
chr12	25253180	25253220	-	CID_001881	CTACTAAATTTTTATAATAATTGAAAAGATTTTAACAAGTA	CTACTAAATTTTTATAATAATTGAAAAG	200	KRAS	684	272.036	88.3169	2.26457
chr5	110126165	110126205	+	CID_013075	CAACTTAATTTCTCATACATTTATAGAGTTTGGTTTGCTTT	TGCTAGCAACTTAATTTCTCATACATTTATAG	255	SLC25A46	489	366.056	112.703	2.26259
chr21	33743716	33743756	-	CID_009611	CTTGAAAGTTCATACTCCAATCAAAAACTCCTTTTACTGAG	TTCATACTCCAATCAAAAACTCCTTTTACTGAGTTT	43	TMEM50B	4430	353.695	19.0064	2.26239
chr1	23706964	23707004	-	CID_006972	TCAGAGGTGTTTGACTCCCATTCCTTGGGCTCTGGAGCTTT	TCAGAGGTGTTTGACTCCCATTCCTTGGGCTCTGGAGCTTTCCC	46	E2F2	4184	224.541	20.3347	2.26214
chr10	64236325	64236365	+	CID_000334	ACCTGCATATCTCTGTGACATGGTCACTTAGAGCTTATCTT	CATATCTCTGTGACATGGTCACTTAGAGCTTATCTTCCCTAT	71	ADO	2564	129.647	31.3908	2.26181
chr9	94514717	94514757	-	CID_016275	TTACCTACAAATTCCAGAATTTTCTGGGTTTTAGGACGTTG	TATTACCTACAAATTCCAGAATTTTCTGGGT	49	BICD2	3896	217.547	21.6961	2.25847
chr1	148815406	148815446	-	CID_007891	AAGTTTTCAATAATTAGGTCTAAGTGGAGTTTTAAGGTTAC	AGAGGTTGATGAATGGAAATTCTTTCACTTCATTATATGCAAGTTTTCAATAATTAGGTCTAAGTGGAGTTTTAAG	483	MCL1	172	129.962	213.992	2.25709
chr13	29680167	29680207	-	CID_003045	ATGAATTTACTAATTAAACCTTTAGAATTTATGACTTACTG	AGAAGAATGACAGTATATTTTGGAGGAAATAATGAATTTACTAATTAAACCTTTAGAATTTATGACTTACTGTTAGAGT	64	KATNAL1	2849	278.974	28.3557	2.25704
chr2	233868677	233868717	+	CID_010953	GCCAAGGAAAAACATTTATCTTTACTATTTTACCTACGTAT	AAGGCCAAGGAAAAACATTTATCTTTACTATTTTAC	62	ATG16L1	2960	174.216	27.4756	2.25655
chr21	39489929	39489969	-	CID_009653	CAATTCAGGGAATATATTTATATTTTTCTATGAAAAGTTAT	TCTTACAATTCAGGGAATATATTTATATTTTTCTATGAAAAGTTATG	97	BRWD1	1773	188.89	42.9867	2.25651
chr19	48786530	48786570	-	CID_006593	GTACATAGAGGGTGCTGCATTGAGCCAGGGGCCCACCAAAT	TACATAGAGGGTGCTGCATTGAGCCAGGGGCCCACCAAATGGGTGGTC	19	IRGQ	7258	276.145	8.4266	2.25476
chr8	17023469	17023509	+	CID_015522	ACATACACTCCAACTATTACTTTGCTTTTGCATATGAAACT	TTACATACACTCCAACTATTACTTTGCTTTT	24	EFHA2	6663	231.911	10.6443	2.25473
chrX	122562612	122562652	-	CID_017024	AGTGTTAACTGTTCCATACTTTTAGCACAATGTGCTGCATA	TTAACTGTTCCATACTTTTAGCACAATGTGCTGC	316	THOC2	356	328.42	140.173	2.25435
chr3	197262315	197262355	-	CID_011941	GTCCTTTTGGCACTGAGATATTTATTGTTTATTTATCAGTG	TCCTTTTGGCACTGAGATATTTATTGTTTATTTATCAGTGACAGAGTT	451	TFRC	196	253.068	200.07	2.25421
chr7	89701361	89701401	+	CID_015022	AACCATTCATTAGGGAGTACTTTACAAGCATGAAGGATATT	CATAACCATTCATTAGGGAGTACTTTAC	59	STEAP2	3081	293.632	26.2234	2.2499
chr12	103037232	103037272	-	CID_002607	CATGATGTTTGCCCTTTTAATAAAATATAAGGGTAGAGTTC	TTTGCCCTTTTAATAAAATATAAGGGTAGAGTTCATTTTGAATG	96	NFYB	1782	268.534	42.7054	2.24796
chr14	66871262	66871302	+	CID_003640	TAAGGAATATACTTAGCACTTACTTAATCTTTTCAGTTTTC	CACTTACTTAATCTTTTCAGTTTTC	50	MPP5	3780	261.635	22.2553	2.24666
chr8	91706749	91706789	-	CID_015917	AGAAATAACCCAAATATTATTTCTGCTTAGTGTCTTTATTT	TATTTACGAACAGAGAAATAACCCAAATATTATTTC	90	TMEM64	1922	253.856	40.0797	2.24553
chr17	30701875	30701915	-	CID_005304	TTTCTCCTGTCTTTCTGTGTTTATTCATGGAATTCCAGTTA	CCTTTCTCCTGTCTTTCTGTGTTTATTCATGGAATTCCAGTTATCTGGGCTT	385	SLFN11	259	233.85	171.512	2.24474
chr18	53299484	53299524	+	CID_006102	TGCATAAAGGTGCAGGCTAGTTGAACCAGGAAGCATGGCAC	CATAAAGGTGCAGGCTAGTTGA	25	ONECUT2	6509	222.043	11.148	2.24255
chr6	46221198	46221238	+	CID_014122	AAGCAAATAGCATTGACACATTTAAAGCTTTTCATTTAAAG	ACACATTTAAAGCTTTTCATTTAAAGTA	47	ENPP4	4082	246.442	20.9719	2.24109
chr4	109054585	109054625	+	CID_012386	TAAGGAAGTGTGAGAAGGAGTTTCTTAATGAGTTTACACGT	GAAGTGTGAGAAGGAGTTTCTTA	41	SGMS2	4665	291.399	18.2997	2.24047
chr7	87667827	87667867	+	CID_015021	CTACTTTTTATGCACCTAATTATATTTTTCCTTTCACTTTT	CACCTAATTATATTTTTCCTTTCACTTTT	41	ADAM22	4725	286.804	18.3063	2.23967
chr16	68288481	68288521	+	CID_004814	AAAAAATGAAGGGGATAATATATGATAAATTATGTTCTGAT	AAAAATAATTATCTGTAAAAAATGAAGGGGATAATATATGATAAATTATGTTCT	80	NFAT5	2230	262.969	35.7197	2.23966
chr7	5075339	5075379	+	CID_014753	TGTGTCGCTCATCACTCTAATCATATTTTTCTAGATGTGTA	CTCATCACTCTAATCATATTTTTCTAGAT	48	RBAK	4001	136.528	21.4451	2.23828
chr5	78658053	78658093	+	CID_012938	CATTTGTGAACCAAGAGGGGTAAATGATGCTACCCATACAG	TGAACCAAGAGGGGTAAATGATGCTACCCATACAGTGACTTCTGAGTTCTT	59	JMY	3104	144.808	26.4455	2.231
chr9	139097493	139097533	+	CID_016608	AACCAGAATGAGGGGGACAATTCCACCCACTCGAGGGCTGC	ATGCAGAACCAGAATGAGGGGGACAATTCCACCC	43	UAP1L1	4423	315.382	19.2889	2.22926
chr1	177341145	177341185	-	CID_008320	AAAGCTAAAACTGTAGAATATTATTATGCTGCTTTTTAGGT	TCGAGGATGGGAAAGCTAAAACTGTAGAATATTATTAT	77	ABL2	2358	248.507	34.5746	2.22707
chr12	114882475	114882515	-	CID_002719	TTATATAGTCACAACGGAAATATATTTTCTAGTGAATTCTT	TCACAACGGAAATATATTTTCTAG	178	MED13L	805	184.771	79.9856	2.2254
chr11	45910827	45910867	-	CID_001154	TGTATCTGGGGAAAAAAAACTTTTTTTTAAATTAAAAAGGA	CTTTGTATCTGGGGAAAAAAAACTTTTTTTT	34	PHF21A	5467	222.092	15.2786	2.22534
chr1	225911294	225911334	+	CID_008876	TTTCCCAGTGGCTTTTAATTTCAAACAACTTGGGGAGGTTT	TAACAGTGAAAGGACACCTCTAGTAATCTCTTTTCCCAGTGGCTTTTAATTTCAAACAACTTGGGGAGGTTT	47	ZNF678	4012	191.386	21.1273	2.22461
chr22	43960935	43960975	+	CID_009988	CCGATTGACATTAAGTTTATTCAGCTTTTAAAAAGATGAAG	TTTATTCAGCTTTTAAAAAGATG	75	NUP50	2406	251.78	33.7194	2.22424
chr13	94077715	94077755	+	CID_003280	AAAATATTCACCACTTATAATGCCTCATCTTAATAGCTAAC	TGAAAAATAACTATGATATTTTGGTAAAATATTCACCACTTATAATGCCTCATCTT	92	GPR180	1880	328.109	41.386	2.22298
chr13	109206308	109206348	-	CID_003360	CTTAAATTGTGGCCAGTGTCTTTTAATTTCTTCTTCTTTTC	TGGCCAGTGTCTTTTAATTTCTTCTTCTTTTCCTTTTGGC	40	IRS2	4791	186.239	17.998	2.22247
chr13	109204507	109204547	-	CID_003356	TTTGCTAAAACTTCACAATGTATATTGGGTCTTTGTACATT	CTAAAACTTCACAATGTATATTGGGTCTTTGTACATTTTGCCT	40	IRS2	4792	186.239	17.998	2.22247
chr5	137713175	137713215	+	CID_013344	AAAGTGGAAAAAAATTTTCGTAAACTTTGTTTTATATTAAA	CCCTTCACTCCCACCTGCTGCCAAAGTCCCTGTGCTAATGGGATTACAAATACAAAAAGTGGAAAAAAATTTTCGTAAACTTTGTTTTATATTAAAAG	128	FAM53C	1244	179.079	57.6198	2.22146
chr19	38483418	38483458	-	CID_006417	AGCCTGCTATAGGCTGGGCTTCCCCTTGGGGCGGAACTCAC	CTATAGGCTGGGCTTCCCCTTGGGGCGG	37	CEBPA	5166	240.881	16.6691	2.21967
chr17	24978754	24978794	-	CID_005229	GTTTGGGATCATTCCTATCATCTTAGTCTCTTCAGGATCTT	ATCATTCCTATCATCTTAGTCTCTTCAGGATCTTT	36	SSH2	5219	202.623	16.2214	2.21929
chr9	128685096	128685136	+	CID_016503	GTATATAGTATATGCCTTTTTCCTCGTCAAACTGCCTAAGT	CTAAATCGGGTATATAGTATATGCCTTTTTCCTCGTCAAACTGCCT	58	ZBTB34	3147	127.635	26.1533	2.21769
chr1	13986202	13986242	+	CID_006846	TGGATATGGACTCTTTTTTATGCCTATTCTGGTGTTGCGTT	ACTCTTTTTTATGCCTATTCTGGTG	42	PRDM2	4561	220.55	18.9694	2.21409
chr22	27513966	27514006	+	CID_009781	GAAGTCACAAGTCTGTTAATTGGACTGTTGCTTCTTTGCCT	TTACAGATGGCGTAGAAGTCACAAGTCTGTTAATTGGACTGTTGCTTCTTTGCCTGTTCCTGCTTTCTCTTTCTGTCTGGATAGT	207	CCDC117	659	211.581	93.4978	2.21396
chr1	196557354	196557394	+	CID_008446	AATAGCTGGGAAGAATTTAATGATCAGGGAAATTCATTATT	CTAGAAGGAAATAGCTGGGAAGAATTTAATGATCAGGGAAATTCATTATTTC	117	NEK7	1398	369.739	52.8602	2.21338
chr5	167916385	167916425	-	CID_013574	GAGTCTGTCTAATGAAGTCCTGGGACTATTGTAATGGAATA	ATTGGAGGCTTAATTACTGGGAGTCTGTCTAATGAAGTCCTGGGACTATTG	144	PANK3	1091	247.413	65.1076	2.21172
chr3	88185194	88185234	-	CID_011451	CACTGTAACTAGGGGCATAGTCCATTCTGTTAGGATTATAT	ATTTTTTCAGACTCCTAATTAATTCCCACATTCACTGTAACTAGGGGCATAGTCCATTCTG	223	CGGBP1	594	214.773	100.869	2.21079
chr14	60249647	60249687	-	CID_003614	CTTTTTGTTCACTTATAAATTTCTCTTTTAAATAGATGGAG	TTCACTTATAAATTTCTCTTTTAAAT	120	SIX4	1347	154.221	54.3107	2.20951
chr12	54884051	54884091	-	CID_002239	GTTTCATAATTATTTACTTATAAAAATAGTCTTCATAGCCG	TAAATGTGAGGAGGGAAATGTACTTGCAGAGGTTTCATAATTATTTACTTATAAAAATAG	75	RNF41	2423	264.076	33.987	2.20673
chr18	49935550	49935590	-	CID_006089	TACCCGAGCACATAGAGCTTTTTAATAGCACTAACCAATGC	TACCCGAGCACATAGAGCTTTTTAATAGCACT	122	MBD2	1321	286.005	55.2959	2.20631
chr12	29546595	29546635	-	CID_001917	TTTATGCCTACATCTCTATCTTTATTTTGGGCACACATGAG	CCTACATCTCTATCTTTATTTTGG	48	TMTC1	3994	306.372	21.7574	2.20614
chr3	63961202	63961242	+	CID_011395	CACTCTCTACATTACCCTTGTTTTTCTCTTTGGATACTGTC	TTTCCAAGGCACTCTCTACATTACCCTTGTTTTTCTCTTT	53	ATXN7	3550	143.627	24.0625	2.2026
chr13	23147125	23147165	+	CID_002959	AAATAGGAAATGAGAATGTTTCATTGTAGCCCCAAGCGGTC	AAATAGGAAATGAGAATGTTTCATTGTAGCCCCAAGCGGTC	14	TNFRSF19	8066	282.226	6.35682	2.20236
chr4	12978708	12978748	-	CID_012065	GCCTGTAATAGAAATATTTTTTCATTTTTTAAAAAAGGGCC	TAATAGAAATATTTTTTCATTTTTTAAAAAAGGGCCT	45	RAB28	4238	279.44	20.4423	2.20131
chr11	67681554	67681594	-	CID_001291	ACAGCATACTGACTCAATTCTTAAGTCTGATTTGTGCAAAT	TACAGCATACTGACTCAATTCTTAAGTCTG	79	SUV420H1	2259	238.976	35.8882	2.20128
chr11	67680306	67680346	-	CID_001288	GGACAGAGAATTTGGGAATATAAATCTGTAACAGGTGTTTG	ACAGAGAATTTGGGAATATAAATCTGTAA	79	SUV420H1	2260	238.976	35.8882	2.20128
chr1	209987131	209987171	-	CID_008707	GAAGGTAAAGAGAGAATCAGTATTCTTATATGGCAATCTGG	CTTGCACTAGAGAAGGTAAAGAGAGAATCAGTATTCTTATATGGCAATCTGGGGAAGCAGC	96	LPGAT1	1784	340.298	43.6148	2.20109
chr14	102878500	102878540	+	CID_003898	TTGAGTAATCATCTTCAAGGTTAAACCTCTTGGCAGTTACC	ATAACTTCCTCATGAACTCCTTGCCTGATCTAAACTCATATTATGGGTTCTGACTGTTTGAGTAATCATCTTCAAGGTTAAACCTCTTGGCAGTTACCCTTTTCACAAA	348	EIF5	303	131.129	158.203	2.19971
chr6	86377252	86377292	-	CID_014287	GCTACACAAAACATTTACATTTCATTCTAACATAATGAATA	TTTGAGGGCTACACAAAACATTTACATTTCATTCTAACATAATGAATATAATAGGTTGTGGAAAGTGGGTAAACTAAATGTAGCCTTCAGTAA	439	SYNCRIP	203	196.127	199.668	2.19865
chr5	64922358	64922398	-	CID_012807	GCAAATGCTTATTACTTACTTCAAACTGTTTCCCAAAATAA	CTTATTACTTACTTCAAACTGTTTCCC	112	TRIM23	1471	252.159	50.9917	2.19644
chr4	2487081	2487121	+	CID_012012	GGTAACACCCATTTTAAAATTTAAGTTTTGTCCTTAAAGAC	TCCACTCATAAAATATGGTAACACCCATTTTAAAATTTAAGTTTTGTCCTTAAAGACAACTTCAGTGGT	63	RNF4	2917	214.567	28.6891	2.19596
chr17	55879326	55879366	-	CID_005719	TTATTATGTAAGGATGATTTTAACAACTTTTTAATATGTAA	CATTCTTATTATGTAAGGATGATTTTAACAACTTTTTAATATG	264	APPBP2	467	283.4	120.298	2.19455
chr12	75939656	75939696	-	CID_002456	GACTTGGATATTTTGGGTAGTGAAGAAGCAATGGCAATCTT	AACAACTGGTGGAATTGAAGCTGCTGCGCTAGACTTGGATATTTTGGGTAGTGAAGAAGCAATGGC	189	E2F7	734	195.757	86.1419	2.19405
chr11	18585621	18585661	-	CID_001063	ACTGTTTTGATTTTTGGATTTTCTTAATTCAACATTTGAAG	ATTTTCTTAATTCAACATTTGAAGATG	31	SPTY2D1	5811	146.077	14.1364	2.19292
chr7	155261677	155261717	+	CID_015450	AAGAGTTTCACTATTTTGGATATATTCTAAAGTGGACCTGA	TTTCACTATTTTGGATATATTCTAAAGTGGACCTGAGCTATTTGAGCAAATAATGATAGGG	73	RBM33	2470	227.942	33.292	2.19272
chr1	23559902	23559942	-	CID_006966	AAGTACAGACATAACTCCAATGTGAGAAATGTCCTTTTTTC	TACAGACATAACTCCAATGTGAGAAATGTCCTTTTTTCATTATGGAAAAT	33	ZNF436	5562	95.0876	15.092	2.1866
chr2	48456988	48457028	+	CID_010235	TGAGAATCTTATAATCGGAATGGAGTGAAATGAAACATTTT	AATCTTTCATTTGCCTGCCATGTGTACTGTATTATGAGAATCTTATAATCGGAATGGAGTG	37	FOXN2	5151	171.562	16.927	2.18586
chr16	976732	976772	+	CID_004429	TTCTTTGTACTTTTTCTACTTTTCCTACTTTTTTGTAGAAA	TACTTTTTCTACTTTTCCTACTTTTTTGTAGA	19	SOX8	7211	278.908	8.69612	2.18488
chr15	36433255	36433295	+	CID_003953	AGAAAATAACTTGCTGGCTATATAGGAAAATGCTGTGGAAA	AATAACTGAAGAAAATAACTTGCTGGCTATATAG	69	SPRED1	2624	165.969	31.5834	2.18469
chr16	68290840	68290880	+	CID_004817	GCTATGCTACCATATTCTTGTTCAATAATAATAGGTTTGTT	AAAACCCGATTTTTATTCTCATAAATTTTGTGGTTATTTATACAAGGGCTGTGCTATGCTACCATATTCTTGTTCAAT	78	NFAT5	2299	262.969	35.7197	2.18367
chr12	109458510	109458550	-	CID_002678	GTTAAAGTTTTGGCAGTTTATTGATTAGTCCAAATCACAGG	TTCCTGTGGTTAAAGTTTTGGCAGTTTATTGATTAGTCCAAATCACAGGCTAAGGCCTGATCTCCAGGAGGGGTAGGGGAGACACTTTACC	154	PPTC7	988	188.644	70.6302	2.18037
chr14	104548228	104548268	-	CID_003918	ACCTTTAGATAGGTGAATTTTTACAATTCAGTTTTACATGT	ATAGGTGAATTTTTACAATTCAGTTTTACATGTTTTGGGCAGTATTTTGTCTT	154	CDCA4	995	149.696	70.652	2.1797
chr6	16255714	16255754	+	CID_013841	TCTGAGCTGGTGGAATATTTTATTTCAGACTGAAAACAGAG	AATATTTTATTTCAGACTGAAAACAGAGAGCACTCTCCTTGGGAAGGGAAAGCGGAGCTTGCTGAGTGAGAGATGGAGCCTC	48	MYLIP	3952	52.8199	22.0255	2.1793
chr3	187746975	187747015	-	CID_011901	GAACTTTGATTTCCATTCCATTTTCATTTATTACTGTTTAG	ATTTCCATTCCATTTTCATTTATTACTGTTTAGGCCGAATT	44	TBCCD1	4316	318.726	20.2052	2.17766
chr11	1254557	1254597	-	CID_000982	CTGGGACGTGCGTCTCTCCTTCTCATGCCGTTCTGGAAAAT	ACGTGCGTCTCTCCTTCTCATGCCGTTCTGGA	35	TOLLIP	5328	278.048	16.0772	2.177
chr16	48823048	48823088	+	CID_004702	TTTTCCTGTACTGCTGAAGTTTCTTTTTGGTAAACAGTATC	TTTTTCCTGTACTGCTGAAGTTTCTTTTTGGTA	69	PAPD5	2632	149.832	31.7297	2.17462
chr20	3860981	3861021	-	CID_009110	CCTAAACAGGACGAGGAAAGTGAGGAATATTTTTATATGAA	AGGACGAGGAAAGTGAGGAATATTTTTATATG	36	RNF24	5234	296.003	16.5691	2.17273
chr3	113785035	113785075	+	CID_011537	TGATGTCATTACTCCTGAATTATTACATTTTGGAGAATAAG	CTTTTTTCTCCTCAGTTTGAGGAGAAAAATCTTGATGTCATTACTCCTGAATTATTACATTTTGGAGAA	117	SLC35A5	1393	383.486	53.8561	2.17245
chr17	68792353	68792393	-	CID_005817	CAGGATGGTGTTAATAGGTCTGCCTCAGAATGAGAATCAAT	ATGGTGTTAATAGGTCTGCCTCAGAATGAGAATCAATCC	22	CDC42EP4	6913	279.653	10.1348	2.17073
chr12	74709047	74709087	-	CID_002441	AGTCATAACTTTTGTTTTCATACTGAAAATGATGTTGATCA	TCATAACTTTTGTTTTCATACTGAAAATGATGTTGATCAGAGAAACCAACTGTTTT	15	PHLDA1	7781	258.313	6.91466	2.1693
chr4	15215397	15215437	-	CID_012071	TGTAGAAGAAAATGGCAATGTTCCTCCTATTGATACAGATA	AAAATGGCAATGTTCCTCCTATTG	88	FBXL5	1995	232.905	40.6154	2.16667
chr3	15087978	15088018	-	CID_011088	TTATGGGTTGTTTTGAGAAGTTGGCAACCAGGCATCTAAGA	TTGTTTTGAGAAGTTGGCAACCAGGCATCTAAGATGTTGCCTGGT	45	ZFYVE20	4207	256.086	20.7762	2.16594
chr1	152047050	152047090	-	CID_007964	TTTTCTCTCTTCCACAAAATTGGAAGCTTTTTTTAAAAATG	CTTTTCTCTCTTCCACAAAATTGGAAGCTTTTTTTA	110	GATAD2B	1503	223.857	50.7933	2.16564
chr1	152046741	152046781	-	CID_007963	TGTATAGAGTTGGGGAATCATGGAGAAGGAAAGCCTATAGT	CCACCTTAGAATGGGGTTTGGAAGTAAGATGTATAGAGTTGGGGAATCATGGAGAAGGAAAGCCTAT	110	GATAD2B	1504	223.857	50.7933	2.16564
chr6	168113672	168113712	+	CID_014698	AACACTGTCTAGTTTCTTAATTATCTAACTCACACGAGGGT	TTTCTTAATTATCTAACTCACACG	136	MLLT4	1172	272.07	62.8664	2.16332
chr5	149343145	149343185	+	CID_013468	ATTTCTGTCTTATAGGTGATTATAATCAAGTGTAGGCTTCC	ATTATAATCAAGTGTAGGCTTCCT	41	SLC26A2	4664	349.21	18.9689	2.16143
chr2	70292765	70292805	-	CID_010329	TTTTTGTATCTACATCTTTTTTCACAAATTTGTCTTGCCTT	TATCTACATCTTTTTTCACAAATTTGTCT	175	TIA1	822	282.802	81.0013	2.16046
chr19	21095290	21095330	+	CID_006359	TGCATTCAATGAAGCATTATTATACCACAAACTTTACCCTG	CATTATTATACCACAAACTTTACCCTGTTCCACCTTACTGAAGGGT	46	ZNF714	4114	214.561	21.2988	2.15975
chr12	97466033	97466073	+	CID_002543	TGGGCATCTTATTTCATTTTTGAAAAAATGTATATGTTTTT	TGGGCATCTTATTTCATTTTTGAAAAAATG	611	TMPO	119	320.416	283.142	2.15792
chr12	68255981	68256021	+	CID_002385	ATTATGGTTTTGAAGGTTCATTTGGAACTTACTGTTAGTCT	TTTTGAAGGTTCATTTGGAACTTACT	84	FRS2	2108	111.33	38.9456	2.15686
chr1	25041458	25041498	+	CID_007002	TATAATACATTTTTGGTAATTTTTTTATACCTAATTTGTAT	ACTATAATACATTTTTGGTAATTTTTTTATACCTAATTTGTATAGGAAGTGCTATTTCTCATAGGCTGTTTCTTGAAATTTTAAGTTTATTGCTTTAAAATGGCAGTGTTTCTCCCACTTTGATATGCTAACATTTAGTAAGCACTGGCTTTATGAAAGCGGCTTTTTATAAGTATACTGCATTTTTTGAGCCTATC	428	CLIC4	211	316.272	198.559	2.15553
chr17	53404681	53404721	-	CID_005643	GCTCTGCCTGCTGGGATCTGTTATCTCTGGTGGGCTGGCAG	TTCTGGCTCTGCCTGCTGGGATCTGTTATCTCT	104	VEZF1	1608	200.311	48.2633	2.15484
chr3	15061424	15061464	+	CID_011068	TTTGGATTTAATTATATCATTTTATAATTCTTGCCTTGGCA	ATTTAATTATATCATTTTATAATTCTTGC	93	NR2C2	1851	207.115	43.2281	2.15138
chr20	48802353	48802393	+	CID_009442	TCACCTGTGACAGGTAGAGTTTATCACTATTAATTTTATGA	ACAGGTAGAGTTTATCACTATTAATTTTATGAG	130	PARD6B	1225	121.326	60.5341	2.14755
chr1	198642034	198642074	-	CID_008453	CAAAGCCTGGAATGATAGCTTTAATAAAAGAAGGAAAAAAA	ATCAAAGCCTGGAATGATAGCTTTAAT	106	ZNF281	1576	120.638	49.3742	2.14687
chr8	37836327	37836367	-	CID_015707	AGCATCAAATTCTATACCCATAAACTGCAGTTGGAAGTCAG	AAAGAGCAGTCAGGACTTGAGGGAAGCATCAAATTCTATACCCATAAAC	35	RAB11FIP1	5343	260.313	16.3084	2.14614
chr10	124179833	124179873	+	CID_000936	AAAGGTTCAATATTTACACATTCTTATTGGTTGATATTACC	TACAATGACTTCCTATTAAAGGTTCAATATTTACACATTCTTATTG	92	PLEKHA1	1872	276.07	42.9175	2.14365
chrX	39795784	39795824	-	CID_016760	TGTAATCCAGTAGTGTGTAATATAAATTCAAACCATATCCA	AACTGTGTGGTTGGTTTGAGGGAGCGAATTCGGGGAAGGCACTTGGTGATATAACTTTGTTTTGTTTACAGAGTACCTGCTCGGGCCAGGTAAATGCTATTGGATGTAATCCAGTAGTGTGTAATATAAATTCAAACCATATCCACACACAACAACT	263	BCOR	471	123.124	122.695	2.14352
chr9	126949566	126949606	-	CID_016472	TAAAGGGAAGAGAGAGCTAATGTATTGGACTTTGTGAGCCT	TAAAGGGAAGAGAGAGCTAATGTATTGGACTTTGTGAG	257	PPP6C	483	264.816	119.912	2.14324
chr11	27474983	27475023	-	CID_001085	GGTGCATATAAAAACAGTAATATTATTGTTATGCTTGTATT	TGCATATAAAAACAGTAATATTATTGTTAT	143	LIN7C	1105	278.143	66.816	2.14021
chr4	26043658	26043698	+	CID_012107	TAAATATTCTTCCTAACATCTTTAAATCGCCTTTTCCTCAG	TAAATATTCTTCCTAACATCTTTAAATCGCCTTTTCCTCAGTTTTCAAGGGGAAGGTCATTTGTAAAGCACGTTAGGTGGTTAAATCAGTTATTGCGGTTTTCTCTTACTGCAA	278	RBPJ	429	317.969	129.917	2.13982
chr6	20599518	20599558	+	CID_013882	TTGAAGCGGTTTTTGCAAATTCATATTACTTAAGCAGAGGG	TTTTTGCAAATTCATATTACTTAAGCAGAGGGAG	88	E2F3	1996	113.744	41.1312	2.1395
chr18	27382126	27382166	+	CID_006005	TTACACAACATCCTTCCCTTTTCTACAAGTTAATTTTTTTA	ATTTTACACAACATCCTTCCCTTTTCTACAAGTTAATTTTTTTACAAATCATTTGGGTTATCTC	95	DSG2	1811	339.328	44.4273	2.13833
chr5	179136458	179136498	+	CID_013707	TTTATTTATGAACCTGGTTTTCGGGAGTCAGGGGAGGAGAT	TTTTCGGGAGTCAGGGGAGGAGATGACT	42	MAML1	4578	299.471	19.6465	2.13779
chr12	45040706	45040746	-	CID_002020	ATTGACAAAAACACTATTATTTTTTGTACCAAAAATACTTA	ACAAAAACACTATTATTTTTTGTACCAAAAATACTTAAAGACCTCAGAAGCACTCTTTTACTTTTAAGAAATTGCTTTTTTGAACTTTATTCAGAAGCAGTTATCAATAAATTCCATAAAATAATG	750	SLC38A2	84	154.254	351.079	2.13627
chr17	5318643	5318683	-	CID_005032	ATACCCACTGGGATCTTTTATCCTTTGTTGCAAAAGTGTGG	ATACCCACTGGGATCTTTTATCCTTT	281	DERL2	424	306.027	131.625	2.13484
chr1	7994535	7994575	-	CID_006812	TTTAAACTGCTGAATATTATTTGAGCTATTTAAAGCTTATT	CTGAATATTATTTGAGCTATTTAAAGCTTATTATATT	55	ERRFI1	3404	124.95	25.8276	2.1295
chr10	95651994	95652034	+	CID_000562	TTTTGAAACTGCACTAAATTTTTCTTAACATTCCAAGATTT	TCCTCACTTTTTTTTGAAACTGCACTAAATTTTTCTTAACATTCC	37	TMEM20	5091	188.335	17.3918	2.12744
chr6	21705237	21705277	+	CID_013896	TCGTGATGGTGTTGGATTATTTCAATGGTGGGGTTAATATA	ATGGTGTTGGATTATTTCAATGGTGGGGTTAATATAGC	104	SOX4	1609	132.672	48.8896	2.12724
chr5	74930330	74930370	+	CID_012909	ATTGTACCATCATTTTATTATAATCCTCAAGAGAAAATGTG	AAGGATAAATTGTACCATCATTTTATTATAATC	56	POLK	3308	256.999	26.3344	2.1265
chr13	93856324	93856364	+	CID_003276	CTGTAATCATATCATAACTTTTGTTATGAATAGAGAGGAAT	TAATCATATCATAACTTTTGTTATGAATA	67	GPC6	2723	323.5	31.5191	2.12569
chr1	209903219	209903259	-	CID_008701	CGGAATTGGTTTTACTGTTCTTCAGCAACTATTGTACAAAA	ATATTTCGGAATTGGTTTTACTGTTCTTCAG	106	NEK2	1582	293.408	49.9002	2.12424
chr17	23547078	23547118	+	CID_005140	CTAATGGATCGTCTTAAAATTGGTCTAGGAAAAAACCTTGG	AATACTAATGGATCGTCTTAAAATTGGTCTAG	70	NLK	2585	264.003	32.967	2.12334
chr13	96917714	96917754	+	CID_003308	TGCCTAAGGCTGTCTGGTATTTCTTTTCAAGGGTTTTCCAG	CCTAAGGCTGTCTGGTATTTCTTTTC	139	RAP2A	1139	288.635	65.513	2.12172
chr3	72509387	72509427	-	CID_011427	TTAGTTGGGCAGGGCTTTGATCATTCAAAAGTAACTAAAGT	ACAAATCACAAGTGGTTTAGTTGGGCAGGGCTTTGATCATTCAAAAGTAACTAAAGTAGCT	74	RYBP	2438	158.505	34.914	2.11949
chr3	144008161	144008201	+	CID_011694	TAGAAGTTATGTTTTAAATATCTCTGTTTTAGGAGTTCACA	TTTTAAATATCTCTGTTTTAGGAGTTCACA	35	TRPC1	5409	307.208	16.526	2.11788
chr11	64563818	64563858	+	CID_001260	ACCTGTCTCAACTCCCACCCTAACAGGGAGTGGGCCATTCC	ATCCTGCGCCTGCACCTGTCTCAACTCCCACCCTAACAGGGAG	18	SNX15	7343	346.13	8.49917	2.11785
chr11	67680981	67681021	-	CID_001290	TTTAACTCTTTTCAATCCTTTTAGATAAAATTGTTCTTTGC	TATTTAACTCTTTTCAATCCTTTTA	76	SUV420H1	2369	238.976	35.8882	2.11769
chr4	146274862	146274902	-	CID_012507	ATTTGGCTACACTATTTCTGTTTACTGTATTTTGCTTCCTA	CATATTTGGCTACACTATTTCTGTTTAC	47	OTUD4	4048	166.026	22.216	2.11559
chr3	109007482	109007522	+	CID_011514	TAATAGGTTATACCTACATTTATATTGTAGAATAAATATTA	TACATGGAGATTTAAGTTTAAGATGGTTTATATAATAGGTTATACCTACATTTATATTGTAGAATAAATATTAAAAAGCCTGTTCCAGAGACTCC	197	BBX	695	253.723	93.315	2.11113
chr6	52974291	52974331	-	CID_014136	AAATGACCTGCATCAAGTCTTCTGATCTCAGATAACTCAGT	AATTTTAAATGACCTGCATCAAGTCTTCT	51	ICK	3703	232.984	24.1909	2.10823
chr12	55679049	55679089	-	CID_002266	TCTAACTCCTTCCATTAAATTAATAAGTACTGACCTCCTAA	AATAGCTAAAGTCTCTTATGAAACAGAGAAGAGTTGTTGACGTCTAACTCCTTCCATTAAATTAATAAGTACT	61	ZBTB39	2963	99.4599	28.9412	2.10772
chr7	43959879	43959919	+	CID_014890	GGACAACAAAGGGAAGAGATTATTCTAATAAAACTTCCACA	AAGAGGACAACAAAGGGAAGAGATTATTCTAATAA	48	UBE2D4	3920	321.054	22.7807	2.10704
chr6	134350061	134350101	+	CID_014552	AAGACATGATATTGCTGCTTTTACAAAAGGACATTCTATTT	AAGTTTACAAGACATGATATTGCTGCTTTTACAAAAG	130	TBPL1	1231	230.834	61.7373	2.1057
chr2	235066921	235066961	-	CID_010955	GATGCGAGATGATTTTGTTTTTTGCATAATCAATACTTAAG	CGAGATGATTTTGTTTTTTGCATAATC	51	ARL4C	3729	164.068	24.223	2.10544
chr5	167916964	167917004	-	CID_013579	TAACGTGAAGTATTTCTCATTGAAATGCTTTCCCTTTTGTA	TAACGTGAAGTATTTCTCATTGAAATGCTT	137	PANK3	1160	247.413	65.1076	2.10421
chr6	49568403	49568443	+	CID_014131	CTCAAATGCCTTCACTCTTTTACCTAACTCCCTAGTCTTTT	AAAAATCCTCAAATGCCTTCACTCTTTTACCTAACTCCCTAG	19	CENPQ	7286	175.383	9.03126	2.1038
chr9	94417476	94417516	-	CID_016269	AACATGGATACTACTGGAACTTCCCCCAGCTGAGTTACATG	AAACATGGATACTACTGGAACTTCCCCCAG	36	IPPK	5266	257.785	17.1151	2.10341
chr12	27843956	27843996	+	CID_001909	ACTTTTTGGGAATACTTCTATTAACTAAAATGAGGTAAGCC	CACAACTTTTTGGGAATACTTCTATTAACTAAAATGAGGTAAGCCATTATTTTGGACATA	108	KLHDC5	1547	285.382	51.3462	2.10337
chr6	97108833	97108873	+	CID_014350	CATTGGAATAACTAAGCATTTTATACAAAGATTTTTCTTTG	CATTTTATACAAAGATTTTTCTTTG	99	KIAA0776	1718	252.458	47.0703	2.10324
chr3	24135912	24135952	-	CID_011155	ATGGAACTCTAACCTATTCGTGTCATATTGACCTTTTGCTG	AACTCTAACCTATTCGTGTCATATTGACCTTTT	36	THRB	5215	281.171	17.1245	2.10226
chr11	36462837	36462877	-	CID_001150	TATACAAGCTTCCAGAATTATGTTCTCAGAGGGATGAAAAG	TTTATACAAGCTTCCAGAATTATGTTCTCAG	38	TRAF6	4979	96.4817	18.127	2.09633
chrX	122873301	122873341	+	CID_017033	GCAATTGGCTTTTTCCCACTTCAATAATCATTTTCAGTTTG	CTTTTTCCCACTTCAATAATCATTTTC	75	XIAP	2397	262.167	35.7787	2.09622
chr17	44040012	44040052	-	CID_005534	GAAAGGAGTTTAAAAACATTTTTTAAGGAGGGAGAAAGGAG	TTTAAAAACATTTTTTAAGGAGGGAGAAAGGAGAAATTTTGGTTTT	40	HOXB7	4793	234.087	19.0833	2.09607
chr12	24861866	24861906	-	CID_001862	GATACTAAATAGTAGTTTATTCTTTAATATAAGTTACATTC	ATACTAAATAGTAGTTTATTCTTTAATATAAGTTAC	87	BCAT1	2028	421.872	41.5117	2.09579
chr2	70756705	70756745	-	CID_010334	ATACAGGAAATGTTCCTCTCTGCAGGGCAAATTGTGATGAT	AAATACAGGAAATGTTCCTCTCTGCAGGGCAAATT	49	ADD2	3907	340.941	23.3844	2.09541
chr18	10540698	10540738	+	CID_005948	ATTTAAATTATTAAGTCTTTTCAGAGATGAGATGGGGACAG	ATACATTTAAATTATTAAGTCTTTTCAGAGATGAGATGGGGACAGGAAG	103	NAPG	1638	317.346	49.1914	2.09386
chr1	67223215	67223255	+	CID_007407	ACTAAAATTTTCAGGGTTGATGGGTTACCTTAAAAAGTTGA	ACCTATTTTACTTTCTTTGGAGTAAATTCTGGTGTGACTAAAATTTTCAGGGTTGATGGGTTACCTTAAAAAGTT	78	MIER1	2301	171.248	37.2772	2.09243
chr11	33687137	33687177	-	CID_001127	TTTCACAAGGGCAAACTTTTTCCTTTTCCCTGTGTATTCTA	ATACACACCTTTCACAAGGGCAAACTTTTTCCTTTTCCC	85	CD59	2082	359.143	40.6673	2.09013
chr3	172091404	172091444	-	CID_011821	AAGTATAGATTTTAAAGATATGGGACTTTATTTTCACATAA	ATTTTAAAGATATGGGACTTTATTTTCACATAAGTCAATAGATGTTTCTCTAGAACA	32	EIF5A2	5760	287.835	15.3159	2.08934
chr6	44330297	44330337	-	CID_014110	AAGGGCAAAATGCAGGTGTTTTCTCAGTATCACAGACCAGC	AAAGGGCAAAATGCAGGTGTTTTCTCAGTATCACAGACCAGCTCTGCAGCAGGGGATTGGGGAGC	45	SLC35B2	4230	334.7	21.5452	2.08863
chr6	16255139	16255179	+	CID_013839	CGTAGAATCAACAACTCCAGTCATGGGACCAGGAGGAGCTC	AATCAACAACTCCAGTCATGGGACCAGGAGGAGCTCTGGGACGCAGACACATTCCTTGGATGTTG	46	MYLIP	4155	52.8199	22.0255	2.08849
chr17	24899201	24899241	+	CID_005214	CTTTATTGTGCATTTATATTTTCTGCTGAATTCCGGTAGTT	AAAAAGAAAGTGAAGCTGAGAACTCTTCCTTTATTGTGCATTTATATTTTCTGCTGAATTCCGGTAGTT	216	TAOK1	617	166.721	103.477	2.08743
chr16	31835698	31835738	+	CID_004669	AAGGACTAAAGCACAGACACTTTCAGCCTTTATACTAAATA	GTGAGAAAGGACTAAAGCACAGACACTTTCAGCC	53	ZNF267	3487	67.1744	25.3988	2.08671
chr9	139314116	139314156	-	CID_016612	ACAGATTACTCCACAAGGAGTTCTTCTGTATATTTTTTCTA	ACATTGAAATGGAGGCACAGATTACTCCACAAGGAGTTCTTC	52	NRARP	3597	111.066	24.9228	2.08645
chr1	202088974	202089014	+	CID_008513	GGGACAAAATTTGGTTAATTTTTTATTTCTAACTCTCCCAA	TTAATTTTTTATTTCTAACTCTCCCAACAAACCCCTGTT	214	ZC3H11A	625	191.614	102.621	2.08535
chr12	27016308	27016348	-	CID_001895	CATACTTACTACTCAGGGGCTTTCCCCCCAGCTTTCAGAGC	CATACTTACTACTCAGGGGCTTTCCCCCCAGC	107	TM7SF3	1558	524.16	51.3538	2.08359
chr12	25250465	25250505	-	CID_001866	CAAGTAGGCATTCTAGGCTCTATTTAACTGAGTCACACTGC	TAGGCATTCTAGGCTCTATTTAACTGAGTCACACTGCATA	184	KRAS	771	272.036	88.3169	2.08341
chr7	32874946	32874986	-	CID_014862	TGAGGAAGATCTTCCATAATTTTATGGTATTACACAGGGAA	AGGAAGATCTTCCATAATTTTATGGTATT	48	KBTBD2	3963	177.372	23.045	2.08288
chr5	98157851	98157891	+	CID_013022	ACCCTTCTGCCCTCACTTGATTTGAAAGGGTCGTTAACTCT	TTCCTTTGAACTATGCCCTCACCCTTCTGCCCTCACTTGATTTGAAAGGGTCGTTAACTCTCCCTTACAGGTGCTTTGACTCTT	19	RGMB	7225	91.4466	9.12469	2.08226
chr1	113468701	113468741	+	CID_007736	TTCAGGCAGATAGTTGAGACTGGGGCTTTGATATTCAAGGT	TTGAGACTGGGGCTTTGATATTCAAGGTCTTTG	46	LRIG2	4162	159.769	22.145	2.07722
chr5	115193214	115193254	-	CID_013109	ATTAAACTTGGGGGAAAAACTGAACATTCAGGTGATATTTT	ATTAAACTTGGGGGAAAAACTGAACATTCAGGTGATATTTTAAATTTTCTTTG	59	ATG12	3130	288.424	28.4179	2.07616
chr3	47429764	47429804	+	CID_011274	CACAGTCTCTTACTCCCATTTCTGCTGCCTTTGGCCCTGCC	TCTCTTACTCCCATTTCTGCTGCCTT	26	PTPN23	6389	316.257	12.539	2.07352
chr2	128177060	128177100	+	CID_010519	CTGATCTTAAGATTTTTTTATATCTAATTGCTGCTGCCTTC	TTTACAATTTGCAGGCTGATCTTAAGATTTTTTTATATCTAATT	51	SFT2D3	3674	173.209	24.5987	2.07328
chr4	2039953	2039993	+	CID_012007	CATGTTCTTGTGTACTTCTCTGAGGGGGCACATATGTATGA	CATGTTCTTGTGTACTTCTCTGAGGGGGCACAT	20	NAT8L	7112	283.276	9.64726	2.07313
chr6	71628078	71628118	+	CID_014182	TGCTTCAATTTATACCTCAATTTTCACTGTGTCCAGGTGGT	TTGCTGCTTCAATTTATACCTCAATTTTCACTG	126	SMAP1	1267	311.539	60.8767	2.06976
chr7	150884265	150884305	-	CID_015429	TATACAGTATTGTCATACAGTTGAAGAGAAACAATGTTTCC	TATTGTCATACAGTTGAAGAGAAACAATGTTTCCT	24	PRKAG2	6610	273.412	11.5972	2.06947
chr6	7195536	7195576	+	CID_013754	ATAAGAAATAGGTTTATATTTACCTTCCTGCGATGTGGGGT	ATGTCAGATAAGAAATAGGTTTATATTTACCTTCCTGCGATGTGGGG	35	RREB1	5341	183.81	16.9174	2.06888
chr10	93613607	93613647	+	CID_000534	TGAACAATTATTGTGTTCTTTTCATGGAACATAAGTAGGAT	AACAATTATTGTGTTCTTTTCATGGAACATAA	240	TNKS2	526	276.823	116.042	2.06822
chr20	60190196	60190236	+	CID_009502	AGTTCCTTTTCATTATTCTATCTTCTGTCATATGAATGTTG	TTCCTTTTCATTATTCTATCTTCT	21	SS18L1	6956	278.939	10.1557	2.0678
chr2	48456793	48456833	+	CID_010234	CATAGCATTTATTGGGGCCTTTTATTCTTTCCCAAAGTGCT	ATTTATTGGGGCCTTTTATTCTTTCCCAAAGTGCTTT	35	FOXN2	5386	171.562	16.927	2.0677
chr14	54581068	54581108	+	CID_003539	GTAGGTTGTATACTTACATTTTTTCTTTCCTTAATTTATAC	TATACTTACATTTTTTCTTTCCTTAATTTATACA	66	SOCS4	2747	126.894	31.9335	2.0668
chr12	28593752	28593792	+	CID_001913	CTAGAATGTAACCATACATTTATCTTATTTTGAGGATAGAA	TAACCATACATTTATCTTATTTTGAGGATA	71	CCDC91	2557	312.059	34.3675	2.06591
chr6	151719281	151719321	+	CID_014642	AAATTAACTTTACATCCTTTTTCCTACTTGTTATGGTTGTT	CAAATTAACTTTACATCCTTTTTCCTACTT	107	AKAP12	1574	279.98	51.8558	2.06341
chr3	72508254	72508294	-	CID_011422	TGGACAATGTTCCCCCCTTTTTAAAATAATGCTTGTGTCTG	CATGGACAATGTTCCCCCCTTTTTAAAATAATGCTTGTGTCTG	72	RYBP	2505	158.505	34.914	2.06221
chr15	58574774	58574814	-	CID_004134	TAACTGTCAGCATATAGTATTTATATTGGGGCAAGAAGGGT	TATTTATATTGGGGCAAGAAGGGTTAAATCAAATCTT	18	RORA	7349	176.153	8.73225	2.06133
chr18	46956431	46956471	-	CID_006084	AAGAATTGCTAAAGCTGAAGTTCAACTTGGCTGAGTGAAGA	AATTGCTAAAGCTGAAGTTCAACTTGGCTG	54	MEX3C	3454	151.44	26.2162	2.0598
chr3	142178782	142178822	+	CID_011669	TTATCACCTCTTTGTCATACTTAAGTATCATTTACATAAAG	TTACGAACTTGAATTATCACCTCTTTGTCATACTTAAGTATCATTTA	92	SLC25A36	1867	231.482	44.6862	2.0588
chr19	62561538	62561578	+	CID_006737	TCCTGACACGATTTTCCATCTTCATGGACAATGTTAACTGT	ACACGATTTTCCATCTTCATGGACAATG	35	ZNF304	5317	74.3882	17.0222	2.05614
chrX	154120489	154120529	+	CID_017137	TGTGATTTTTTTTTCCACATTTCTCAGCAAAGCTAATGGTA	ATTTTTTTTTCCACATTTCTCAGCAAAGC	69	VBP1	2617	427.971	33.5838	2.05456
chr13	26158137	26158177	+	CID_002989	AGTATTTACTGTGTAATACTTAAGTGCCACTAAACATAGCA	TAATACTTAAGTGCCACTAAACATAGCAAATTGTGCTGCACATG	54	WASF3	3431	266.885	26.3368	2.05036
chr12	106651205	106651245	-	CID_002637	GGAAGGAAGGGAATAATCTTTTATGTTTCATTTACCTTATG	AAGGGAAGGAAGGGAATAATCTTTTAT	80	PRDM4	2226	127.961	39.02	2.05023
chr2	208336253	208336293	-	CID_010853	CCTGATGACAATAGGATTTATTTCAGCCAGGATAGTGTCTG	CTAGCAGCCTGATGACAATAGGATTTATTTCAGCCAGGATA	50	FZD5	3803	170.843	24.4125	2.04813
chr15	97321237	97321277	+	CID_004392	GAGAGCAGTGGTTCCTCAGGTTCTGAGGAGAGGAAGGTGTC	AGCAGTGGTTCCTCAGGTTCTGAGGAGA	95	IGF1R	1809	227.651	46.3952	2.04762
chr3	58462521	58462561	+	CID_011388	CAGTGAGGACCAGAAGGAAGTTTTGTGCTTTGGCAGACTCC	TATTTATTTGAAGGCAGTGAGGACCAGAAGGAAGTTTTGTGCTTTGGCAGACTCCTCCATGTTTTGTTCC	39	KCTD6	4922	108.768	19.0942	2.0425
chr6	20599796	20599836	+	CID_013884	GACAGGGGAAAGGGCTCTCTTACACCGCACTCAGGGAGACC	ACAGGGGAAAGGGCTCTCTTACACC	84	E2F3	2115	113.744	41.1312	2.04225
chr17	62231718	62231758	+	CID_005790	ATATGGTTTTGGTTCCCATTTCTAGTTCACGTTGAATGACA	TTCCCATTTCTAGTTCACGTTGAATG	63	PRKCA	2882	305.241	30.8486	2.04223
chr1	6606010	6606050	+	CID_006798	TAGTAAGCTGGTTTAGAAACTGACGAGGGCAAACAGCCAGG	TTCGGTAGAGAAAAATAGTAAGCTGGTTTAGAAACTGACGAGGGCAAACAGCCAGGACGCATTGGAGAGGAATTTGCC	66	PHF13	2755	120.109	32.3428	2.04064
chr8	55223067	55223107	+	CID_015777	GAAGGAAAATGACAACTATTTTAGAATATTTCTAGTTTGTT	AAGGAAAATGACAACTATTTTAGAATATTT	64	MRPL15	2842	280.32	31.3726	2.04
chr1	114738583	114738623	-	CID_007766	CAAATTGTAGATTTATCAATTACCTCAGCAGGTATCCTGCC	ATTTATCAATTACCTCAGCAGGTATCCTGCCATG	137	TRIM33	1158	273.715	67.1759	2.03942
chr2	198280767	198280807	+	CID_010775	TGGCTCTAATCTCACACATTTACTTACTAAAGATTGAGGAT	CTCTAATCTCACACATTTACTTACT	90	MARS2	1932	111.558	44.1309	2.03939
chr16	70322969	70323009	-	CID_004866	GGTACACATTGAATGTACTATGTATGTTCAAGTATTCAGGC	TACACATTGAATGTACTATGTATGTTCAAGTATTCAGGCGC	296	AP1G1	393	322.102	145.148	2.0393
chr1	67225335	67225375	+	CID_007424	TATGGCACATGTATACATTTTAGGAAATGTTACTTTTGTTA	CACATGTATACATTTTAGGAAATGTTACTTTTGTTAATCTTTAAAAAATACACCTA	76	MIER1	2380	171.248	37.2772	2.03878
chr1	179326433	179326473	+	CID_008363	GGAAAGACCTTATGGTTTTGTAGATATGGTGACTCCAGTCT	TACTACACAGTGCTTTTAAAAAGTGTTTAATGAGAGTTTACAGACAGAAGCCCGAAGTGGAAAGACCTTATGGTTTTGTAGATATGGTGACTCCAGTCTTTGTTG	127	IER5	1259	166.935	62.3169	2.03797
chr11	74226479	74226519	+	CID_001312	GCTGGATGCAGCTGGTAAATTCAGTCCCATGGACCTTTGGG	CAGCTGGTAAATTCAGTCCCATGGACCTTTGGGGGTTTATTTTCCTTAGCAGCTGACA	49	RNF169	3859	169.072	24.0766	2.03517
chr4	38378265	38378305	+	CID_012133	AGGGGAACTATATATGTATATGTATATTTTATTAAACACCC	AACAGAATTACAGGGGAACTATATATGTATATGTATATTTT	32	KLF3	5747	153.316	15.7325	2.034
chr8	22335791	22335831	+	CID_015583	TTTTGTGTCTAGTGTCAAATTGGAGCTATTCTTCACTGGTC	TCAAATTGGAGCTATTCTTCACTGGTCCTTAACCTTGGGTTT	120	SLC39A14	1346	381.222	59.0139	2.03342
chr14	38938174	38938214	-	CID_003472	CTGAGGTTGCTGGCTAACTTTATTTTTCACTGAGTTACTCT	TCTGAGGTTGCTGGCTAACTTTATTTTTCACTGAGTTACT	29	FBXO33	6056	202.408	14.2738	2.03169
chr7	126797858	126797898	-	CID_015218	TAGGAGGGACCCTGTCCATCTATATACTTTTTGTATAAAAT	TACTTAGGAGGGACCCTGTCCATCTATATACTTTTTGTATAAAATTTTAAAATG	49	ZNF800	3832	153.371	24.1442	2.02947
chrX	100487376	100487416	-	CID_016951	AATCAGAAGCTAACAGCAGTTTCAGGTAGAGGTGCATGCCT	ATTTAGGCCAATCAGAAGCTAACAGCAGTTTCAGGTA	109	TIMM8A	1515	196.415	53.7193	2.02907
chr14	99047142	99047182	+	CID_003852	CTTTATACTAGTGAGGACGTTAACCAGCCATATTGGCTCAA	CTAATGTCTGAGAGTCCTGCACTGGGTTACTTTATACTAGTGAGGACGTTAACCAGCCATATTGGCTCAATAAAT	91	CCNK	1913	264.166	44.8519	2.0289
chr3	53294645	53294685	-	CID_011347	GAGTCTGTGATCATACTAATTTTCACCTTTAATGCTAGGAA	AGAGTCTGTGATCATACTAATTTTCACCTTTA	83	DCP1A	2142	177.522	40.9132	2.02869
chr17	34667337	34667377	-	CID_005355	AGGGATATGGCCTTAGCCCTTTTTCCAATATTTGGAATATG	AATTCAGTTTAAAAGCAAACTGTTGGATATGAGGAAGAAAGGGATATGGCCTTAGCCCTTTTTCCAATATTTGGAATAT	62	FBXL20	2959	252.267	30.5816	2.02737
chr22	45018035	45018075	+	CID_009995	TGTGCAGAGAAGAGCGAAAGTAATTTTTCTAGTCACATGAA	GATGTGCAGAGAAGAGCGAAAGTAATTTTTC	13	PPARA	8140	234.342	6.41544	2.02636
chr1	177342149	177342189	-	CID_008326	TTGTCATTTCACTTCTATTTTAAGAATGCATAATTGAAGGA	TCATTTCACTTCTATTTTAAGAATGCATAATTGAAGGAGTAGTCATTTTCAGGGAGCACCAGGT	70	ABL2	2609	248.507	34.5746	2.02461
chr2	74183087	74183127	+	CID_010350	CCCCCCTTGTCTGGGGGGTTTTTATTTTTATTTTCTCTTTG	TCTGGGGGGTTTTTATTTTTATTTTCTCT	16	TET3	7589	302.528	7.91301	2.02199
chr1	232806870	232806910	-	CID_008980	ACAACTTTTACTATATACCTTTCCTTGGCCACCAAGTATTT	TTTACAACTTTTACTATATACCTTTCCTTGGCCAC	135	IRF2BP2	1180	108.277	66.8493	2.01947
chr15	75191979	75192019	-	CID_004312	ACTGTGAGTATGTGTTTACTTTGACCTTGAAATCCCAAGAG	TGTTTACTTTGACCTTGAAATCCCAAGAG	37	SGK269	5102	198.033	18.3419	2.01724
chr5	174089716	174089756	+	CID_013638	TATTAGATATGGAGAGATTATTCAAAGTGAAGGGGACACAT	ATTATTCAAAGTGAAGGGGACACATCATATTTC	36	MSX2	5255	119.113	17.8462	2.01723
chr7	6696058	6696098	-	CID_014771	TTTAAGATATACTTAAAATATTCCCATTTGTATCTATTTTT	CACTCTATACAGTTTTAAGATATACTTAAAATATTCCCATTT	69	PMS2L3	2630	185.72	34.2246	2.01609
chr13	79025788	79025828	+	CID_003268	GCAAAATACTCATTTTCAAGTTATGGAAATGTGTTTGTGGC	CAAAATACTCATTTTCAAGTTATGGAAATGTGTTTGTGGCATATAGGACTGTGGGGTCT	106	NDFIP2	1583	391.697	52.6264	2.0142
chr15	63197829	63197869	-	CID_004161	AATGACCTTGGTTCACCAAATTTGCCTCTGTTTTGAGGGGC	AATGACCTTGGTTCACCAAATTTGCCTCTGTTTTGAGGGGCTTGGTCCA	71	PDCD7	2543	197.222	35.2679	2.01316
chr17	46127231	46127271	-	CID_005590	TAAAGGAGTTAGCATCTTTATTTTTGTATCAAAAATAAAGG	CATCTTTATTTTTGTATCAAAAATAAAG	201	ANKRD40	683	207.95	99.8467	2.01309
chr2	43303739	43303779	-	CID_010192	TTTGAGGAACATCCTATGAGTTTTCTTAGAATGTATAAAGG	TTTGAGGAACATCCTATGAGTTTTCTTA	53	ZFP36L2	3490	109.083	26.3344	2.01258
chr14	55837051	55837091	+	CID_003576	TTTTGTTTCACTTCTTTTCTTTTTTAAAGCCATTCTGTTCT	TTTCACTTCTTTTCTTTTTTAAAGCCATTC	39	PELI2	4895	239.741	19.4067	2.00962
chr19	62496367	62496407	+	CID_006726	CAAAATTCACCTCAACAATTTTCTAGAGGTCAATTTGGAAC	AGAGAGTAAATAGTTCAAAATTCACCTCAACAATTTTCTAGAGGTCAATTTGGAACC	326	ZNF460	342	187.532	162.3	2.00862
chr19	58262508	58262548	-	CID_006690	TCATTGATTAGGTGAAGGATTATTTCTATCCAATTTGTGAA	ATTAGGTGAAGGATTATTTCT	35	ZNF160	5318	156.107	17.432	2.0078
chr10	115480304	115480344	+	CID_000809	ATCACTAATGCTCAACAATTTATCCATTCAATCATTTATTC	CTCAACAATTTATCCATTCAATCATTTATTCATTG	109	CASP7	1527	360.288	54.3441	2.00574
chr4	166482665	166482705	+	CID_012557	AGAACATTAACAACCTTTAATTACCTTCCTAGTGGGAACTT	AACATTAACAACCTTTAATTACCTTCCT	91	SC4MOL	1899	242.698	45.3839	2.00512
chr2	120825698	120825738	+	CID_010502	TATCCTTAAATCCTCATCTTTATGTTTATTTAATAAAGCTC	TATCCTTAAATCCTCATCTTTATGTTTATT	41	INHBB	4696	266.691	20.4494	2.00495
chr17	46612269	46612309	-	CID_005609	ACTGGAAGAACTCTGGATACTTTTATATGTTCTCTTTTAAT	AAGAACTCTGGATACTTTTATATG	44	MBTD1	4349	194.09	21.9482	2.00472
chr12	121322593	121322633	-	CID_002845	AAAAACATACACAATGTGTCTTTCTTTTTGGACATTTACCT	AAAAAAACATACACAATGTGTCTTTCT	52	CLIP1	3647	252.216	26.0013	1.9999
chr10	101143344	101143384	+	CID_000674	TGGGCAGTTCGAGACAGGTTTTTAATCATAAGTGGTCTTTT	CAGTTCGAGACAGGTTTTTAATCATAAGTGGTCTTTTCAAATGTCCATCAATTGATGGGGAAGGCTGGCA	19	CNNM1	7284	196.066	9.50599	1.99874
chr3	50330456	50330496	-	CID_011317	CTGCAGGGGGTGGACAAACTGGAGTCTGGAGTGGGCAGAGC	CTCTTAGGCATGTAGGACCCTGCAGGGGGTGGACAAACTGGAGTCTGGAGTGGGCA	15	HYAL2	7818	246.552	7.51494	1.99602
chr6	20600521	20600561	+	CID_013888	GGTGCAGACTATCTTCCTTTTTTTCTTCTTCAGCCTCCATC	ACTATCTTCCTTTTTTTCTTCTTCAGCCTCCATCCCTGGCCT	82	E2F3	2176	113.744	41.1312	1.99362
chrX	57949370	57949410	-	CID_016825	TAGCAAACACTATTAGTTGCTTTCAACTATTGTAACCCAGT	CAAACACTATTAGTTGCTTTCAACTATT	62	ZXDA	2919	215.062	31.0998	1.99358
chr17	33813630	33813670	+	CID_005336	TTCTTCCACTGAATTTGTGCTATTGCATACATGTAGCCATC	TTCTTCCACTGAATTTGTGCTATTGCATACAT	28	SOCS7	6128	206.107	14.0497	1.99293
chr17	43554351	43554391	+	CID_005526	TGGACAGGGGGATGAATATTTACTTTCCCACCTCCTTGCTT	CATGGACAGGGGGATGAATATTTACTTTCCCACCTCCTTGCTTTT	47	SNX11	4031	235.847	23.6117	1.99054
chr16	86668309	86668349	+	CID_004949	TTTGCAAAGCCAGCTCTCGGTTCCGATGGGGTATTGCTGAC	TTTGCAAAGCCAGCTCTCGGTTCCG	22	BANP	6929	321.573	11.0543	1.99018
chr8	81595835	81595875	+	CID_015891	CAAAGATGCTTTGACAGATATAATCCCTTTGGTGCTCCATC	CTTTGACAGATATAATCCCTTTGGTGCTCCATCTGATCAAAGTTGA	73	ZBTB10	2460	190.386	36.7069	1.98872
chr19	44591385	44591425	+	CID_006556	GGATGGAGTGTCTTCCGAGGTTCTTGGGGGAAAAAAAATTG	GATGGAGTGTCTTCCGAGGTTCTTGGGGGA	14	ZFP36	7901	197.309	7.04065	1.98845
chr9	128685761	128685801	+	CID_016508	GTTGCTAACACTTTACCCTTTCCACTGCTCGCAGTGTTAAG	CTAACACTTTACCCTTTCCACTGCTCGCAGTGTT	52	ZBTB34	3565	127.635	26.1533	1.98827
chr4	157902632	157902672	-	CID_012535	TTAAATTATCATATCTTCCATTCCTGTTATTGGAGATGAAA	AAAATAATTAAATTATCATATCTTCCATTCCTGT	51	PDGFC	3688	312.19	25.6662	1.98705
chr1	36577845	36577885	-	CID_007164	ATAAAGACATATTTTTGTACTACATGGGGACTCTTCCTGCA	TACTACATGGGGACTCTTCCTGCA	38	STK40	4986	332.461	19.127	1.98672
chr7	148508796	148508836	+	CID_015410	CACAGCACTTTCCAGAAGCATGGAGCTTCAGAAAGTGCCAG	ATCACAGCACTTTCCAGAAGCATG	41	ZNF398	4648	124.581	20.6507	1.9854
chr5	179134951	179134991	+	CID_013698	CAAAAGGTTTTTAAACAGATTAGGGTAGGTGATGGTTTAAA	TTTTTAAACAGATTAGGGTAGGTGATGGTTTAAATCAATTA	39	MAML1	4915	299.471	19.6465	1.98509
chr3	23994559	23994599	+	CID_011136	TACAATTATTCATAATAATATTCTTTTCTTATTTCTAAGCC	TTATTACAATTATTCATAATAATATTCTTTTCTTATTTCTAAGCCTT	65	NR1D2	2800	189.394	32.7581	1.98424
chr14	64060568	64060608	+	CID_003629	AGTGAGTTAACTACTCTTTATTCCCCCTTATTAATGAAATT	TTAACTACTCTTTATTCCCCCTTATTAAT	42	ZBTB1	4526	153.786	21.1673	1.9842
chr22	40400735	40400775	-	CID_009965	ATGTAGTACTAAATCTGGTTTCTGGATTTTTGTGTTGTTTT	TACTAAATCTGGTTTCTGGATTTTTG	158	NHP2L1	956	391.6	79.6337	1.98409
chr17	52322059	52322099	-	CID_005630	GAGGAGTAGAATGCCAGAGATAAATCCATGGCTCCTGCTCT	AGGAGTAGAATGCCAGAGATAAATCCATGGCTC	123	TRIM25	1303	308.497	62.0587	1.982
chr2	235067519	235067559	-	CID_010956	CCCCCATTGTTACACATTTCTTTACAAAGGAGGCCTGTAGA	TTACACATTTCTTTACAAAGGAGGCCTG	48	ARL4C	3983	164.068	24.223	1.98159
chr1	148815960	148816000	-	CID_007897	GAAGCTTTTCCTCTCTCTAATTAGCTTTCCCAGTATACTTC	TACTGTACAAGGGAAGCTTTTCCTCTCTCTAATTAGCTTTCCCAGTATACTT	424	MCL1	218	129.962	213.992	1.98138
chr15	87546342	87546382	+	CID_004355	AGGATCCTTCAGCACTGAGGTGTTTAAGATTTGCAACTAGC	AAATACAGGATCCTTCAGCACTGAGGTGTTT	94	ABHD2	1836	285.227	47.4453	1.98123
chr11	111471180	111471220	+	CID_001465	ATCAGCTTTTGCCTTTCAATTTATCAATCTCTTAAAGAGAA	CCTTTCAATTTATCAATCTCTTAAAGAGAATCCAACT	129	SDHD	1233	240.529	65.1235	1.98085
chr2	46267624	46267664	+	CID_010208	TATCTTCGGTAACTTGACATTCTGGAGAGAGACTATCTTCT	ATGAAGAACATGAGATTAATTTAATTTATCTTCGGTAACTTGACATTCT	26	PRKCE	6392	168.66	13.1331	1.97973
chr18	66148070	66148110	+	CID_006151	CCAAACTCTACATCCAGAGATTATGAAAAATTCTTATAGAA	ATCCAAACTCTACATCCAGAGATTATGAAAAATTCTTATAGAATTTT	51	SOCS6	3669	170.361	25.7631	1.97958
chr4	140198933	140198973	-	CID_012472	AAACAAAGGCCTTAGACTAATTTTCGATTTTCTTTCTTGAA	ACTAATTTTCGATTTTCTTTCTTGAAAT	40	ELF2	4807	159.472	20.2234	1.97791
chr9	105941570	105941610	+	CID_016338	AGCATATATTCCTCATCTCTTAACTAGTCTAATTATGGTCC	CTTACAAATGAGCATATATTCCTCATCTCTTAACTAGTCTAATTATGGTCCAATTATTGTGGTTGTG	167	SMC2	887	309.361	84.4483	1.97754
chr12	24859749	24859789	-	CID_001850	GGAACATCTGCACATCTTTTTTCCTTGTGCACTATTTGTTT	AACATCTGCACATCTTTTTTCCTTGTGCACT	82	BCAT1	2178	421.872	41.5117	1.97535
chr17	27351290	27351330	+	CID_005279	AACATCACCTCAATTTTTTATTATCCTTAAAGATATTGCAT	TAACATCACCTCAATTTTTTATTATCCTTAAAGATATTGCATTTTCATATTCTTTATTTATAAAGGATC	529	SUZ12	149	249.299	267.853	1.97496
chr13	29676386	29676426	-	CID_003037	AATCAGTTTAGGGTATATTCTGTATGACAGGCATAAAATGT	TATATTCTGTATGACAGGCATAAAATG	56	KATNAL1	3326	278.974	28.3557	1.97491
chr18	53299073	53299113	+	CID_006099	GTTAATAATTTCAGAGAAAATAACCATTTGGGTGTGGTTAT	TTTACTCAAGGATTTTTAAATTTAAGTTAATAATTTCAGAGAAAATAACCATTT	22	ONECUT2	6863	222.043	11.148	1.97344
chr12	70381758	70381798	+	CID_002406	AGTTGCTCTCTGAACAAAAATTATCTTCAATTTAATATGTG	CTCTCTGAACAAAAATTATCTTCAATTT	83	TMEM19	2123	402.512	42.1153	1.97078
chr10	99082461	99082501	-	CID_000663	CTGAAACCGGTTTTAAAATGTGACTCTCCCAGAGAAGAAGC	AAACCGGTTTTAAAATGTGACTCTCCCAGAGAAGAAGCCGCTGGCTGTATG	36	FRAT2	5274	202.688	18.2883	1.96848
chr6	21705950	21705990	+	CID_013900	CGCTGTTTGGATTTCCTGATTTTATAACAGGGCGGCTGGTT	TTTGGATTTCCTGATTTTATAACAGGGCGGCTGGTTAATATC	96	SOX4	1777	132.672	48.8896	1.96361
chr16	68288771	68288811	+	CID_004815	ATTCCTGAGAAACAACACATTTTTCCCCATGAACGGTGCTG	ATTCCTGAGAAACAACACATTTTTCCCCATGAACGGTGCTGTTCTGAAGTCTTCAAATTTTTCCCTCTAATAGGAAAC	70	NFAT5	2586	262.969	35.7197	1.9597
chr20	33999876	33999916	+	CID_009296	TGTGCGACTTTTCTCCTTCCTGAAGGGTGTTTAGTAGTCAG	TGCGACTTTTCTCCTTCCTGAAGGGT	70	PHF20	2583	212.55	35.75	1.95804
chr13	94079498	94079538	+	CID_003283	TGTATACTACAAACTCTAATTAAAGATAAAAATCTTTTCTA	TGTATACTACAAACTCTAATTAAAGATAAAAATCTTTTCTACTTTTCT	81	GPR180	2201	328.109	41.386	1.95719
chr3	11574272	11574312	-	CID_011046	ACTCTACCAATCACGGGCATTTTATCTTCTCTGAACACTGC	ATTTCAGGTGCTTGCAACTGGACTGCAGACTCTACCAATCACGGGCATTTTATCTT	39	VGLL4	4859	217.878	19.9316	1.95669
chr19	45271437	45271477	-	CID_006572	TGGCCTGGGATTTGCTCAACTTCTGAGTATTCATACTTCTG	AATGTGTGAAGAACTTTCATCATGGCCTGGGATTTGCTCAACTTCTGAGTA	64	ZNF780A	2820	148.299	32.747	1.95438
chr11	27344976	27345016	-	CID_001080	ATTATGACACGAAGTACTTATGTTTATTTCTTAGTGAGCTG	CATTTAATTAGACGAAACGGGGAGTAATTATGACACGAAGTACTTATGTTTATTTCTT	109	LGR4	1523	315.711	55.8153	1.95287
chr6	7196058	7196098	+	CID_013755	ATATATGATTTTTAACTGTATTAGGGGTGTATGAACCAGTT	ATTTTTAACTGTATTAGGGGTGTATGAACCA	33	RREB1	5592	183.81	16.9174	1.95066
chr1	32603515	32603555	-	CID_007103	TTTTGACGGGATGGGGTTTTTCTCTTTGTAATTATTTCTTT	ACGGGATGGGGTTTTTCTCTTTGTAATT	91	BSDC1	1914	270.633	46.6752	1.94965
chr1	209987739	209987779	-	CID_008710	AAATGAAACCAATCTCAATTTAGAGGTATGGATGATGACAG	AAACCAATCTCAATTTAGAGGTATGG	85	LPGAT1	2070	340.298	43.6148	1.94888
chr3	38501673	38501713	+	CID_011202	GTTTGGAGCTTCACATGTAATTCACATGTAACATGTAACTT	CTTCACATGTAATTCACATGTAAC	34	ACVR2B	5545	191.007	17.4462	1.94885
chr20	25544294	25544334	-	CID_009185	AGTAGTATAGCCCAGAAAATTTAAGGAAATATATTATTTGT	AAAATTTAAGGAAATATATTATTTGTT	43	NANP	4460	108.511	22.0836	1.94715
chr1	203845204	203845244	-	CID_008579	TACAATTAATTTTTTATTCCTTGAGGCCTATTTATTTGTTT	AAACGAATACAATTAATTTTTTATTCCTTGAGGCCTATTTA	51	ELK4	3711	219.357	26.1987	1.94666
chr3	121530907	121530947	-	CID_011576	CTGCCTAGAAGAGTAATACATAGGTGATTATATCATAAAAT	TAATACATAGGTGATTATATCATAAAATAGAGGTATAA	80	LRRC58	2234	205.602	41.0983	1.94655
chr6	20599850	20599890	+	CID_013885	GGGTCAGATGGAGAGACCTCTAGGGAGAAAGACATCCCCAT	CACTCAGGGAGACCACTTCTCAGGATGGGGTCAGATGGAGAGACCTCTAGGGAGAAAGACATCCCCATTGTGTGAGTGGCATTTCCTT	80	E2F3	2252	113.744	41.1312	1.945
chr13	73164803	73164843	-	CID_003219	AAATTCTCCTTGGTGAGTTTTCTAAAAGTATTTCCCCATGG	AGACGTGGCAAATTCTCCTTGGTGAGTTTTCTAA	52	KLF12	3607	213.759	26.7455	1.94425
chr14	59829653	59829693	+	CID_003603	TGCACCTCTTTTCAAGTCCTTACATTTAATTACTAATTGAT	CACCTCTTTTCAAGTCCTTACATTTAATTACTAATTG	27	PPM1A	6269	280.002	13.9094	1.94113
chrX	85003894	85003934	-	CID_016939	GCCTAGAATAACCACAAAAATTCTATTGGCCTTACTGCAGC	AATAACCACAAAAATTCTATTGGCCTT	43	CHM	4497	248.425	22.1587	1.94055
chr11	120464435	120464475	+	CID_001553	ATGGGAGACTTGAGAGATACTTAGCATAACTGGGGCAGAAA	TTTACAGATGGGAGACTTGAGAGATACTTAGCATAACTGGGGCAGAAAGTGTGTAAG	107	TBCEL	1559	271.432	55.1543	1.94001
chr9	114024892	114024932	-	CID_016384	ATTACTGTGTATTTACTTAATTTCTTATTATGTGCCTTATT	TATTTACTTAATTTCTTATTATGTGCCT	131	ROD1	1216	375.285	67.5473	1.93938
chr2	201062681	201062721	-	CID_010785	CCGAGGATGGGCATGAGGTTTGGCCTTAGGTATTCCTGTCT	TTGCAACCCGAGGATGGGCATGAGGTTTGGCCTTAGGT	12	KCTD18	8353	227.184	6.19216	1.93793
chr6	147752801	147752841	+	CID_014610	GAAAAAGAGCAAGATTAAGTTTTTCTAACATTGTCCACTTC	AAAAAGAGCAAGATTAAGTTTTTCTAACATT	86	STXBP5	2030	251.436	44.3835	1.93766
chr8	6604417	6604457	+	CID_015502	TACCTGTAAGTCTTTTCACATATCATTTAAACTTTTGTTTG	TCTTTTCACATATCATTTAAACTTTTG	186	AGPAT5	762	337.699	95.9958	1.93758
chr12	47369906	47369946	-	CID_002053	AGTTGCAAACAGCAATGGATTAGGATATGGAAATAAAATCA	CTTTACCAGTGTTGACAGAAAAATTTTAAATCTCCAGTTGCAAACAGCAATGGATTAGGATAT	195	CCNT1	704	177.624	100.658	1.93725
chr1	205285743	205285783	-	CID_008643	TGAGGAATTAACTAACATTATGTTATCTATCTAATTTGTCT	AGGAATTAACTAACATTATGTTATCTATCTAATTTGTCTGTGTCCCT	57	YOD1	3216	97.7227	29.4316	1.9367
chr2	43304388	43304428	-	CID_010198	AAGCTTTTTAAAATCCAATATATTCTGCCAAGAATATGCCT	CTTTTTAAAATCCAATATATTCTG	51	ZFP36L2	3652	109.083	26.3344	1.93663
chr3	125115455	125115495	-	CID_011603	CATGTTAGCTGAGAATATTCTCTATTTTATAAATAATATGA	TTAGCTGAGAATATTCTCTATTTTATAAATAATAT	85	CCDC14	2083	270.523	43.9012	1.93616
chr1	178349880	178349920	+	CID_008349	AAAAGAGATTTCATTGCTCATAAGAGTGTTGTGGCCTATTG	ACTACAGGTCTCTGAGAAATTATCTTTCAAAAGAGATTTCATTGCTCATAAGAGTG	114	CEP350	1451	190.045	58.9837	1.93274
chrX	23913901	23913941	-	CID_016722	TTAGCCATTTAATTTTTTTCTACATTAGTTTAGTGGCTTTG	AAAGTTAGGAATAAGTTAGCCATTTAATTTTTTTCTACATTAGTTTAGTGGCTTTGTATGTGTGCTATTT	491	KLHL15	165	117.606	254.121	1.93215
chr5	132243854	132243894	-	CID_013221	ACAAAAGAGGGAGGACAAACTTTCTAGAAGAAGCATTTCAT	TAATGCATTACAAAAGAGGGAGGACAAACTTTCTAGAAGAAGCATTTCATGTTGAAGGGTTTCATAAAAGGACAATCCT	251	AFF4	499	275.584	129.926	1.93187
chr8	67707736	67707776	-	CID_015835	GAATGGAGAATCTAGACATTTTACAGGTGTATCTGAGCAAA	AATGGAGAATCTAGACATTTTACA	114	VCPIP1	1439	173.743	59.0625	1.93016
chrX	72818036	72818076	+	CID_016867	ATGCAATTAATGGCACTGGTTTTGTCCTGCACTTTGCTTTA	CTTTTAAAGGACATGCTTTTAAAGGACATGCAATTAATGGCACTGGTTTTGTCCTG	28	CHIC1	6192	270.392	14.5149	1.92906
chr12	24859569	24859609	-	CID_001849	GCTCAAAAAGATCAACAAATTAATATTGTTGCTGATATTTG	TCTAGCATTAGGAACATGTGAAGCTAATCTGCTCAAAAAGATCAACAAATTAATATTGTTGC	80	BCAT1	2253	421.872	41.5117	1.92717
chr3	180222670	180222710	-	CID_011845	ACTTAAGGGCTTGATGTTTTTTCAGGCCTTGTGGATTCAGG	AAAAAGCAGCCGACTTAAGGGCTTGATGTTTTTTCAGGCCTT	53	ZMAT3	3489	254.676	27.5021	1.92712
chr12	52194845	52194885	-	CID_002180	TTCTTCCCCCTTCAGTCAAGTGTTTTTACAGTTAAGAATTA	ACTGAGTTTATGGCTCCTAAGGAGCTTTCCTAAGACTCTTGACTATTTTTCTTCCCCCTTCAGTCAAGTGTTT	46	ATF7	4196	198.425	23.8896	1.92552
chr19	45271380	45271420	-	CID_006571	AAGGAATGTGGGGCGTTTTATAGCCACACTAAATACCTTAG	TAAGGAATGTGGGGCGTTTTATAGCCACACT	63	ZNF780A	2867	148.299	32.747	1.92384
chr2	64714487	64714527	-	CID_010288	AAGGCTTTCTACATTCTAATTTACTTTTTCCCCCCACTTGA	CTTTCTACATTCTAATTTACTTTTTCCCCCCACT	23	SERTAD2	6730	126.928	11.9591	1.92321
chr17	33810629	33810669	+	CID_005332	GACATTGTGAGTTTGCTTTCTTATAGAGCTGCTCTGGGGAG	ACATTGTGAGTTTGCTTTCTTATAGAGCTGC	27	SOCS7	6252	206.107	14.0497	1.92175
chr1	211136287	211136327	+	CID_008731	ATTCTGCAGTATCATTTTTATGACCATTCTCCTTTGAGGAA	AATTCTGCAGTATCATTTTTATGACCATTCTCCTTT	94	FLVCR1	1830	214.557	48.9351	1.92091
chr10	62300231	62300271	-	CID_000321	AGAAACAGGCTTCCTCAGGCTTCTCACCTGTGGCCAACTTC	CTTCCTCAGGCTTCTCACCTGTGGCC	20	RHOBTB1	7180	245.541	10.4134	1.92061
chr2	149590112	149590152	+	CID_010598	TGACTAAAAGGGAGGCAAATTATTGGAACGGATTATTCAAA	ACTTCTAATCTAATTTTCCTATAGTGTGACTAAAAGGGAGGCAAATTATTGGAAC	51	KIF5C	3700	376.008	26.6069	1.9168
chr4	71904991	71905031	-	CID_012246	TGATTTATTTTAACCAAACATTCACCAAAGCAAAGAACGGT	ATTTATTTTAACCAAACATTCACCAAAGC	164	GRSF1	914	325.018	85.5609	1.91676
chr1	63563068	63563108	+	CID_007392	GGAGGGAAATTCTTTGTATATATTTGTAAAAAAATTATTGA	TACCGTGGGGATGGGAGGGAAATTCTTTGTATATATT	10	FOXD3	8841	291.604	5.22685	1.9132
chr12	51868858	51868898	+	CID_002143	GTAGGTTCCATTCTTAACCATATTCTTTGCTCCTCTCTGCT	ACTAAAGAAGAAACCTAATGTAGGTTCCATTCTTAACCATATTCTTTGCTCCTCTCTGCTCCAATACCACCACCTT	120	ZNF740	1344	217.33	62.7392	1.91268
chr9	98189864	98189904	-	CID_016313	CACTGAAGCAAGCAAGAAAGTATAAAATATGTAAGATAGAT	TAAACACTGAAGCAAGCAAGAAAGTATAAAATATGT	32	ZNF367	5676	78.4331	16.7312	1.91259
chr17	24979461	24979501	-	CID_005230	GGGACAAAACCCACTAATACTGTGGGGAAAAAAAATTTTCA	GACAAAACCCACTAATACTGTGGGG	31	SSH2	5809	202.623	16.2214	1.91105
chr12	67952342	67952382	+	CID_002378	AGCTTAAGATACTATTTTCATTTAATTCTCCTGTGGAGAAT	ATACTATTTTCATTTAATTCTCCTGTGGAGAATAT	303	CPSF6	379	327.243	158.602	1.91044
chr1	203848777	203848817	-	CID_008593	TGCACAAACAATCTGGATTTTGAGGAGTACGGTCAGGAAAA	TATGCACAAACAATCTGGATTTTGAGGAGT	50	ELK4	3805	219.357	26.1987	1.90849
chr15	63197771	63197811	-	CID_004160	GTTAATTTACTCTAACTTCCTTGTGTGTTGATGGGTAAGTA	TTAATTTACTCTAACTTCCTTGTGTGT	67	PDCD7	2714	197.222	35.2679	1.89975
chr2	47887984	47888024	-	CID_010230	AGTGTTTTAATGAGACTTCCTAGGAAGGGATGCACTGTAAA	AGTGTTTTAATGAGACTTCCTAGGAAGGGATGCACTGTA	84	FBXO11	2114	199.948	44.2817	1.89695
chr7	123110974	123111014	-	CID_015211	GATTTAGGGAGTAGTTTTCATTCTACATGAACTGAGGTAAT	AGTTTCAGGGATTTAGGGAGTAGTTTTCATTCTACATGAACT	76	WASL	2365	200.218	40.0761	1.89639
chrX	152947815	152947855	-	CID_017122	AAGCTCCGAAACTCTAAGTGTTTGCTGCAATTTTATAAGGA	GTTCCCACGAAGCTCCGAAACTCTAAGTGTTT	65	MECP2	2803	241.563	34.3069	1.89466
chr9	72191692	72191732	-	CID_016183	AACATAAGCTGCACTTTTATTTTCTAATGCAGAGGATGAAT	ACATAAGCTGCACTTTTATTTTCTAATGCAGAGGATG	42	KLF9	4585	173.539	22.1686	1.89458
chr12	47021233	47021273	-	CID_002042	ACCAGAGAGGCAAGAGGAAGTGAATTGCACCAATTTAGTTT	AACCAGAGAGGCAAGAGGAAGTGAATTGCACCAATT	15	ZNF641	7881	272.747	7.91863	1.89427
chr4	141762481	141762521	-	CID_012491	ATGTGTGTATTATAACTTATTAATCTTGCTGTTGAGCTGTA	TGATATGTGTGTATTATAACTTATTAATCTTGCTGTTG	61	TBC1D9	2970	208.045	32.205	1.89411
chr10	119758320	119758360	-	CID_000883	CTGTAAATATTAGCAGGGACTATCAAGAGTGACCTTTGAAG	ACTATCAAGAGTGACCTTTGAAGCAAGCTAAATCA	226	RAB11FIP2	579	234.577	119.439	1.89217
chr5	78654375	78654415	+	CID_012933	GCAGTACCCTGTACATATAATTCTGCATAAGACAGATCTTG	TACATATAATTCTGCATAAGACAGATCTTGGCCTTTCTGTGGAGGG	50	JMY	3792	144.808	26.4455	1.89068
chr1	16138762	16138802	+	CID_006888	CTGGGTTTCTCTTTCCTCTTTTTGGAGAAAAGGAACAGGGC	ACTCGCAGACACCGGGGCTGGGTTTCTCTTTCCTCTTTTTGGAGAAAAGGAACAGGGCAGTGGAATGAAAATTTTTTGTTTGTTTGTTTTTAAGAAACAAGAAAACAGAACTGCCTTTGCACTAAATTAGT	370	SPEN	273	151.865	195.779	1.88989
chr9	137841963	137842003	-	CID_016596	TCCTGTCTGGATTCTGCATCTGGAAGCGCTGCATGCTCTCA	GATTCTGCATCTGGAAGCGCTGCATGCTCT	87	CAMSAP1	2020	220.564	46.0353	1.88986
chr7	148508287	148508327	+	CID_015408	TGGTTGTTGGAGAAAGTGCTTAAGCCACTGTTTATGTTGCT	CTAAGATGGTTGTTGGAGAAAGTGCTTAAGCCACTGTT	39	ZNF398	4850	124.581	20.6507	1.88855
chr3	57280676	57280716	+	CID_011373	ACAAGGAAGGTGTTCATCATTAGGAGGCAGCTTTACTAAGC	TTCATCATTAGGAGGCAGCTTTACTAAGCTG	118	APPL1	1387	324.502	62.4908	1.88828
chr15	96316190	96316230	+	CID_004388	GATTTTCCTCATATCTTATTTACCTAGGAGCATGTAAGAGA	ATTTTCCTCATATCTTATTTACCTA	86	ARRDC4	2048	117.42	45.5564	1.88777
chr2	219023936	219023976	-	CID_010882	GCTGTGTTTAACCACAATCATTCACCTTATGGCATGCTTTG	TTTAACCACAATCATTCACCTTATGGC	50	USP37	3746	169.311	26.5225	1.88519
chr12	122648481	122648521	+	CID_002879	CAGTTTATTAATGAGGTGACTTTCACCTTAGGACAACTGTT	AACACTTGCAACAGTTTATTAATGAGGTGACTTTCACCTTA	834	TMED2	72	378.771	442.591	1.88436
chr2	208339647	208339687	-	CID_010860	ATTTGTAACTTTGTTGCATTTTGGCAACAATTTACCTTTGC	TAACTTTGTTGCATTTTGGCAACAATTT	46	FZD5	4177	170.843	24.4125	1.88428
chr18	53300105	53300145	+	CID_006103	AACAGGTTAGAGCTGACTTTTTGTTTTTGTTGTTGCTGATG	TAACAGGTTAGAGCTGACTTTTTGTT	21	ONECUT2	6980	222.043	11.148	1.88374
chr14	90407589	90407629	-	CID_003793	TGCTATTATTAAACTTTTTCTAAAAAGTGAAAAAAAAAAAA	CTATTATTAAACTTTTTCTAAAAAGT	36	RPS6KA5	5231	243.849	19.1249	1.88236
chr10	93614570	93614610	+	CID_000539	TATTTACATTATCTCTCAACTATGTAGCCCATATTACTCAC	TTTATATTTACATTATCTCTCAACTATG	218	TNKS2	608	276.823	116.042	1.87864
chr2	174482589	174482629	-	CID_010675	AACCAAATGCATCAATCCTGTGTGGTTTAGTGTAAAAATGA	TAGTCTAACCAAATGCATCAATCCTGTGTGGTTTAGTGTAAAAATGAGAACATGTTGGTATTTAT	62	SP3	2934	212.954	33.0097	1.87823
chr10	32135960	32136000	-	CID_000201	TGCTTGTTTGGGCAGCACACTAATATTACTTAAAACACTGT	CAGCACACTAATATTACTTAAAACACT	77	ARHGAP12	2355	252.165	41.0249	1.87691
chr1	53064882	53064922	+	CID_007332	CTGTTTTTCTCTCTCCCCATTTTTTGGGGTAAGTTTTGCAA	TTTTTCTCTCTCCCCATTTTTTGGGGTAAG	128	ZYG11B	1238	260.849	68.2143	1.87644
chr8	125394939	125394979	-	CID_016028	CTTAAGATGTTTAATGTCAGTTAAAGATTTTTTTACCCTCT	TTACATTTCAACCTTGGGATTTTTCCAAATTACTTAAGATGTTTAATGTCAGTT	50	TMEM65	3750	402.839	26.6922	1.87321
chr1	42415057	42415097	-	CID_007227	TTCATTCAGAGGGTGATGTGTACATATCTATATTGTATATA	TTCATTCAGAGGGTGATGTGTACATATCTATATTGTATATATGTGATGAAAATGCATTGGCTTTTTGTGCAGATACAACCTGCTCTCTGTACTGCTGTTGGACAGTCAGTGTTTTAATGTTTCTACAGTTTTGCTATTGCACG	175	FOXJ3	832	220.672	93.4453	1.87275
chr3	5236276	5236316	+	CID_011018	TCTGCAAGGCAGAGGAATAATATTTTTAAAGGTTATTTTGT	AACTCCCTGATTCTATACCCTCTTCCTTCTTTCTGCAAGGCAGAGGAATAATATTTTT	63	EDEM1	2904	251.173	33.6556	1.8719
chrX	102963995	102964035	-	CID_016958	CACAATCCTCTTGTTGCAGGTGCTGCTAAAAAAAACTCAAA	TATTCCACAATCCTCTTGTTGCAGGTGCTGCTAAAAAAAAC	11	RAB9B	8522	273.767	5.88053	1.87058
chr10	93613227	93613267	+	CID_000531	TTTCATATGTATTGTTCATCTATACTTCATCTTACATCGTC	TATTGTTCATCTATACTTCATCTTACATCGTCAT	217	TNKS2	613	276.823	116.042	1.87002
chr15	42605571	42605611	+	CID_004043	TGAGAATCTTTGAAATGTATTTATCTTTAGGGCATCTGGGC	TATTTATCTTTAGGGCATCTGGGCATCTTTATG	214	CTDSPL2	629	262.869	114.449	1.86983
chr14	81009696	81009736	-	CID_003767	CAAGCAGGGCTATATTTCAGTGACAGCTGATATTTGTTTTG	ACAAGCAGGGCTATATTTCAGTGACAGCTGATATT	68	SEL1L	2674	335.572	36.4019	1.86803
chr13	51605163	51605203	-	CID_003181	CATGCGACGTATATTTTCCTTTGGAAACAGAATGAAGCAGA	TTCATGCGACGTATATTTTCCTTTGGAAACAG	39	NEK3	4904	333.861	20.9063	1.86547
chr3	185121350	185121390	-	CID_011879	GCATATTCCTTTCTATCATTTTTGTACAGTTTGCTGTACTA	CTAATAACAGTGCATATTCCTTTCTATCATTTTT	57	ABCC5	3285	248.424	30.5827	1.8638
chr1	165655601	165655641	+	CID_008173	AGATCAATACTATCCCAATTTATTCAACTTGTTACCCAAGA	ATCAATACTATCCCAATTTATTCAACTT	79	POU2F1	2288	260.617	42.3894	1.86367
chr12	12765754	12765794	+	CID_001752	TTACAAGAAGTTTATTCTCATTTGGGAGATCTGGTGATCTC	TACAAGAAGTTTATTCTCATTTGGGAGATCTG	61	CDKN1B	3007	63.6381	32.7491	1.86265
chr16	56062546	56062586	+	CID_004735	GCTTCAGCAAAAACGGAGATTCAGGCCAGCAGCTGGATATG	CAAAAACGGAGATTCAGGCCAGCAGCTGGATATGGGGGTCTCTCTTCAGACTCTTCTCGTTTCTGAGAATCTAG	107	POLR2C	1564	356.25	57.448	1.86255
chr6	15629695	15629735	+	CID_013833	ATTGGATGCTTACAGGGTTTTTCTTGTAACATTTATAAGTG	ATTGGATGCTTACAGGGTTTTTCTTGTAACA	94	JARID2	1827	170.592	50.4699	1.86249
chr8	95962089	95962129	-	CID_015938	TGTTAAGGTCCTTTCTAAATTCCTCCATTGTGAGATAAGGA	GTCCTTTCTAAATTCCTCCATTGTGAGAT	89	CCNE2	1965	251.283	47.7923	1.86222
chr3	23995306	23995346	+	CID_011143	GTGACCTACAGGCTTAGAAATGGTATAGTCAAAGACATTTT	AAAAATCATCTAGTGTGTGACCTACAGGCTTAGAAATGGTATAGT	61	NR1D2	2987	189.394	32.7581	1.86213
chr17	30926177	30926217	-	CID_005306	TACAGAGAGTAGTCTGAAGATTCCTGTGTAAAAGCAAAGCT	TTAAAAAAGGAATAGGGGTTGAGTGTTACAGAGAGTAGTCTGAAGATTCCT	23	PEX12	6750	80.4865	12.3527	1.86195
chr12	61327177	61327217	-	CID_002292	AGCAGGCACAGTGCATGCCATATCTACCTGCTGCTTCTCTG	CCATATCTACCTGCTGCTTCTCTGCTG	42	PPM1H	4564	281.79	22.5748	1.86048
chr17	7965427	7965467	-	CID_005055	TATTAGAGTATCTATATAAATATATATTTCCCTGGTTCCTG	CGGGTGAGATGTGGTCTATATTAGAGTATCTATATAAATATATATTTCCCT	14	HES7	8002	322.83	7.53008	1.85921
chr9	124621970	124622010	-	CID_016426	AATAAGGTGACTTACAGTTGTATAAACAGGAAGCCAGGCTT	AATAACCTTGTAGCTAGCAATAAGGTGACTTACAGTTGTATAAAC	57	PDCL	3243	248.182	30.7036	1.85646
chr12	52094769	52094809	+	CID_002173	AATACTGGAAGCTGCAGATCTTTGCTAGGACGCAATAAATT	AATACTGGAAGCTGCAGATCTTTGCTAGGACGCAATAAATTTATATACTTTTTGAGGGGTTCTTCTGGGGTGCTAATCAGGCCCCTGTTATGCTTAGGGGGAGCCCTGGTGCT	196	SP1	699	183.349	105.606	1.85595
chr12	24861621	24861661	-	CID_001860	CTGATGTCACAGCCTGAGCATACTCTGTGCATTAGGAAGAC	AGCATACTCTGTGCATTAGGAAGACCT	77	BCAT1	2362	421.872	41.5117	1.8549
chr1	177153644	177153684	+	CID_008302	TTTGGGCCTCACATAAAATTTCTCACATTCGTATTCTTAGA	TTACTTTGGGCCTCACATAAAATTTCTCACATTCGTAT	81	RALGPS2	2187	301.403	43.6789	1.85444
chr12	16081340	16081380	+	CID_001795	GTCACTGATTCAGCACTAATTTCCTGCTGTGAAAACTCATC	TCACTGATTCAGCACTAATTTCCTGCTGTG	38	DERA	5051	449.487	20.4998	1.85367
chr13	41793697	41793737	+	CID_003135	ACAAGTGTCAAAATTCCTCATATAGAGAAAATAATTTTGAG	TCAAAATTCCTCATATAGAGAAAATAATTTT	70	AKAP11	2607	278.052	37.7896	1.85236
chr1	222447506	222447546	+	CID_008814	TTTTTGTATTTCACTATCTTTATACTATATAATATGGTAAC	TATTTCACTATCTTTATACTATATAATATG	350	DEGS1	298	274.335	188.994	1.85191
chr14	88696821	88696861	-	CID_003787	GGGCTTGGATGGTTGAACTCTGTACTGCCTTGTGTGCACTT	TAGGGCTTGGATGGTTGAACTCTGTACTGC	39	FOXN3	4934	265.989	21.062	1.85168
chr1	113468658	113468698	+	CID_007735	CTTTGGAGCCTTCTGGGAAGTGTGCCTGGGATTCTTCAGTG	GAGCAAAAATAACTTTGGAGCCTTCTGGGAAGTGTGCCTGGGATTCTTC	41	LRIG2	4688	159.769	22.145	1.85143
chr19	62416634	62416674	+	CID_006705	AGGGGGCTTGAGCCATGAAATACTCACGTTTAAGTCAGTAA	CATAACTTTATGACAACTTAGGGGGCTTGAGCCATGAAATACTCACGTTTAAGTCAGTA	69	ZNF264	2616	171.704	37.2716	1.85128
chr17	33815301	33815341	+	CID_005340	GATTGCTGTACCTACCCATGTCTTTTTGGGGAGGGGTGAAA	TACCTACCCATGTCTTTTTGGGGAGGGGTG	26	SOCS7	6371	206.107	14.0497	1.85057
chr22	34465863	34465903	-	CID_009871	GGATTGGTAACGGAGAGAACTGCTCATCAGCCAAAACTCAA	TTGGCAGGGATTGGTAACGGAGAGAACTGCTCATCAGCCAAAAC	199	RBM9	687	319.597	107.539	1.8505
chr6	1569099	1569139	-	CID_013739	ATTCACTTTACTTGAAATTATGTTGTTACACAACAAATTGT	AAATTATGTTGTTACACAACAAATT	68	GMDS	2698	442.099	36.7819	1.84874
chr22	41523041	41523081	-	CID_009978	TGGTGTCTCGTGTGACAGATTGCTTCATTTATGTTTCTACA	TGACAGATTGCTTCATTTATGTTTCTACATA	32	ARFGAP3	5780	296.953	17.3285	1.84666
chr1	23757319	23757359	-	CID_006982	TGCTCAGGAGCGAAGGACTGTGAACTTGTGGCCTGAAGAGC	GTGCTCAGGAGCGAAGGACTGTGAACTTGTGGCCTGAAGAGC	45	ID3	4265	44.1449	24.369	1.84661
chr19	38312919	38312959	+	CID_006414	CTGGCTCGTCCTAGAATCATTTCTCCTCCATGATGGAAGCC	AATCATTTCTCCTCCATGATGGAAG	104	GPATCH1	1620	260.645	56.3198	1.8466
chr7	27147527	27147567	-	CID_014830	TCCAAGCTGTTAAAGATATTTTTATTCAAACTACCTATATT	ATATTTTTATTCAAACTACCTATATTCCTTG	122	HOXA5	1322	62.6275	66.1181	1.84518
chrX	122870408	122870448	+	CID_017031	CATGTTACTACAGAGGAAAGTTTGAGAGTAAAACTGTAAAA	TAAGGCATGTTACTACAGAGGAAAGTTTGAGAGTAAAACT	66	XIAP	2737	262.167	35.7787	1.84467
chr11	58149468	58149508	+	CID_001202	GGCCCGCCAAACTTCTGAACTTTGGAAGCTGGGGATGTTTA	CCAAACTTCTGAACTTTGGAAGCTGGGGATGT	30	ZFP91-CNTF	5895	207.359	16.2823	1.84249
chr14	64060832	64060872	+	CID_003631	GGGGATAAGCCATTTTGTTTTGTGATATTAAATTTAACTAT	TTTTGTGATATTAAATTTAACTATGATAGTTAATT	39	ZBTB1	4855	153.786	21.1673	1.84247
chr2	176500771	176500811	-	CID_010692	TTTGTAACCATATAGTATCCTTTTAGATACAAAAGCTTATT	TAACCATATAGTATCCTTTTAGATACAAAA	91	KIAA1715	1909	424.217	49.4449	1.84043
chr20	11853600	11853640	+	CID_009145	GGAGGGAAAAACTTATTAAATTCTCCTTCGCTGCTGGCTTG	TAAACAAAGGAGGGAAAAACTTATTAAATTCTCCTTCGCTGCTGGCT	128	BTBD3	1247	254.525	69.5822	1.83955
chr5	38976555	38976595	-	CID_012717	ATGAAGCATTTCATCTCACTTCATAACACCTCTTTGACTGC	CATTTCATCTCACTTCATAACACCTCTTTG	82	RICTOR	2149	209.414	44.617	1.83786
chr14	103095862	103095902	-	CID_003909	AGATCTCACTTTTGATACTGTTTTGCACTTCATATGTGCTT	AATGGGAGTACTGAAATACCAGAGATCTCACTTTTGATACTGTTTTGCACTTCATATGTGCTTCT	74	BAG5	2453	124.75	40.2707	1.83756
chr17	30617582	30617622	+	CID_005303	TGTTTTTTGCAAGACCACATTATATTACTTTATTATTTTCT	TTTTTGCAAGACCACATTATATTACTTTATTATTTTCTG	34	SLFN5	5444	197.901	18.5208	1.83577
chr9	128686881	128686921	+	CID_016510	AGAGATCAATGTATTTTATTTTATCAACTTTTTCTCTTAGT	ATCAATGTATTTTATTTTATCAACTTTTTCTCTTAG	48	ZBTB34	3912	127.635	26.1533	1.83533
chr9	128685722	128685762	+	CID_016507	TGATTCCACATTTTGCAAGTTCCACTTGCTCCCATTCGTGT	ATTCCACATTTTGCAAGTTCCACTTGCTCC	48	ZBTB34	3913	127.635	26.1533	1.83533
chr1	205285163	205285203	-	CID_008641	TGTAGTGCAGAGATGACTGATAATTTCTAAAAGATTCGATC	TATTCAAATTTGTCCTTGTAGTGCAGAGATGACTGATAATTTCT	54	YOD1	3429	97.7227	29.4316	1.83477
chr10	88185935	88185975	-	CID_000486	AATAGCTAAAAGTCTAATTTTTACCCATTTAGACTTTGTTA	CTAAAAGTCTAATTTTTACCCATTTAGACTTTGTTAT	259	WAPAL	479	204.078	141.163	1.83476
chr10	38448965	38449005	+	CID_000244	ATTGTACCCAACTCTATTTCTCTCCATACTGAAACATGTCT	TACCCAACTCTATTTCTCTCCATACTG	53	ZNF37A	3486	249.828	28.9001	1.83391
chr1	203849810	203849850	-	CID_008596	TCTCTTTGAGATCAACTAATTTGGAGAAGTGTGTGTGTGCG	CTATCTCTTTGAGATCAACTAATTTGGAGAAGTGTGTG	48	ELK4	3968	219.357	26.1987	1.83215
chr9	128307936	128307976	+	CID_016484	GTGGGAGGGAAGGACAAGGGTTCCCTTGGAAATGTGAAGGG	GGAGGGAAGGACAAGGGTTCCCTTG	19	FAM125B	7273	231.572	10.3714	1.83197
chr1	149488013	149488053	+	CID_007929	CTGTGAGGCCAGCAAATATTTTCTTAAACTCATGGGGAGAC	AGGCCAGCAAATATTTTCTTAAACTCATGGGGAGACAGCAGATTCTTGCCTTGGTGAGGTCATTGCTGTGCC	334	PIP5K1A	325	300.803	182.562	1.82952
chr4	177486894	177486934	+	CID_012573	TTTAAAAGTAGACATTCTCTTTTTCCTCTTTTAGGATATGT	ACATTCTCTTTTTCCTCTTTTAGGATATG	108	SPCS3	1538	414.08	59.0644	1.82851
chr3	121530854	121530894	-	CID_011575	TCTTTGCTTACTTCTCCATGTGGGCCACAGCAAGCTGCAGA	TCTTTGCTTACTTCTCCATGTGGGCCACAGCAAGCTGCAGACTGTACAGTTATGAAAGGTAAAGATGACTTAGGCTGTGCCTAAG	75	LRRC58	2409	205.602	41.0983	1.82489
chr6	12273141	12273181	+	CID_013825	GTAAGACAGTAACTTTACACTTCAGACAGATTTTCTGTGTT	TAACTTTACACTTCAGACAGATTTTCTG	53	HIVEP1	3530	108.279	29.0753	1.82285
chr10	28382821	28382861	-	CID_000170	GTATCTTTTTACAGCCTTATTTCAAACGCCATGTGTTAGTA	CCTTATTTCAAACGCCATGTGTTAGTAT	46	MPP7	4158	282.1	25.2436	1.82224
chr1	33094909	33094949	+	CID_007114	TGCACAATAGTGTTTACAAATCTTATACATCTTACTTTGAC	TTTACAAATCTTATACATCTTACTTTG	104	S100PBP	1612	249.666	57.1145	1.8209
chr6	89376781	89376821	-	CID_014320	TACTGCGTGGATGGTTACATTTGCTTTCCGTGAAATGCTCA	CGTGGATGGTTACATTTGCTTTCCGTGAAATGCTCA	194	RNGTT	707	242.422	106.686	1.81842
chr5	172675162	172675202	-	CID_013632	GCATCACATTTCCATTTTCCTCCGTGTAAATGTTTTATGTG	AAAGGCATCACATTTCCATTTTCCTCCGTGTAAATGTTTTATGTGTTCGCCTACTGATCCC	25	STC2	6488	157.711	13.7527	1.81783
chr17	57375469	57375509	-	CID_005727	CTATGTTGCATTATTTAAAATGTTCAAATTGAATAGATTAA	TTAATACTGTAATATCAGAATACTATGTTGCATTATTTAAAATGTTCAAATTGAATAGATTA	378	MED13	265	207.928	207.986	1.81743
chr5	150851706	150851746	+	CID_013485	AACATTTCTTCTCTTTCCTTTGTGCCACTGAGTCGTTCCCT	CATCAGCCTGTAACATTTCTTCTCTTTCCTTTGTGCCACT	38	SLC36A1	4990	289.941	20.9163	1.81676
chr1	165656806	165656846	+	CID_008178	TGATACTAATGGGAGAAAAATACTAAAGACCCAAAATTTAA	ATGACTGATACTAATGGGAGAAAAATACT	77	POU2F1	2360	260.617	42.3894	1.81649
chr1	100433496	100433536	-	CID_007624	AGTATAAACTGGCCTTAAAATTGTCCAATTATAGTTTTATA	AAAAGGGAAAAGTATAAACTGGCCTTAAAATTGTCCAATT	67	DBT	2728	243.968	36.8942	1.816
chr10	59624459	59624499	-	CID_000286	TTTGTCATATTCCTGGAAAATATTTTGGGGTTGTAAATTCT	TCATATTCCTGGAAAATATTTTGGGGTTGTAAATTCTTTCTCCTCTTTTTCTTCTGGAGTTACAAATTGAATTTTTAAAT	32	IPMK	5750	170.187	17.6233	1.81577
chr14	63221292	63221332	-	CID_003624	TTTTAGATCCTATTATTTTTTCAACTTTCTATTATTTTCAC	ATCCTATTATTTTTTCAACTTTCTATTATT	36	SGPP1	5224	274.582	19.8568	1.81298
chr6	46220483	46220523	+	CID_014120	ATTTAGTATCTTTTGGTCTTTCACACCATTCATATGTTAAG	TATCTTTTGGTCTTTCACACCATT	38	ENPP4	5044	246.442	20.9719	1.81195
chr20	25543136	25543176	-	CID_009182	TTTACCAGGAGCTTAATAATTAATGGCTACATAGCAAGGCA	TACCAGGAGCTTAATAATTAATGGCTACATAGCAAGGCATCGTCTTGG	40	NANP	4783	108.511	22.0836	1.8113
chr10	27076948	27076988	-	CID_000154	ATATTTACCTGGAGGACTCGTACTTAGGTGTCTTAACGTGA	CTTCCCATTTGTGTAATATTTACCTGGAGGACTCGTACTT	135	ABI1	1183	323.458	74.5564	1.81071
chr1	178081334	178081374	-	CID_008335	TGAATATTTTCAAACCTTACTTTAATAATCTAAAGTTACGG	ATAACCTTTAGAAAATTTTTCTATCACATGTTGAATATTTTCAAACCTTACTTTAATA	148	TOR1AIP2	1052	294.205	81.7727	1.80989
chr14	22850308	22850348	+	CID_003423	GAAAACTAGGGACTCTCTTCTAGAGCCATATAGTTCCTTGG	TCAGGGAAAACTAGGGACTCTCTTCTAGAGCC	24	BCL2L2	6696	257.545	13.2605	1.80988
chr3	171594173	171594213	+	CID_011809	TTCCTGAAACTATCATTAATTGACATTATTACCCCATGGAT	TTTTTAAAGGGAGTTTCCTGAAACTATCATTAATTGACATTATTACCCC	59	SKIL	3084	249.696	32.6133	1.80908
chr17	74500034	74500074	-	CID_005871	CCAGGCTGAGAAGGGACGTTTCCATCATTCACAGTGCCCTC	CAGAGTGGGATTTGAGACCCAGGTTAGGCACGACCCAGGCTGAGAAGGGACGTTTCCATCATTCAC	48	CANT1	3972	252.067	26.5477	1.80807
chrX	17682461	17682501	+	CID_016676	AGAGGACAAGAAACAATCTGTAGATTGGTTTCCATACAGGG	CCATCATTAGTACCTCTCAACTTACTTTTTAGAGGACAAGAAACAATCTGTAGATTGGTTTCCATACAGGGAAGTTCTCCGTCCT	393	SCML1	248	236.64	217.368	1.808
chr3	11574351	11574391	-	CID_011047	CAGCTTTGGAAGGGGAAGTCTCATACAGGTTATAGGTCTTT	CTTTGGAAGGGGAAGTCTCATACAGGTTATAGGTCTTTCT	36	VGLL4	5207	217.878	19.9316	1.80618
chr12	45040295	45040335	-	CID_002016	CTTATTAGAATGGAAGATAATGCAGATATTTCTGTGGGAAA	ACTGAAATGTTTGTGTCTTCAACTTATTAGAATGGAAGATAATGCAGATATTTCTGTGGGAAATAAAATAACTAATTTTGAGGTACCAAATAGTGCAATTGGGTAAAAC	634	SLC38A2	111	154.254	351.079	1.80586
chr8	42811290	42811330	-	CID_015748	TTCACATAAAAAATTATTTCTTCACTTTTAACACAAGTTAG	CTTCACATAAAAAATTATTTCTTCACTTTTAACA	99	THAP1	1708	145.73	54.8375	1.80533
chr7	129183042	129183082	+	CID_015254	GGAATCCTTGATCTCATGACTATTAAAATGTTGCTCTGGTT	AATCCTTGATCTCATGACTATTAAAATGTTGCTCTGGTTT	37	NRF1	5125	191.273	20.5116	1.80386
chr14	55834448	55834488	+	CID_003570	TTACAGTAGTAGACATGGTCTGGGTACTATACTACCATGTT	TAATTACAGTAGTAGACATGGTCTGGGTACTATACTACCATG	35	PELI2	5354	239.741	19.4067	1.8035
chr17	25875634	25875674	+	CID_005248	CATCAAGAATGACAGTCTTATATTTAAGGCACCAGTCATTG	AAAAACATCAAGAATGACAGTCTTATATTTAAGGCA	72	GOSR1	2516	229.651	39.9241	1.80342
chr2	114431832	114431872	+	CID_010482	ATGCTTGAATTGTACACTTCTAAGTGTGCAGTGCAAGAGCT	CTTGAATTGTACACTTCTAAGTGTGCAGT	398	ACTR3	244	445.228	220.8	1.80254
chr12	120984230	120984270	+	CID_002841	GTTGTACAGCAGTATAATTTTTCACTTATTTATTCCATCAG	TATAATTTTTCACTTATTTATTCCATCAG	58	BCL7A	3197	184.481	32.1843	1.80212
chr19	11922123	11922163	+	CID_006296	TGCAAGCAATGTGGCAAAACTTTCACATTTTCCAGTTCTTT	CAAAACTTTCACATTTTCCAGTTCTTTTC	35	ZNF700	5315	141.123	19.4376	1.80063
chr13	40404282	40404322	-	CID_003098	TTGTAGATGAAAAAAATCATTATGTTTAGAGGTCTAATGCT	AAAAAAATCATTATGTTTAGAGGTCTAATGC	204	ELF1	674	175.41	113.334	1.79999
chr3	197797398	197797438	+	CID_011982	CTTGGTGTAGAACAACTCAGTTCGGCAAAGTTTAAAATTTG	AATGTAGGTGGTATAGAAATTGATTTTTCTTGGTGTAGAACAACTCAGTTCGGCAAAGTTTAAAATTT	52	FBXO45	3619	200.15	28.8925	1.79978
chr3	157905991	157906031	+	CID_011748	CAATGTGAGGATTCTATTTATTTATTTACGTTTGATAAAAC	AGGCTGTGAGCAATGTGAGGATTCTATTTATTTATTT	63	TIPARP	2916	46.3001	35.0159	1.79918
chr11	116544247	116544287	+	CID_001481	GATTCTTTGGAGGGTATTATTTTTTATGCTGCTGAATATCA	TAGAGGGATTCTTTGGAGGGTATTATTTTTTATGCTGC	138	PAFAH1B2	1151	257.623	76.7654	1.79768
chr17	24897128	24897168	+	CID_005203	AAAATGCAAAGCCACATACTTTGAAATATATTATTCCAAAT	AAAGCCACATACTTTGAAATATATTATTCCAAATT	186	TAOK1	756	166.721	103.477	1.79751
chr9	90282504	90282544	+	CID_016253	ATACAAGACATGAATCTATGTATAAAATTTATCGGCCTTTC	TATCATGGGACTTGTGACAATACAAGACATGAATCTATGTATAAAATTTATCGGCCTTTCTCATTTACCTGCTCTAG	180	SPIN1	788	278.909	100.183	1.79671
chr12	46828026	46828066	-	CID_002038	GAACGATACTCTTTCATTTTTCTAAATTAGATCAAGTTGTT	ATACTCTTTCATTTTTCTAAATTAGATCAAG	97	ASB8	1774	223.348	54.0033	1.79619
chr1	154149720	154149760	-	CID_008028	GCAGCTAAAACAGAGAGATCTGACTGCTGGCTATAGGATTT	CAGCTAAAACAGAGAGATCTGACTGCTGGCTATA	108	KIAA0907	1549	142.666	60.1369	1.7959
chr10	91332788	91332828	-	CID_000509	TTCTGAGCACCGTCTTTAATTTCCATATCTTCAAGTCTTGA	TCTTTAATTTCCATATCTTCAAGTCTT	31	PANK1	5829	226.697	17.2725	1.79476
chr15	98085858	98085898	-	CID_004400	AGAAGGCCGCTTCGTCCTTTTTCTCTGGGTGATGCCCTTAG	CTTCGTCCTTTTTCTCTGGGTGATGCCCTT	16	LYSMD4	7641	205.252	8.91848	1.79403
chr1	203844108	203844148	-	CID_008575	AGTCTTGAATTCTATCTGTATACGGCAGAGAAACTTTATAG	TAGCTAGAGTCTTGAATTCTATCTGTATACGGCAGAGA	47	ELK4	4083	219.357	26.1987	1.79398
chr12	55271909	55271949	+	CID_002257	AATCTACTTGTTAGATTGTATTAATGAGTGTTTCTGGTTTG	TATTAATGAGTGTTTCTGGTTTGGGCATGGGAAGTGATGGGGGCCT	27	RBMS2	6266	222.956	15.0538	1.79356
chr5	132244073	132244113	-	CID_013223	TGAAATCTTAACTCCAATTTTATTATTGTGGAATTTACAGT	AAATCTTAACTCCAATTTTATTATTG	233	AFF4	553	275.584	129.926	1.79333
chr10	112043699	112043739	-	CID_000784	ATAACTGCTATTCATTTAACTTTTCTCATTATCAGTACCAC	CTATTCATTTAACTTTTCTCATTATCAGT	165	SMNDC1	903	161.765	92.0544	1.79242
chr1	114929543	114929583	-	CID_007773	TAGTAATCACTGGAGAATTGTTGGGAATGGTCTGGCACCAT	TAATCACTGGAGAATTGTTGGGAATGGTCT	10	DENND2C	8872	291.825	5.58552	1.79034
chr8	43174319	43174359	+	CID_015760	TGGTTGTGATGTGTTATAATTTAGTCTGTTTTTTTGATTGA	TTATAATTTAGTCTGTTTTTTTGATT	60	HGSNAT	3045	330.907	33.5452	1.78863
chr9	135886542	135886582	-	CID_016588	TAAATTATCATTTTTTAAATTGCTGGTGAGTCTGACACTTG	AGGAGATGCTGGTAAATTATCATTTTTTAAATTG	69	BRD3	2656	251.435	38.5922	1.78792
chr5	122551112	122551152	+	CID_013127	GGGAGGAATCGTATGGGTTCTTCTGCCCACCGTTGTGACTA	AATCGTATGGGTTCTTCTGCCCA	22	PRDM6	6857	206.568	12.3121	1.78686
chr1	159233838	159233878	-	CID_008071	GGTGAAGCTGATGCTGTACTTGGGGGATCTCCTTGGCCTGT	ATGCTGTACTTGGGGGATCTCCT	50	F11R	3804	300.937	27.9916	1.78625
chr16	20778584	20778624	-	CID_004583	AGATCCGGATATTTTCTACTTTACACCTTTCTCTGCCTTGT	AAATTACTGAAGATCCGGATATTTTCTACTTTACACCTTTCTCTGCCT	25	DCUN1D3	6541	197.4	13.9965	1.78616
chr16	68752200	68752240	+	CID_004822	GATGCAAGAATGATGGGAGCTTTCCGAGAGCGTTCAGTGTT	TAGCGATGCAAGAATGATGGGAGCTTTCCGAG	63	PDPR	2888	179.181	35.2893	1.78525
chr6	139542177	139542217	+	CID_014586	CAATTGACCTATACATTGCATTCAGCAAGCTCCTGAATTTA	ACCTATACATTGCATTCAGCAAGCTCCT	51	HECA	3705	235.417	28.6096	1.78262
chr4	6934682	6934722	+	CID_012051	CTCCGTGGGACTGGCTCCCGTTTCTCCTTGGTGAGCCCGGG	ACTGGCTCCCGTTTCTCCTTGGTGAGCCCGGGGAGCCGGCGC	34	KIAA0232	5486	158.222	19.1004	1.78007
chr15	61344702	61344742	+	CID_004139	GATTGAAAGTTTATTGTAATTCTACTATCTTCAAATTAGAT	TAATTCTACTATCTTCAAATTAGATACATTTTCAAAAGGAAAAGATAATTTTTT	47	RAB8B	4038	298.13	26.4144	1.77933
chr6	117161273	117161313	+	CID_014491	TTCAAATCTATAAGACTTTTTTCTTTTAGTAATACTCAGAG	TTCAAATCTATAAGACTTTTTTCTTTTA	49	KPNA5	3876	240.863	27.5451	1.7789
chr17	25877454	25877494	+	CID_005258	AACCACTCAAAACTTTTCATTTCACTGAAAAAATATGAAAA	TAACCACTCAAAACTTTTCATTTCACTGAAAAAATA	71	GOSR1	2549	229.651	39.9241	1.77837
chr3	69154931	69154971	-	CID_011409	TCTAAACATTTAATGTGGACTTCCAATAAATTCTTTTATAG	ACTTCCAATAAATTCTTTTATAGAATTA	76	TMF1	2367	244.788	42.7625	1.77726
chr3	38505404	38505444	+	CID_011211	TAAAGCAATGTACACACCACTCTTTGTGTGTATGGAAGGGG	GGGCCTAGGTAATTCTGAGAACTACTGTAAACCAACCACAGGGCACTAAAGCAATGTACACACCACTCTTTGTGTGTATGGAAGGGGTTATATAAACCTGGGCT	31	ACVR2B	5875	191.007	17.4462	1.77689
chr17	43360827	43360867	+	CID_005518	TGCTTTAAAGAAGTTTTATTTAATTGCTCCCTTCTTCCTTT	TTTTATTTAATTGCTCCCTTCTTCCTTTC	26	SP2	6370	252.548	14.6339	1.7767
chr6	151720216	151720256	+	CID_014645	GGCATATAGCTTTCCAGATTTTACTCAAACTTGGTACTCCA	CATATAGCTTTCCAGATTTTACTCAAACTTG	92	AKAP12	1888	279.98	51.8558	1.77415
chr4	166216735	166216775	-	CID_012555	ACAACAGTATCATGACTTATTATAAAGTTAAAAGCTCATTT	ACAACAGTATCATGACTTATTATAAAGTTA	57	TMEM192	3225	312.233	32.1392	1.77353
chr8	120916207	120916247	-	CID_016020	CTTGTACTTTTATTTCTGACTTTTAGAAACCTAGTCTTCTA	AAGAAAAATAACTTGTACTTTTATTTCTGACTTTTAGAAAC	40	DSCC1	4812	374.945	22.5681	1.77241
chr12	21560884	21560924	+	CID_001815	CATGTAACATGTTAAAAGGTTAAACTTATGGCTATTTTTAA	TTTTTCATAAATTAAAATAACTTTTGATAATGTTTACTTTAAGACATGTAACATGTTAAAAGGTTAAACTTATGGCTATTTTTAAAGGGCTAT	144	GOLT1B	1095	311.702	81.2521	1.77226
chr12	68257342	68257382	+	CID_002391	CTGGTGTTAATTTCTAGATATTTTCTAGAAATCACTTGTGT	GTGTTAATTTCTAGATATTTTCTAGAAAT	69	FRS2	2641	111.33	38.9456	1.7717
chr3	23995797	23995837	+	CID_011147	ATCTTTACATGATAGCATTATCTTTTTATAATTTTTTTTCC	AATCTTTACATGATAGCATTATCTTTTTATAATTTTTTTTCCT	58	NR1D2	3170	189.394	32.7581	1.77055
chr8	26285095	26285135	+	CID_015625	CATAGATATTTTTCTTCTATTTTTGGTTTTCCAAAGCTATA	ATATTTTTCTTCTATTTTTGGTTTTCCAAAGCTATA	275	PPP2R2A	436	256.701	155.347	1.77023
chr1	153571817	153571857	-	CID_008008	TATAAATGCTGCTAATATATTTCCTTTTTACAAAAGCATAT	TGATTGCGGAAAATATAAATGCTGCTAATATATTTCCTTTTTACAAAAGCATATCTAAAT	139	ASH1L	1145	172.444	78.5258	1.77012
chr12	12687567	12687607	+	CID_001749	TCTCTTCTCTTTCCCATGGTTAAAACAGGAGTTGTGTTCTC	ATACTTACCACTCTCTCTTCTCTTTCCCATGGTTAAAA	58	CREBL2	3193	449.946	32.7705	1.76989
chr2	172672485	172672525	-	CID_010670	TTTGTTGTTGAAATGAAAGGTATTTTGGGGTTATTTATTAT	TTGAAATGAAAGGTATTTTGGGGTTATTTATTATGAAAACAAC	77	DLX2	2348	101.428	43.5089	1.76975
chr6	80252874	80252914	-	CID_014239	AGCAGTCACAACATTGGGATTTCCCATTCCTCTGAAAGTAC	CAGTCACAACATTGGGATTTCCCATTCCTCT	10	LCA5	8813	288.074	5.65067	1.7697
chr2	64673477	64673517	+	CID_010286	TACAGTGAAAACTATGGGTTTTAAATGTTTGGGGAAATTCC	TATATACAGTGAAAACTATGGGTTTTAAATGTTTGGGGAAATTCCT	81	AFTPH	2210	236.381	45.9068	1.76445
chr20	33999814	33999854	+	CID_009295	AAGAATGTGGTTTGGGGAATTACCTTATTTTATATTGTTGT	TTACAAAGAATGTGGTTTGGGGAATTACCTTATTTTATATT	63	PHF20	2887	212.55	35.75	1.76224
chr22	39137005	39137045	-	CID_009954	ACTGTCTGTCTGGCTACAATTTGGCTAAGGTAGGTGAAGCC	GGGCACTGTCTGTCTGGCTACAATTTGGCTA	56	MKL1	3318	272.193	31.7834	1.76193
chr2	213890696	213890736	+	CID_010870	TTCCTGGTAGAGGAATTTCTGTATTTGAAAATTCTCCAGAA	TAGAGGAATTTCTGTATTTGAAAATTCT	12	SPAG16	8288	250.051	6.81442	1.76097
chr15	20599735	20599775	-	CID_003932	GCATATACATTGAATTGTTTTTAATCCTCTGACAAGTTGAC	AGGCATATACATTGAATTGTTTTTAATCCTCT	56	NIPA1	3313	260.201	31.8043	1.76077
chr17	17336978	17337018	+	CID_005094	CTGTGAGACCAGGTCTACCTTGGGACTGTTATTTAACTGAA	AAGGCTCTGGATTTAAGCGGGTGGTCACCTGTGAGACCAGGTCTACCTTGGGACTGTTATTTAACTGAATCAGTTATT	33	MED9	5614	161.542	18.7439	1.76057
chr14	88695947	88695987	-	CID_003784	GAATACTTCCAGCATATTTATTCAGGGTGTAGGTGGGAATA	CATATTTATTCAGGGTGTAGGTG	37	FOXN3	5150	265.989	21.062	1.75672
chr2	64716073	64716113	-	CID_010291	GTTGACTTGGCAATTCGGCCTTTTTAGAGGCATTAACTACT	CCTTTTTAGAGGCATTAACTACTCCTCGT	21	SERTAD2	6963	126.928	11.9591	1.75598
chr1	167701399	167701439	-	CID_008215	AGAGCAATCAAAGCAGCACATGGTGTTGTATACTTCATTAG	CAATCAAAGCAGCACATGGTGTTGTATACTTCATTAGCAAGTGAGTTTGGTG	80	SLC19A2	2221	214.612	45.6047	1.75421
chr3	5233528	5233568	+	CID_011010	GAGCTTCCATCTTTCTCATATTTCCTAAGCAAGGATTCTCA	CTTCCATCTTTCTCATATTTCCTAAG	59	EDEM1	3117	251.173	33.6556	1.75305
chr4	96297440	96297480	+	CID_012354	TGCTCAATGAAACAAGAATTTATTTATGCATAGATTTTTCT	TTGCTCAATGAAACAAGAATTTATTTAT	10	BMPR1B	8910	265.239	5.70563	1.75266
chr14	66872041	66872081	+	CID_003644	TCTGGATTATCTTCCTTTTCTCATGGCCTAAGAAATAAGGA	TCTGGATTATCTTCCTTTTCTCATGGCCTAAGAAAT	39	MPP5	4909	261.635	22.2553	1.75239
chr6	20600722	20600762	+	CID_013889	CTTTTCCCCATTTCCCATATTTATCTCATCTGGTTAGCTGC	CCAAGCTTTTCCCCATTTCCCATATTTATCTCATCTG	72	E2F3	2530	113.744	41.1312	1.7505
chr22	43960831	43960871	+	CID_009987	CGTTAGTTTTACACTGACTTTTTAAGAATGGAGAATGCACG	AGGAAGTGGCCGTTAGTTTTACACTGACTTTTTAAGAATGGAGAATGCACGTGGGTTTCTGTTGCGGATGATTC	59	NUP50	3093	251.78	33.7194	1.74974
chr14	101462585	101462625	+	CID_003875	AAATCTTTAAACTTAGTGCTTTGTCTATTCTTTATTTCTCT	CTTTGTCTATTCTTTATTTCTCTCAGGGTGGCCAGT	50	PPP2R5C	3773	369.992	28.6437	1.74558
chr12	120753609	120753649	+	CID_002833	CGGAGGGAGCAGATTACTTCTCCCAGAGAAAGGAAAATCTT	AAGGCCAGAGCATATTTATTTTCGGAGGGAGCAGATTACTTCTCCCAGAGAAAGG	26	SETD1B	6382	203.817	14.9119	1.74357
chr4	78306783	78306823	+	CID_012294	TGGTATTATTTTAATGTTACTTTAAAAATCCATAATCTGCT	TTACTTTAAAAATCCATAATCTGCTAGTT	69	CCNG2	2655	219.881	39.5847	1.7431
chr1	223656656	223656696	-	CID_008834	TTTTGGAGTAACATCAATATTTAAACATTTTTACACAGATC	TAACATCAATATTTAAACATTTTTACACAGATCGGTGTTTGAAAATTTGCCATTTCAGGCTAATATTTTTATATATTT	919	LBR	61	394.476	527.358	1.74265
chr8	116492604	116492644	-	CID_016008	TATCACTATTCTTGGAATATTTATGGTCAGTCTACTTTTTA	ATTGGAAAATACATATCACTATTCTTGGAATATTTATG	55	TRPS1	3366	137.364	31.5885	1.74114
chr9	81531178	81531218	+	CID_016206	TTTATTGTATAAGTAGAAAATTACTTAATTTCATACTAGAA	TATAAGTAGAAAATTACTTAATTTCATACTA	65	TLE4	2787	227.092	37.3513	1.74024
chr3	23994405	23994445	+	CID_011134	AGTGTGTGGTCCTGGGTAGTTTACTTGCTTGCGGAAAATGA	TGTGTGGTCCTGGGTAGTTTACTTGCTTGCGGAAAATGAGAATTGATGGTGTCCCCAATGCCCCACCTCACAGAGTT	57	NR1D2	3247	189.394	32.7581	1.74003
chr8	37734080	37734120	+	CID_015705	GTATTTCCATTCCTTTTTATTTCTGCCTTTGTGTAGACTGA	TATTTCCATTCCTTTTTATTTCTGCCTTTGTGTAGACT	46	ERLIN2	4182	296.327	26.4386	1.73988
chr12	12686279	12686319	+	CID_001748	TGGCTCCATTTACTACCTACTGCTCAGTAGTCATCTCTGTA	TACTTCTTGGCTCCATTTACTACCTACTGC	57	CREBL2	3271	449.946	32.7705	1.73937
chr6	116865613	116865653	+	CID_014483	TTCTGAGAAATATAAAAAAATTTTAATGGTATACTCATGTT	ACTGAAGAATACAATTCTGAGAAATATAAAAAAATTTT	83	DSE	2140	231.591	47.7188	1.73936
chr15	42603713	42603753	+	CID_004036	TTTGGACTAAGACAAAAACATTGCCATTACTGTTGAAATTT	ACAAAAACATTGCCATTACTGTTGAAATTTTG	199	CTDSPL2	690	262.869	114.449	1.73877
chr3	67143135	67143175	+	CID_011407	AAGTTAAAATGGACAGCATTTCTAGAATTAACATTTTAAAA	TAAAATGGACAGCATTTCTAGAATTAACATTTTAAAATCTAGTCT	20	KBTBD8	7131	159.33	11.5064	1.73816
chr15	99007358	99007398	+	CID_004410	GTGAGGCTCTTCAGGACAATTATTTTCTGGGTTGATTGGGC	TTATATACAGTGAGGCTCTTCAGGACAATTATTT	40	ASB7	4833	138.444	23.021	1.73754
chr1	202790401	202790441	+	CID_008549	GCCCCTAAGGCTAAACAAAATAATCAGTATCTGAGATAGTG	CTAAACAAAATAATCAGTATCTGA	51	MDM4	3734	187.638	29.3524	1.73751
chr1	86981712	86981752	+	CID_007526	TTCTTACAAAATTCTCTTTTTATTGAGGTTTCACTAATAAG	TTTTCTTACAAAATTCTCTTTTTATTGAGGTTTCACTAATAAGCAGCTTCTACTTTT	141	SH3GLB1	1126	276.098	81.2231	1.73596
chr8	9671719	9671759	+	CID_015516	TTCTAATAACAACATCAATATTCTAGAAGTCCCTGACAGCC	ATTACAGAGGATTGTTTCTAATAACAACATCAATATTCT	82	TNKS	2146	304.481	47.2766	1.73447
chr6	168114638	168114678	+	CID_014701	TGTTAAGATGATAAATTACTTTGTGATTACAAGCAAATTTT	ATATGTGGCTGATGTTGGGGAGACGGACCTCAGTGTGTTTTATATTGTCTGGTGTTAAGATGATAAATTACTTTGTGATTACAAGCAAATTTTCTATTTGACAAAGCCCTTGGTG	109	MLLT4	1531	272.07	62.8664	1.73384
chr3	15087776	15087816	-	CID_011087	GCTTTCCATCATAATTATTTTTCTTGTGAGAACATTTCTCT	CTTTCCATCATAATTATTTTTCTT	36	ZFYVE20	5202	256.086	20.7762	1.73275
chr7	1573507	1573547	-	CID_014730	ATCAATTGTAGGAGGAAATTTCTTTTTTATTAAAAGCGAAT	TGCAGGATCAATTGTAGGAGGAAATTTCTTTTTTATT	66	PSMG3	2754	202.002	38.137	1.7306
chr5	179136082	179136122	+	CID_013706	AGTGGTATGTCGGCCATTTCTCCTTAAAACACCTTCCCTAC	TCGGCCATTTCTCCTTAAAACACCTTCCCTACCTTTCCCA	34	MAML1	5481	299.471	19.6465	1.73059
chr13	76353381	76353421	-	CID_003232	ATAGTCTAAATCACAAATACTTTACTCAATTTAGTTTTTAA	TCTAAATCACAAATACTTTACTCAATTTA	52	KCTD12	3610	299.05	30.112	1.72689
chr6	16255815	16255855	+	CID_013842	TACAACTGAGGGTAGTTAACTCATCACTTCTCCCAAGCACT	TTAACTCATCACTTCTCCCAAGC	38	MYLIP	5012	52.8199	22.0255	1.72528
chr8	125569153	125569193	+	CID_016032	AACCAAGCACAAAAACAGTATCAATGTTGAATCTGTGAATG	TAACCAAGCACAAAAACAGTATCAATGTT	57	RNF139	3234	138.756	33.0387	1.72525
chr6	36186394	36186434	+	CID_014010	AAAGAGAGAATGAGGGAAATTGCTATTTTATTTGTATTCAT	AGAGAATGAGGGAAATTGCTATTTTATT	81	MAPK14	2195	274.478	46.961	1.72484
chr19	63759187	63759227	-	CID_006763	GCATCCCCTGCAAATATTTATTGGGGGCCATGGGTAGGGGT	CAAATATTTATTGGGGGCCATGGGTAGGGG	77	UBE2M	2325	381.759	44.6462	1.72467
chr2	172672438	172672478	-	CID_010669	AACATGCTCTTAATGTTGATTTTACAATATGAAGAGATTAT	CTCTTAATGTTGATTTTACAATATGAAGAGATTATTTAA	75	DLX2	2415	101.428	43.5089	1.72378
chr14	54582736	54582776	+	CID_003546	AATATACCACTTCCTAAATATCCATCTTTGGTGAAAGAAAA	CTTTTGTAGATCACTGAGAAGCTTATCTTATTAACCAATATACCACTTCCTAAATAT	55	SOCS4	3375	126.894	31.9335	1.72233
chr18	31168692	31168732	-	CID_006022	AAATACTATGTAGTGATTTTTAAATTCCATCCACACATTCA	ATTTTTAAATTCCATCCACACATTCATTACC	67	ZNF24	2701	140.794	38.9016	1.72229
chr1	196557744	196557784	+	CID_008447	GGATGAAGGGTATCTCTATATAAATAAAGTGCTCAACAATG	ATGGTAAGGTTTAGGAATGGTGGATGAAGGGTATCTCTATATAAATAAAGTGC	91	NEK7	1906	369.739	52.8602	1.72152
chr6	90640286	90640326	+	CID_014340	TACTACACAGAAGCTTCAAATTCCTCATGTTTTAAATGAGC	ATAAGTTGCTGAATTCCTGGGACTCTTAACTGATATTGCATACTACACAGAAGCTTCAAATTCCTCATGTTTTAAATGAGCACT	70	CASP8AP2	2605	185.399	40.6692	1.7212
chr2	181636231	181636271	+	CID_010719	TGTATTAAACCCAGATCTATTTCTGAGTATGTGGTTCATGC	TATTAAACCCAGATCTATTTCTGAGT	33	UBE2E3	5567	394.904	19.1877	1.71985
chr14	50258864	50258904	-	CID_003503	TACGTTTTTAGTAAATTTAATATTCTGGGGGAAAAAAGGCC	AAATTTAATATTCTGGGGGAAAAAAGGCCTT	51	NIN	3689	263.61	29.6542	1.71982
chr3	38508654	38508694	+	CID_011213	ACCTTTTATTTGCCATCTTATATATATCTATCAGTTTTACC	CCATCTTATATATATCTATCAGT	30	ACVR2B	5976	191.007	17.4462	1.71957
chr7	156754365	156754405	+	CID_015474	GGAGGGGATCTAAATCCTCATTTATCTCTTCTATGTCTCGT	AAAGCGTTTCAAAGCGTCAGCTGTGGGAGCAGAGTGACCCTTTGCTGATGCTGGGGGGAGGGGATCTAAATCCTCATTTATCTCTTCTATG	147	UBE3C	1053	282.098	85.505	1.7192
chr12	47372014	47372054	-	CID_002069	TGTTCAAATGAGAGCAGTCTTAAGGTCTCTAAGAGATGGGG	CAAAACAGAGATGGGGTTGAGGAAGGAGGGTTGGCGAGCAAGGCCAGCTTCTGCCCTACAGAATTGGGTGTGTCTTTTTTTTCAAGTGAGGCTTTGGGAAAGTGTTCAAATGAGAGCAGTCTTAAGGTCTCTAAGAGATGGGGAATGTGCTATGTATATCC	173	CCNT1	848	177.624	100.658	1.71869
chr6	7234885	7234925	-	CID_013766	ATTTTTCTAAAGTAACAAATTTGGTTTTTTTTTAAACCATT	TAACAAATTTGGTTTTTTTTTAAACCATTAAAATCTA	627	SSR1	113	299.709	364.886	1.71834
chr18	18860295	18860335	+	CID_005988	TCTGTAAATGGATTTATAAATCAGTTTTCTATTGAAAATGT	GATTTATAAATCAGTTTTCTATTGAAAATG	95	RBBP8	1803	209.455	55.3109	1.71756
chr15	43687442	43687482	+	CID_004051	GGAAATACGAGGTTTCATTGTTTAAAATCAAGAGTGTATTG	AATTTATTGTTTGAGGGAAATACGAGGTTTCATTGTTTAAAATCAAGAGTGTATTGTTTAC	121	PLDN	1329	330.309	70.454	1.71743
chr11	129603404	129603444	-	CID_001592	CATCAGGTATTTGGAAGGAGTAAGATCATAAACTGTATTCA	TGACATCAGGTATTTGGAAGGAGTAA	75	ZBTB44	2396	234.831	43.6711	1.71738
chr3	171593452	171593492	+	CID_011806	TGTGTACCCTAGGAGGAATTTTACTGAGGTTATAGCATACC	TACCCTAGGAGGAATTTTACTGAGGTTATAGCATACCC	56	SKIL	3299	249.696	32.6133	1.71709
chr3	198885896	198885936	-	CID_011992	TGTCAGGTATCATTTCCAATTTTCCTTTGTTTCAGTTCTGG	ACCTGCATGTCAGGTATCATTTCCAATTTTCCTTTGTTTCAGTTC	45	KIAA0226	4262	295.354	26.2165	1.71648
chr16	277759	277799	-	CID_004424	GCTGGGATCTACTTTCCCTCTGGGATTTGCCCACGTACCCA	CACGTGTGCTGGGATCTACTTTCCCTCTGGGATTTG	33	AXIN1	5663	244.933	19.2292	1.71614
chr7	112194145	112194185	-	CID_015168	TGCAATGGTCAATGATGAATTACTAATGCCTTATTTTCTAG	AATTACTAATGCCTTATTTTCTAGGCATA	94	TMEM168	1822	336.587	54.7921	1.71557
chr12	12956867	12956907	+	CID_001761	CTCCCAGCCTCAACCACAATTCTTCCATGCTGGGGCTGATG	CCTCCCTCCCAGCCTCAACCACAATTCTTCCATGCTGGGGCT	25	GPRC5A	6530	305.23	14.5744	1.71534
chr11	125030552	125030592	+	CID_001577	TTATCCAAACATCTTCCAATTTATTTTGTTTGTTCGGCATA	CAAATAGTAGTTCCTGAAGTGTTCACTTCCCTGTTTATCCAAACATCTTCCAATTTATTTT	182	CHEK1	783	259.126	106.112	1.71517
chr9	72190320	72190360	-	CID_016178	TTTGGGGTTGCCTAGCAACTTGCTAACTTGTAAAAAGTCAT	AGTGAGGAGTTTGGGGTTGCCTAGCAACTTGCT	38	KLF9	5027	173.539	22.1686	1.71414
chr1	78255116	78255156	+	CID_007494	AAAAGGAAAGTAATGGCAATTTCTCTCCTGTGGAAATCCCA	CAATTTCTCTCCTGTGGAAATCCCAATTGCT	52	DNAJB4	3622	262.518	30.347	1.71351
chrX	17682512	17682552	+	CID_016677	TCCTATGCAATGTTTCTAATTAATTTGCTTAATTCTGAGCC	TTTCTAATTAATTTGCTTAATTCTGAGCCATTAATCCTGCTACACTTTGAATGATACATTAATTCAGACTAATCTTTGGGGGCTTTATTTT	372	SCML1	269	236.64	217.368	1.71139
chr1	23284732	23284772	-	CID_006945	ACATAAATAACCCCCGTCAGTGGAGTGTTCGGGATGCAGGG	CACATAAATAACCCCCGTCAGTGGAGTGTTCGGGATGCAGGGGGCACTATAGTGTTCTTGGACTTGTCGTCCTGGGGCAGTTTTAGTTCTTTATATTTAGTGGGTCAGTGCCAAGTGCTACCACTTCCC	73	LUZP1	2479	120.97	42.6656	1.71098
chr12	24860742	24860782	-	CID_001856	CAAAGAGGCATACTCTGATTTTTATACTCTGTTTTTGCAGG	AAAACAAAGAGGCATACTCTGATTTTTATACTCTGTTTTTGC	71	BCAT1	2567	421.872	41.5117	1.71036
chr19	42880437	42880477	-	CID_006539	GAGAAAACGTAGGAAACCATTCTTTATACTTGCATGTAAAC	TAGAGGAAAACTGAGAAAACGTAGGAAACCATTCTTT	64	ZNF607	2861	185.432	37.4311	1.70981
chr9	21321812	21321852	-	CID_016107	TGATCTGAGCAAGCAGGAGATAACATTTTCTTCTGCATCAA	CAAGCAGGAGATAACATTTTCTTCTGCATCAAGTGA	101	KLHL9	1676	130.783	59.1506	1.70751
chr1	153572466	153572506	-	CID_008011	AAAGCAAAATAAATATTTTATTAAAGAAAAAAGAGAATTAA	CAGAGAAAAAGCAAAATAAATATTTTATTAAAG	134	ASH1L	1190	172.444	78.5258	1.70645
chr14	70647639	70647679	+	CID_003692	GTTGTCTCATAACTTTATTTTTTTTAAATGCATATTCAGGG	TCTCATAACTTTATTTTTTTTAAATGCATATTCAGGGAAATATATTACTCATATTT	95	PCNX	1804	237.679	55.6737	1.70637
chr17	53271882	53271922	-	CID_005638	CTAGCTGCTTATAAAGTAAATTTACTTTGAATTGTAAATAA	ACATTACTAAATAAAGAATTCCCTAGCTGCTTATAAAGTAAATTTACTTT	52	MRPS23	3600	345.829	30.4931	1.7053
chr6	43861471	43861511	+	CID_014104	GAGGCAGAGAAAAGAGAAAGTGTTTTATATACGGTACTTAT	AGAGACAGGGCAGGATCCACGTGCCCATTGTGGAGGCAGAGAAAAGAGAAAGTGTTTTATATAC	32	VEGFA	5686	119.01	18.7695	1.7049
chr7	4772249	4772289	+	CID_014743	CCGGTGACACCTGCCCTCCGTTGAGGGTGGAATCTGTCACT	TTCTCCCGGTGACACCTGCCCTCCGTTGAGGGTGGAATCTGTCACTC	57	FOXK1	3265	256.024	33.4712	1.70296
chr7	138896947	138896987	-	CID_015349	CATTTTTTCGGTCTCCGAGGTGAAATGACTTATTAATTAAA	TTTCTTTTTGATCATTTTTTCGGTCTCCGAGGTGAAATGACTTATTAATTAAAATTT	70	HIPK2	2597	251.545	41.1127	1.70264
chr1	198642717	198642757	-	CID_008457	TGGCCAGGCTGGAGGTCTTCTAATGTAATTTTGTTTTATTT	TCCCAAAAGTGGCCAGGCTGGAGGTCTTCTAATGTAATT	84	ZNF281	2092	120.638	49.3742	1.70129
chr6	36563284	36563324	+	CID_014015	GGGTTTTGTTTTTGTCTTGTTTTATACCAGGCAAATTGCTT	TTTTTGTCTTGTTTTATACCAGGCAAATTG	65	KCTD20	2806	296.445	38.2082	1.7012
chr2	39817139	39817179	-	CID_010175	AAAAGTTATCGAATATTTTTTAGACTTAAGTTTTATCTTCT	AATATTTTTTAGACTTAAGTTTTATCTTCTG	48	THUMPD2	3924	150.592	28.2183	1.70103
chr1	183336712	183336752	+	CID_008396	GAATCAAACAAAATCTTAAGTTCTATGAGAACTTGGTTCAT	TCCTGGGAAGAATCAAACAAAATCTTAAGTTCTATGAGAACTTG	75	RNF2	2401	252.81	44.0949	1.70088
chr17	55039777	55039817	+	CID_005699	GGCTGAACATAAGAGGTTTCTACTCAGCAATACTTAGATGT	TCAGAAGGCTGAACATAAGAGGTTTCTACTC	49	DHX40	3888	491.973	28.8116	1.7007
chr1	205287518	205287558	-	CID_008656	TTGTTATGTATTATCTCACATAATGTGAAGAGGCTTAATGT	TCAGGGATGCTAAATTATAATTTGTTATGTATTATCTCACATAATGTGAAGAGGCTTAATGTGAAGTTTT	50	YOD1	3743	97.7227	29.4316	1.69886
chr3	159892009	159892049	+	CID_011752	TGGATTCCAGTGGAATAAATTCAGGCTGCTGAAACAAGAAA	TTTTGATACTTTGATGGATTCCAGTGGAATAAATTCAGGCTGCTGAAACAAGAAATTCTGAGCCCAGGA	69	GFM1	2640	393.092	40.6166	1.69881
chr9	131439007	131439047	-	CID_016532	AGGTGACTAAATGATATATTTATATTATAAGATTAAACTGA	TGTAAACACCTCTGGGGATAAGCTGAGGTGACTAAATGATATATTTATATTATAAG	53	ASB6	3562	146.64	31.2157	1.69786
chr7	91925887	91925927	+	CID_015037	GATTTTGAGCTGCAGCAGCTTTAACTCTTACCCTTTTTCCA	ATTTTGAGCTGCAGCAGCTTTAACTCTTACCCTTTTTCCACATAGTT	53	GATAD1	3535	266.987	31.2193	1.69767
chr6	116865922	116865962	+	CID_014485	GATGATTACAGATAATACTGTATTTTCCTTATATGGAAAAC	ATAATACTGTATTTTCCTTATATGGAAAACC	81	DSE	2204	231.591	47.7188	1.69744
chr6	122795178	122795218	+	CID_014514	CTGTGGAATAAAAGCACCTTTTGCTTTTCTCACTAACCACA	ATACTGTGGAATAAAAGCACCTTTTGCTTTTCT	82	HSF2	2162	161.917	48.3157	1.69717
chr2	219024057	219024097	-	CID_010883	ATTACTTCAAAATCCTAATTTTGTCTCTACTGATATGTCTT	CATTACTTCAAAATCCTAATTTTGTCTCT	45	USP37	4210	169.311	26.5225	1.69667
chr10	93778785	93778825	+	CID_000542	ATATTCAGCATAATGCTGGCTCTTGTTTCACTGGGGGAAAC	ATCTGGAGAATATTCAGCATAATGCTGGCTCTTGTTT	254	BTAF1	491	230.209	149.755	1.6961
chr17	74500520	74500560	-	CID_005873	GCAGTACTTTGAAGTTTTAATTATTAACCTGCTTTAATTAA	TTTTAATTATTAACCTGCTTTAATTAAAGCAGTTTC	45	CANT1	4282	252.067	26.5477	1.69506
chr12	75940107	75940147	-	CID_002459	TATCAAAACAAATAAAAATATACCTTTTTCAGGTTTCAATC	AACTAAAACTGATGGGTTCCCTATCAAAACAAATAAAAATATACCTTTTT	146	E2F7	1070	195.757	86.1419	1.69488
chr15	99007095	99007135	+	CID_004409	TTGCAATTTCCATCTGAAGCTATGTCTTTGACTTCACTTTA	CAATTTCCATCTGAAGCTATGTCTTT	39	ASB7	4954	138.444	23.021	1.6941
chr17	39201749	39201789	-	CID_005466	AATCTGCTGCTCTGGAATATTTCCCTTCGATCTTATCTCAG	AATCTGCTGCTCTGGAATATTTCCCTTCGATCTTATCTCAGTCACTTCGTTTTTGAGAAGAGTGATGCCTTGGGCATGCTTTTTTTTTTTTCTTTTTTAGAAAACAG	90	DUSP3	1935	272.951	53.1316	1.69391
chr12	55681008	55681048	-	CID_002267	CTTCCTGTGATGGAGTAGATTGGGGACAGGGTTGAGGGGAA	TTCGGGACAGTTAAATTCCAGGCCTTTCATCCCCCTTCCTTCCTGTGATGGAGTAGATTGGGGACAGGGTTGAGGGGAACAAGTGACAT	49	ZBTB39	3835	99.4599	28.9412	1.69309
[truncated: 8,437 more rows]
